# Supplementary material for: Surface fungal diversity and several mycotoxin-related genes’ expression profiles during the Lunar Palace 365 experiment
Source: Microbiome. 2022 Oct 12;10:169. doi: 10.1186/s40168-022-01350-8 (PMC9555122; doi:10.1186/s40168-022-01350-8)
Supplement: Supplementary file 2 — Additional file 1: Supplementary Table S1. qPCR primer sequences, mycotoxin types, producers, and toxic effects in humans. Supplementary Table S2. ASV abundances and potential ecological functions (F01-F70). Supplementary Table S3. ISS dust, AIT, ILMAH, and LP1 surfaces merged fungal ASV table. Supplementary Table S4. Species abundance tables at the phylum level. Supplementary Table S5. Species abundance tables at the genus level. Supplementary Table S6. Trophic modes of the fungal microbiome in the different crew groups (G1 and G2) and locations (CC, PC, and SC). Supplementary Table S7. Correlation of species at the genus level and mycotoxin genes. [file 40168_2022_1350_MOESM1_ESM.xlsx]

## Sheet: Table S1
Table S1 qPCR primer sequence, mycotoxin types, producers, and toxic effects in humans
Gene makers	Sequence[24-26]*	Types[70-74]*	Producers (moulds)[66, 70-74]*	Toxic effects for human[66, 70-74]*
ITS resion	NS91:5’-GTC CCT GCC CTT TGT ACA CAC-3’
	ITS51:5’-ACC TTG TTA CGA CTT TTA CTT CCTC-3’
idh	IDH1: 5’-CAA TGT GTC GTA CT G TGC CC-3’	patulin	Penicillium	Immunotoxic, Genotoxic
	IDH2: 5’-ACC TTC AGT CGC TGT TCC TC-3’
ver1	ver1:5’-GCC GCA GGC CGC GGA GAA AGT GGT-3’	aflatoxin	Aspergillus flavus, A. parasiticus, A. nomius, A. argenticus, etc.	Genotoxic, Haematotoxic, Hepatotoxic, Immunotoxic
	ver2:5’-GGG GAT ATA CTC CCG CGA CAC AGC C-3’
nor1	nor1:5’-ACC GCT ACG CCG GCA CTC TCG GCA C-3’	ochratoxin	Penicillium verrucosum, P. nordicum, A. ochraceus, A. carbonarius, A. niger, A. sclerotioniger, etc.	Nephrotoxic, Genotoxic, Haematotoxic, Hepatotoxic, Immunotoxic
	nor2:5’-GTT GGC CGC CAG CTT CGA CAC TCC G-3’
tri5	Tr5F:5’-AGC GAC TAC AGG CTT CCC TC-3’	trichothecene	Stachybotrys Chartarum	Dermatotoxic, Gastrotoxic
	Tr5R:5’-AAA CCA TCC AGT TCT CCA TCT G-3’
ITS1	Int1:5’-CCG AGT TTA CAA CTC CCA AA-3’	fumonisin	Fusarium proliferatum, F. verticillioides (syn. F. moniliforme), A. niger, A. carbonarius, etc.	Neurotoxic
	Int2:5’-ACA GAG TTT AGG GGT CCT CT-3’
*The reference numbers are in the manuscript

## Sheet: Table S2
Table S2 ASV abundances and potential ecological functions (F01-F70)
Note: by crew group, G1 include samples of F01-F10 and F51-F70, G2 include sample of F11-F50; by location, PC include samples of F04-F07,F14-F17,F24-27,F34-37,F44-F47,F54-57,F64-67 , CC include samples of F01-F03,F11-F13,F21-F23,F31-F33,F41-F43,F51-F53,F61-F63; SC include include samples of F08-F10,F18-F20,F28-F30,F38-F40,F48-F50,F58-F60,F68-F70.
OTU_ID	F01	F02	F03	F04	F05	F06	F07	F08	F09	F10	F11	F12	F13	F14	F15	F16	F17	F18	F19	F20	F21	F22	F23	F24	F25	F26	F27	F28	F29	F30	F31	F32	F33	F34	F35	F36	F37	F38	F39	F40	F41	F42	F43	F44	F45	F46	F47	F48	F49
4bae0ab2637d7709616476c5311975b4	13523	57441	539	2053	2709	61285	57402	9251	47	9355	8	0	0	5	8	0	6	14	263	11	8	7	0	0	11	0	14	0	0	0	44631	23128	43387	14736	13773	59909	53991	45543	9641	7885	3	0	12	11	0	15	8	9	15
11f304220847ab61f699bfc65d15b63e	282	17	45354	42559	56634	1197	795	52235	97	47419	38	26	17	29	24	32	31	44	1430	23	20	33	30	33	25	29	34	39	25	40	106	34987	62	38597	14549	34	3735	90	50272	16203	24	25	34	21	41	35	23	24	55
714292a42b82f1c935580bd2de56b428	788	973	1533	131	406	732	894	184	4442	392	4834	3683	5197	6061	7561	7491	6078	7021	5055	3924	5879	6113	7463	5513	5337	6214	6578	4458	3998	3637	2588	700	2243	852	258	808	1168	2079	376	331	3894	2729	2702	3209	4306	4790	3764	3516	5364
d3da00b39a10f693c1e67bd021bc1af9	881	894	1294	95	503	659	957	164	3168	422	5676	3273	3429	3591	5895	5303	5865	5914	5847	4606	6062	5576	5600	5336	5800	5814	5411	6374	5105	4437	1961	671	1619	798	256	1007	960	2478	406	394	4163	3237	3011	3844	4238	6085	4783	3475	5486
c8d6c7a082251354c647eb4d3d6a335f	832	770	1639	90	528	542	738	243	3540	547	5088	2934	4278	4371	6420	5695	6100	6111	5240	4229	5417	5412	6229	5777	5474	6125	5399	5420	4047	3536	2261	811	2072	1061	360	836	964	1954	356	395	3617	3327	2559	2964	4687	5557	4111	3499	5114
c0a253d69ebb46e732e33b3b4b310d56	551	779	1210	88	305	644	819	131	3792	243	3415	2885	3972	4828	5694	6382	5103	5500	3854	3154	4397	5216	6712	4922	4878	5056	5191	3726	3101	3071	2058	490	1871	770	209	764	921	1607	311	277	3144	2485	2265	2544	3745	3426	2973	3081	4057
ba1a7e6193c94d80769cc2e5cd94c2a2	0	0	0	46	0	0	0	0	1280	208	2731	1473	1357	1503	2428	2268	0	2576	2485	2468	2473	2168	2101	0	2835	0	2228	0	2564	2220	809	262	0	0	0	349	416	1392	194	175	2052	1375	1732	1839	1911	2758	0	1884	2725
30a0b12209d1402a88bc485adacd09d0	0	0	729	0	0	0	0	0	0	734	0	0	0	0	0	0	0	0	180	0	0	0	0	0	0	0	0	0	0	0	0	0	0	87	27585	0	0	0	0	32849	0	0	0	0	0	0	0	0	0
8195a1f70c2870317c4f91b532478d33	0	0	3	0	13	28	0	0	0	108	40	6	13	136	5	9	6	11	1160	8	6	0	0	21	150	16	0	0	10	25	9	30	32	0	16	82	43	143	8	6	0	0	6	10	10	12	8	7	20
48dc62e7b0cab09b73dccbe62ec64ac0	192	244	347	39	108	206	261	46	1111	80	846	859	1269	1594	1761	2028	1381	1595	1160	785	1410	1543	2015	1619	1357	1489	1744	943	849	825	685	159	517	238	67	242	323	425	70	85	743	736	552	611	1043	948	721	764	945
65eaaf61acf5b84d3f2aed6a2400bb21	153	241	262	29	59	174	266	25	560	84	1501	754	994	796	1272	1441	1472	1369	1505	1128	1270	1537	1428	1521	1395	1542	1509	1688	1204	915	425	123	416	132	59	202	271	479	58	65	934	737	609	863	1054	1876	1095	953	1143
7a2f2cce2c7213386bd91171c5af60ae	217	186	336	31	160	123	147	65	855	103	1081	777	1056	1151	1710	1649	1632	1297	1366	961	1502	1483	1591	1733	1294	1527	1564	1327	1027	752	514	130	345	263	84	171	160	319	82	84	734	721	618	703	1217	1549	980	847	1239
934194d54e8faf3bfe308a11bfe9c966	162	165	417	13	138	132	164	49	785	114	1199	598	846	1103	1478	1383	1402	1477	1205	1089	1163	1355	1450	1388	1260	1442	1277	1177	971	884	491	173	415	205	74	189	218	387	57	105	869	779	623	727	1062	1342	862	746	1123
dee9fb1402edd9554a87402aa63dc5a3	192	171	339	26	154	116	143	61	597	114	1007	681	978	975	1378	1396	1492	1316	1277	842	1492	1470	1269	1460	1351	1578	1463	1398	864	733	614	129	346	233	99	161	186	291	95	71	715	865	596	619	1080	1435	961	768	1334
186b434e750fd2feb73eb135b58b4ec9	160	202	239	23	100	150	189	53	578	91	1288	684	608	726	1160	1120	1160	1128	1268	1004	1265	1137	1026	1207	1496	1255	1073	1309	1171	1066	399	131	296	144	61	190	164	530	85	58	1010	745	792	853	942	1230	1116	773	1139
7dc4fc3f0eabd4c587a62e6311703fcb	37790	0	118	31	23	28	0	0	0	797	0	0	0	0	0	0	0	0	0	0	0	0	0	0	0	0	0	0	0	0	0	0	0	495	516	0	0	0	0	0	0	0	0	0	0	0	0	0	0
f62c6465e83439de501fefa9181690b6	184	226	313	39	138	97	204	39	515	97	857	540	810	704	1064	1051	1156	1051	1053	791	1175	1289	1029	1294	1094	1343	1209	1014	839	686	363	132	302	248	76	180	183	319	56	74	719	532	581	617	812	1165	775	669	1023
bc8d02214d4b4bf47efb9375e9394a6a	62	103	165	15	39	72	85	14	649	30	793	558	543	669	974	855	846	1000	796	859	763	888	1022	819	1016	777	857	884	857	817	294	56	225	64	30	112	115	371	51	33	832	484	627	738	703	886	830	692	999
0685f317a7fa0b71e9632792e6ca8a44	112	183	193	35	48	118	176	0	480	46	667	368	560	482	741	698	828	758	813	550	800	810	821	906	876	1056	759	912	647	500	296	116	251	130	43	144	188	276	49	55	516	465	328	425	695	927	605	485	693
667a4f94f2f25294d7ea77a0bdb25bfc	110	98	164	10	75	69	101	32	362	69	698	486	410	497	723	704	817	832	866	693	711	751	669	804	823	735	619	904	658	605	208	85	178	138	40	92	109	324	48	43	675	356	477	628	545	780	682	593	806
dba491f968f41369d0f8f1e7bab61f12	117	100	231	0	62	71	85	0	447	75	669	308	507	531	719	655	742	672	641	560	586	758	816	696	699	720	670	696	572	481	317	99	249	129	49	113	140	252	0	66	478	400	283	359	525	715	482	497	639
059370f3bfba64e83b4c74bdb3673b11	388	434	556	0	267	347	363	132	0	0	0	0	0	0	0	0	2544	0	0	0	0	0	0	2191	0	2259	0	3177	0	0	0	0	634	336	128	0	0	0	0	0	0	0	0	0	0	0	2549	0	0
715f2a8a60ce2e8b4eea9698d65b64c7	86	134	184	0	32	80	98	33	344	39	574	357	476	374	682	664	675	700	535	439	688	595	579	687	570	646	759	681	526	376	211	87	160	94	31	112	143	193	33	33	421	365	326	372	556	603	490	428	723
17b23bb2cf279872482b8fcf2b53ddd9	63	72	132	19	49	52	61	29	274	40	435	288	474	443	704	668	574	533	539	417	659	641	545	696	594	558	563	485	398	375	190	51	123	97	25	55	55	108	30	32	321	303	250	321	492	658	382	334	550
9f3b42fd5964738dca91cd2a12da2f88	51	107	134	5	45	54	61	20	210	51	487	304	293	381	432	509	598	530	524	497	595	522	473	605	628	534	559	504	514	492	202	55	136	82	24	98	70	211	37	23	440	330	315	395	485	564	498	408	617
4807055b51e7e5d9639d7e1650af8c0e	9	3	26	17795	161	28	42	0	9	302	5	6	7	4	4	18	13	11	27	7	8	4	5	0	0	10	4	13	9	0	0	0	6	0	0	0	8	6	0	29	0	7	4	5	10	12	6	8	0
080fa30c8ba4ddebe08cc1b2b6e923aa	68	62	108	0	0	71	52	0	258	39	551	281	264	281	439	393	536	450	441	415	401	402	375	438	618	411	441	660	363	381	150	44	95	59	0	81	76	226	43	0	408	243	356	384	359	495	395	378	519
89ae233f5a4426aa3d9a35d896e9d8b9	84	117	165	19	46	51	85	17	189	30	373	280	226	222	318	369	465	366	486	412	460	474	351	409	487	394	437	556	382	419	172	48	121	74	27	79	86	207	47	32	307	271	254	292	369	494	420	342	447
587d0356fde25991f98cd82ac29fcc7d	76	60	105	10	56	45	61	20	196	25	370	298	277	248	388	456	435	447	478	368	489	559	359	605	400	601	555	471	341	348	165	60	104	69	26	68	61	119	25	26	308	188	214	303	393	475	343	316	424
c6acdc3b8f3062bb587b6f2a1cfa965c	58	75	97	5	26	53	73	11	186	40	439	232	251	179	292	318	363	399	451	450	462	417	331	401	482	451	351	547	363	438	103	47	114	50	29	99	74	162	59	19	403	254	306	357	310	517	466	323	499
4f4b8e7999ee71a95c7eb5cdc73dd98f	40	45	88	0	35	33	72	0	189	25	490	267	227	218	445	432	438	374	464	502	457	418	362	443	469	419	467	434	372	358	127	44	117	61	18	61	68	181	27	16	351	240	251	299	356	463	390	282	450
4b82fe434d6cc87aee324d726198061e	105	62	155	0	60	46	63	0	233	53	322	209	289	331	399	490	337	479	446	309	435	394	470	605	415	532	475	456	292	241	154	55	124	84	37	70	81	121	35	42	243	217	155	186	324	506	279	233	413
d9ccbcf2c06aefccaa7f2d784955e045	87	70	76	2	68	36	65	21	152	29	380	213	210	196	303	307	424	363	380	387	445	365	305	349	406	373	396	534	374	374	113	27	99	55	15	61	45	179	35	16	350	224	245	236	316	685	453	274	438
aaa9311eb52782b23e81e309664ce03c	26	28	46	2	20	29	32	6	156	11	515	250	144	176	340	264	292	374	356	429	340	299	301	294	518	318	293	407	494	481	78	13	77	15	8	31	37	211	31	5	524	190	368	454	197	305	457	309	421
d2e7277447b7dc5d1c00c80f0d31195a	36	37	72	0	30	38	36	6	215	17	351	237	170	217	336	332	292	318	318	373	322	279	283	321	426	326	283	407	349	398	79	25	101	62	0	48	41	169	25	17	321	211	266	329	278	463	353	325	435
7785e4c572e4b14a885603321ba5750b	4869	0	169	0	0	0	1916	0	0	0	0	0	0	0	0	0	0	0	0	0	0	0	0	0	0	0	0	0	0	0	0	0	6947	0	0	0	0	0	0	0	0	0	0	0	0	0	0	0	0
920449bdbdc8db9b6ec3f5f9ee543578	57	59	90	0	46	0	40	0	166	0	289	169	281	304	384	355	367	355	374	322	452	452	305	411	371	457	438	394	251	236	172	33	122	68	0	35	48	102	0	0	260	209	151	162	303	406	296	172	353
d3b974879cac4eb0f3f2b431be93674e	60	62	65	7	31	53	74	8	162	21	354	232	129	211	300	248	315	243	424	355	493	351	290	356	478	363	292	483	341	361	72	28	91	47	14	60	39	114	32	13	331	176	212	262	318	501	397	175	388
ab3d0a593bd20be2515f1e9230e50a52	32	69	73	0	0	61	59	0	223	22	288	199	227	222	400	395	328	327	354	234	357	367	417	408	347	402	406	369	335	233	148	56	79	35	0	48	78	112	19	26	224	204	160	218	263	381	293	210	282
c7f8ae7b2f3282db81ab5c03601061ab	44	66	70	0	32	37	50	24	115	17	291	180	195	151	203	238	339	236	362	309	330	401	280	340	311	366	289	419	326	287	105	29	72	53	0	63	39	123	27	28	202	175	164	251	283	407	313	223	392
6529c1280ae8cd5a20d16edcbb5c8d30	54	51	85	0	0	41	51	0	170	0	413	204	196	213	339	266	349	322	349	242	310	245	274	296	338	339	326	350	263	275	113	0	113	49	0	53	67	110	0	0	222	157	175	212	286	340	234	183	309
ba9ad2ec9906ae5c92d49604cf5f4310	43	53	68	0	0	40	54	14	152	0	264	203	205	241	325	317	364	295	308	282	258	315	329	329	366	307	345	247	268	300	112	52	92	43	0	42	47	109	31	0	229	160	195	217	208	289	236	204	306
5c11dc61e6e2a6fac131248c0df885ba	33	45	70	0	24	24	39	13	194	25	195	153	228	244	249	233	254	260	237	247	195	275	219	183	269	228	189	218	207	192	86	24	94	35	0	42	45	84	12	14	219	185	217	152	211	218	371	252	273
0882bc9d3b21ac2bd4f8c6db86438a9f	43	35	54	0	31	18	40	10	101	24	322	183	127	182	207	239	277	279	264	257	293	229	200	236	258	217	244	377	292	279	67	41	63	38	18	36	44	108	27	15	285	112	237	255	139	258	283	189	365
b235b6185007c0f79f488609eacb08d9	0	0	0	0	0	0	0	0	0	0	0	0	2	0	0	0	0	0	0	0	0	0	0	0	0	0	3	0	0	0	0	0	0	0	0	0	0	0	0	0	0	2	3	0	0	7	0	0	0
c4eb7db08e8934fbbfa3fd6f0f28228b	0	0	48	0	0	0	40	0	132	0	243	128	151	172	248	259	282	240	254	257	292	244	247	283	358	290	220	382	228	230	103	0	69	0	0	38	42	111	0	0	243	158	193	188	256	307	211	168	326
3d8fddb7c8377428fd2a35cae7af1069	41	50	78	0	19	42	50	0	123	22	199	134	187	175	248	268	252	234	245	257	295	298	298	344	270	286	266	247	228	210	122	31	65	39	14	53	46	86	25	18	195	155	113	161	182	372	228	178	284
986ca52c61ffc694ec676fa52a6722dc	32	40	45	0	26	36	51	0	150	0	192	169	177	188	227	255	322	261	224	223	265	294	330	278	274	271	258	228	208	244	116	0	74	38	24	0	40	101	0	33	219	129	139	158	242	249	234	192	287
a9ae85e14b5822789257658816df1f4b	0	46	66	0	0	0	48	0	154	0	231	133	123	186	231	224	240	237	255	209	224	243	210	265	244	261	239	269	223	213	0	0	55	0	0	53	0	106	0	0	184	145	123	176	182	302	200	188	296
7ad7cc9e0622d95788b7a96c65f43c8c	42	0	57	11	44	0	0	0	98	28	267	142	132	131	218	276	217	202	217	192	218	238	193	228	193	246	286	346	241	193	75	43	61	46	0	31	31	81	34	0	183	129	155	203	161	244	226	187	226
6951834f817b092a98705949cbe0bac3	49	36	44	0	33	25	37	19	100	35	186	150	154	121	138	237	188	141	230	181	209	255	214	307	219	229	272	176	173	192	91	36	59	46	11	43	23	57	29	20	146	132	105	153	162	248	189	129	230
dd043344ef60a0393305407c2b333a28	29	34	49	0	16	38	25	3	78	8	239	156	130	83	168	192	200	190	238	220	236	261	118	239	209	157	252	244	195	183	43	18	40	28	5	31	25	81	27	9	185	124	160	144	142	231	211	157	291
c08e42eb59e680b04017f11a731b7dfa	28	26	52	0	16	20	12	0	86	24	187	99	158	139	250	235	228	212	189	181	213	254	218	280	205	286	291	181	147	151	59	24	47	32	0	21	33	27	11	13	120	109	92	119	182	264	123	123	181
d592664858946452315f580104a5b11b	25	19	53	4	18	17	19	7	100	12	181	115	116	174	204	148	214	199	224	192	208	164	229	296	165	194	199	250	168	119	79	29	54	30	16	22	25	48	17	12	130	121	93	108	183	214	125	147	171
bf2dbc087a1dc6209cffdbd86428c822	27	26	46	0	25	25	27	0	64	12	155	116	141	123	176	194	215	198	207	192	210	352	182	271	199	220	175	175	139	150	46	17	36	38	9	23	23	44	11	13	128	80	96	92	125	217	118	133	220
67710b7ef618dccae5f30d16f56a4f5c	29	29	51	0	28	15	51	0	101	0	209	124	121	137	202	145	150	137	155	184	162	185	186	154	208	170	192	153	182	167	80	0	61	26	0	40	32	74	0	18	148	77	108	161	151	188	173	148	168
c8fc1f2c2f993d5403c3ea83c813cbad	0	56	40	0	0	37	30	17	64	0	153	116	117	109	195	179	231	177	179	164	202	186	166	208	208	187	180	196	196	176	50	0	49	0	23	28	32	68	0	0	118	120	115	141	146	209	188	135	218
094fcf94f6112c5df8bea9008261e5c5	11	0	0	0	0	0	18	0	34	9	0	48	60	32	0	32	37	0	61	0	24	59	29	36	0	46	38	36	39	0	0	0	17	16	18	0	14	16	0	9	33	45	39	0	46	28	27	0	0
656ecfed928079dc3707e85ce2eebbd1	38	30	66	3	9	19	22	8	122	23	142	94	102	159	147	200	208	180	165	125	157	152	193	139	186	158	138	167	161	164	54	32	48	46	14	21	33	63	13	18	125	89	85	129	113	140	145	112	160
42d8fca10c33cea0cd8236c453f0c97e	17	10	20	0	9	12	12	0	103	7	155	115	95	108	179	147	186	170	163	167	180	184	179	135	178	176	156	163	120	193	61	12	44	13	0	24	15	83	9	7	164	95	116	145	86	149	180	123	224
3651c152b45878ae0d5e8f578a487a3b	43	33	44	19	19	13	24	16	76	16	152	97	120	116	158	153	144	178	144	147	183	129	204	146	162	171	184	171	132	152	53	20	48	36	13	30	17	74	18	12	142	85	97	140	121	185	115	130	178
1160d111bfd6c6a308fc57af9742000b	29	45	41	5	40	21	30	12	59	19	152	98	100	77	171	76	177	128	232	166	161	170	144	203	181	189	203	231	149	138	50	28	58	22	8	39	25	74	17	12	129	69	113	124	114	215	157	90	173
b98c82161511eea2b2f0479e956a182d	24	23	32	4	21	6	18	0	38	18	193	122	77	104	162	127	210	143	138	192	162	165	127	147	199	146	142	176	152	194	56	14	21	24	8	21	17	32	9	10	163	127	111	135	134	166	204	123	212
a89cf565886b83dfa959de2f9213e757	19	36	47	5	27	29	23	0	80	0	134	96	143	121	180	221	155	152	96	142	146	202	161	177	164	147	188	140	117	131	63	13	51	35	11	43	35	29	17	8	109	62	91	109	128	187	122	115	145
b0c187f2597b9f4e0ffebaba7c41b904	18	26	31	5	11	22	23	6	123	11	103	103	130	108	147	193	154	155	141	105	187	214	192	118	145	151	132	121	129	178	84	18	52	31	4	23	31	61	16	5	144	83	91	118	89	123	136	98	178
41a0d15ec28cde04085128b901554bc7	30	45	54	0	0	37	43	0	93	15	112	104	90	79	135	150	144	104	148	152	172	165	152	169	135	143	148	144	126	101	82	24	63	46	0	43	41	47	11	6	106	70	115	97	86	192	135	134	184
cc217dd842d3c96861055d1616705463	15	24	43	0	0	18	28	0	145	0	101	85	149	191	202	236	131	174	103	75	125	168	207	168	158	132	205	100	91	75	50	15	52	18	0	17	32	48	10	0	85	64	64	66	122	92	79	110	96
0c79eeee1b9a6db0e76af805ddaa64eb	20	25	26	0	10	21	26	0	33	15	136	94	90	84	84	116	111	150	181	142	153	153	94	153	160	143	145	222	142	115	38	14	31	23	0	30	12	46	15	7	117	85	92	106	106	192	149	96	188
d1ec54f0d0f34aea74ee251793781c2d	10	18	34	3	5	19	21	0	70	4	131	75	79	103	113	126	125	119	126	141	147	122	133	161	173	143	125	133	155	146	26	8	28	13	0	18	18	51	14	5	119	65	108	130	106	151	143	119	162
ab2247220a6a51bf4cdcca6beca1c26e	8	22	21	0	13	19	18	4	47	0	154	92	43	64	120	105	173	95	186	174	130	124	86	119	145	106	129	165	142	182	30	9	25	14	7	17	10	82	10	7	106	87	120	123	131	129	144	102	151
d581f315f4bc42ef5a070b2d5914afb7	18	15	50	12	5	18	19	0	93	11	111	77	115	92	143	165	103	143	112	135	130	104	158	133	145	103	158	108	158	118	45	26	54	23	17	20	25	42	10	15	104	76	48	104	106	117	139	78	130
f4d9a2de2fec6d6599d4e3497838bbbe	25	31	34	0	20	15	25	0	68	0	140	68	84	89	93	106	155	85	128	129	145	161	97	147	156	136	154	168	124	118	35	11	29	24	0	32	27	56	16	0	127	74	109	96	115	153	97	116	131
9995ce93f55894fb995203aecfecbd01	0	26	34	0	0	27	19	0	103	13	133	99	138	105	129	123	149	116	128	105	158	156	160	123	133	151	122	97	112	62	63	0	45	19	0	25	24	51	19	18	99	61	87	78	132	103	90	96	126
49f82e8611dce71af87651c518bdcb68	48	0	48	10	33	0	47	0	72	34	99	61	61	78	138	81	99	70	93	120	102	126	112	132	124	106	102	149	83	142	83	40	40	41	25	0	0	45	31	0	84	51	79	59	106	98	90	84	107
dd3ed6d9d221606f163622587d92c714	13	13	18	0	10	8	16	3	59	3	104	56	84	83	108	95	123	140	154	129	115	105	121	131	108	97	130	103	133	139	38	5	29	9	3	10	13	50	5	3	119	67	83	109	73	193	93	113	117
0f9814688304bb9e56e0348331e67842	31	45	28	0	20	20	34	7	62	21	104	38	83	57	95	85	102	71	102	120	122	106	61	110	99	95	97	132	119	101	51	0	44	30	0	42	29	58	20	0	116	87	68	129	75	163	131	93	128
934807349cdb5dd3396ae3f3f45768b2	0	40	53	0	0	27	58	11	39	0	136	62	62	51	94	90	131	84	151	116	112	130	79	129	115	127	134	155	116	108	34	24	27	30	8	0	32	45	16	0	102	68	52	95	95	215	121	128	103
7bf24b6b111a2c14254f6ec50a16126f	10	9	19	0	6	10	19	4	45	10	89	87	71	86	101	132	101	116	76	137	111	139	142	101	157	89	122	98	96	89	20	5	19	6	5	7	9	44	7	7	97	67	75	89	94	125	118	77	112
8e33b130b33515ded91f5146a28d6e47	0	41	47	0	0	28	26	0	63	0	122	88	98	60	125	93	111	86	99	79	77	104	55	148	126	114	166	116	82	82	35	0	40	0	0	33	0	40	0	0	48	71	81	65	68	121	85	78	83
7fbb93d82e4abea98be2b43aa3e311fd	40	37	36	0	18	19	0	13	37	30	97	62	67	40	81	95	88	91	76	59	83	99	61	98	87	52	81	68	76	81	123	33	97	53	18	27	58	99	35	22	59	22	49	56	73	87	56	64	106
76c9323756fcc8d1351ff215ac2ecbb1	14	19	27	3	14	9	16	4	59	7	105	67	80	87	93	111	115	108	113	85	147	136	100	94	91	69	129	147	93	84	22	7	27	18	0	14	10	27	13	8	77	35	66	68	83	115	113	76	106
9d5fe76074c0ad10d32010c773bd50b7	0	0	0	0	0	0	0	0	64	0	108	76	98	75	85	117	131	118	109	122	114	101	91	76	129	136	117	172	122	141	54	0	0	0	0	0	0	66	0	0	82	75	135	100	68	121	112	74	144
a9333044457be610bc71b345ee04365b	0	0	0	0	0	0	0	0	0	0	93	58	106	116	141	170	159	104	81	66	156	133	138	139	126	92	135	114	81	0	103	0	0	0	0	0	0	77	15	0	78	75	102	119	110	142	113	73	70
4e2e53980195fdd2392b5238dab4ba3c	39	26	34	0	12	13	24	18	47	19	66	63	59	73	89	94	82	97	121	103	100	117	53	100	60	139	99	91	52	69	41	0	29	25	0	0	0	44	14	0	51	68	75	0	86	104	50	31	109
e546937f71fe3c0273f96afc9ea5ad5d	17	22	30	0	17	12	12	0	29	9	68	68	54	51	98	84	128	97	110	95	86	102	105	98	106	110	101	122	81	91	29	15	36	19	0	24	15	33	16	0	76	55	57	74	85	101	72	71	118
b712a97771c7aac5b1c9e76a3563f1d8	0	0	0	0	0	0	0	0	58	0	63	58	96	79	148	113	159	118	133	111	111	125	128	99	87	136	103	109	134	110	0	0	0	0	0	0	0	0	0	0	0	77	49	73	99	91	94	92	108
d322d8eee98d7dea325d78f590998b93	14	8	13	0	3	5	15	0	35	0	88	76	40	58	79	92	130	103	100	79	79	90	90	85	83	83	74	97	77	103	25	6	22	12	0	15	13	34	8	5	94	46	62	96	61	124	138	71	113
610b6752acdec01f011decd434ee2808	0	19	31	0	12	21	13	0	53	8	75	53	71	68	104	96	87	129	74	108	86	104	85	82	115	77	54	69	84	76	29	15	28	15	5	0	22	43	7	0	52	39	56	46	69	111	94	59	111
522f6f205da978eed0dd8c5a5bf86f51	0	0	0	0	0	0	0	0	53	0	68	65	61	67	99	131	121	85	79	87	111	101	95	84	128	108	92	72	80	0	51	0	29	0	0	0	0	62	0	0	57	83	65	65	73	112	75	52	97
28fb9d90112f5a582bec5861e9436b40	0	0	43	0	0	0	0	0	42	0	63	39	39	85	97	116	97	90	102	69	95	104	101	126	117	100	64	128	94	83	38	0	48	0	0	0	0	0	31	0	82	57	54	71	72	107	100	91	120
517d428b6785e28e0861603a0af06b32	22	18	18	4	18	18	22	5	57	14	66	46	87	103	105	111	106	86	74	62	90	112	137	130	73	132	117	74	59	40	62	8	34	31	10	21	30	18	7	0	44	49	30	37	86	59	41	30	80
8f42a7bba3644b4702388b6e999cb3c1	10	14	25	0	9	4	7	0	54	11	90	43	87	70	70	99	98	86	86	84	91	81	95	113	118	119	95	131	65	53	28	0	22	18	4	8	8	20	5	9	45	48	42	54	42	97	52	61	89
a7e74cfdfc47dada1f0f158811fb63e5	13	15	20	0	0	0	15	0	0	0	90	45	37	29	77	97	95	74	85	128	85	73	47	78	85	91	63	150	63	124	13	10	22	13	9	16	11	39	0	0	85	44	87	75	64	124	91	61	102
2ff729cabd63014ff4c83535eb0b94f1	21	29	41	0	0	0	21	8	0	18	0	80	94	70	0	0	0	0	0	0	0	0	143	226	0	180	0	275	138	149	59	22	56	0	0	0	0	93	13	8	0	0	0	122	156	214	0	120	0
f298190054d9dfdf7a8fd2f10afe11a5	0	0	25	0	0	0	24	0	39	0	53	62	56	35	62	81	99	54	98	82	117	75	104	100	102	101	99	77	76	80	28	0	0	21	0	0	19	36	14	0	63	47	58	43	76	88	57	68	63
d74647adedc9f373d39a0dd9c126a4a8	0	0	0	0	0	0	0	0	0	0	0	0	0	0	0	0	0	0	0	0	0	0	0	0	0	0	0	0	0	0	0	0	0	0	0	0	0	0	0	0	0	0	0	0	0	0	0	0	0
698823fbad90d73a2cbe815475a54f81	10	4	24	0	12	6	17	3	39	4	69	58	45	38	56	102	78	71	76	69	95	62	75	67	75	51	85	71	68	89	23	9	29	17	9	10	13	24	3	0	73	40	54	72	46	67	67	64	78
ba34d5b99c26b2f9d23fd6a5b1d3456f	9	16	17	0	9	6	16	0	32	8	55	42	57	31	56	70	39	55	81	65	78	82	60	81	72	80	77	103	86	61	33	10	21	10	7	10	20	23	6	6	59	41	47	46	61	122	47	54	55
f7b8af8788da580dcf93b86b45e9cbb8	24	8	25	0	11	8	22	9	37	0	53	72	60	61	47	76	82	57	57	55	68	66	64	68	59	42	81	69	80	59	18	0	15	14	0	15	10	21	7	5	35	55	39	54	63	73	85	50	105
17d57be9a73a9f746b79421769b7de39	12	0	11	0	0	0	0	0	35	0	132	75	40	56	60	0	66	0	122	119	85	0	53	56	0	74	0	103	0	126	0	0	0	0	3	10	24	0	0	0	120	0	92	92	65	114	147	78	0
d7802bc1a28812f91f0e450a4d6db0d2	0	0	15	0	0	0	0	0	31	0	75	41	63	72	55	67	74	101	61	89	78	60	58	54	80	47	67	73	43	40	34	0	0	0	0	0	0	21	0	0	56	52	54	35	63	100	72	53	49
f6dca38806f7286bbb1d0e2dc776b1fa	12	28	20	7	16	16	10	0	17	0	47	58	63	61	59	87	79	68	40	62	54	71	89	78	61	69	99	48	38	42	26	5	24	25	0	13	7	22	4	0	41	27	33	31	41	77	28	33	83
2c7a09070e5529a7251556357c4d6a6b	33	25	0	3	13	0	18	4	0	10	26	21	34	30	59	58	34	73	50	63	92	90	51	61	73	48	46	84	50	66	33	17	28	0	0	0	0	36	11	7	80	33	20	43	38	73	50	57	55
1c8a735769c635011c943657efbfe4e9	13	0	33	0	0	15	18	0	27	12	70	35	50	27	78	53	65	78	70	39	62	97	58	42	65	73	66	77	52	59	23	5	22	12	0	12	15	17	0	7	37	30	30	31	45	33	48	53	70
c9610f75a1a114a0fad3bd326dbb4061	4	8	17	0	0	0	10	0	43	0	57	36	49	53	76	57	59	52	42	57	68	67	67	106	64	74	68	72	53	59	19	5	14	4	0	8	4	16	4	0	45	40	36	24	54	89	49	34	75
5f2f6e2a68b7f7edd51bdceb744e79fa	12	7	14	0	0	6	3	0	26	6	50	38	56	39	55	73	62	36	78	73	76	85	60	51	86	62	62	75	78	55	17	8	15	4	0	5	7	19	0	2	74	28	30	45	42	72	53	46	68
67ac5d41fe41b05c958dcc1d8f601657	0	1859	0	0	12	0	0	8	0	0	42	28	35	0	0	0	36	0	0	0	0	0	0	0	0	0	0	0	0	0	0	0	12	0	0	0	0	0	0	0	0	0	0	18	0	0	0	0	0
cff404427de5452a22413192d09f8a25	0	46	60	0	0	18	0	7	28	0	62	31	48	59	70	67	86	82	72	50	45	77	67	76	82	70	61	79	41	39	0	0	0	43	0	0	0	0	0	0	55	51	0	0	50	86	55	46	80
d68de8e1785e2124800005264b14a45d	7	7	13	0	10	0	7	0	35	0	50	44	27	45	42	39	48	66	58	72	59	46	50	72	80	53	47	65	51	62	25	0	10	9	6	13	11	39	9	0	55	27	22	62	41	97	64	38	80
1cfb159a6a17f2a6ff5eae91da04e8a2	0	0	15	0	10	15	0	0	22	9	61	51	19	19	52	75	63	50	85	61	86	42	33	47	59	47	43	108	53	73	10	0	0	7	0	8	0	20	0	0	53	21	50	58	36	64	92	37	52
a09e5e9c3a8dc46f9601c328f23dccd7	9	0	11	0	0	9	0	7	50	4	40	22	49	45	59	70	66	50	50	53	33	70	79	60	83	67	73	84	45	51	17	3	16	10	0	12	21	0	0	0	23	46	21	28	28	64	34	42	52
4b9f704978e7901c61656bdaf2645950	0	0	20	0	0	0	24	0	44	0	34	45	49	51	49	84	67	72	38	25	79	54	54	89	57	58	66	54	57	84	0	27	0	0	0	33	0	0	0	15	25	0	0	0	64	95	45	31	46
96f34321ab91d56da8fa46aeaab5ac40	0	13	23	0	11	13	0	0	41	0	31	23	0	0	0	49	41	0	0	22	0	39	40	0	49	0	53	44	30	31	0	11	0	0	4	0	21	0	0	0	22	24	0	25	38	0	0	31	0
797533e892dc404e58868ecd46beb9dc	0	15	14	0	0	10	13	0	22	0	32	34	37	43	44	72	0	65	63	53	66	86	66	89	72	84	70	64	32	42	20	0	21	0	0	9	0	0	0	0	33	29	27	28	61	41	65	35	48
cbb6867a5b145156f352e58b55bc7129	9	0	4	0	5	7	9	0	18	0	60	42	17	24	48	42	47	48	71	59	58	62	32	50	49	58	61	60	54	44	9	3	6	8	0	8	9	21	5	0	56	20	58	44	35	78	61	37	80
6ae7c29477a156303e95a7c75fac46a8	35	0	0	3	18	15	26	4	50	8	48	0	71	47	60	73	60	45	87	53	72	51	58	93	59	59	76	52	0	47	27	10	0	14	0	14	0	0	0	0	50	47	0	40	0	79	0	0	61
49b37596f2de000dbc5f0d6952394106	0	0	0	0	0	0	0	0	29	0	51	31	27	34	66	53	82	48	36	53	48	54	63	64	55	54	47	78	27	47	24	0	0	21	0	0	0	16	0	0	34	27	36	36	0	60	33	57	58
fe46cc9b570f0fbab0e310c31e5c1db6	15	6	12	0	0	0	0	0	0	4	62	53	51	0	72	64	51	47	74	75	74	53	0	69	75	59	43	72	70	0	0	0	0	0	0	0	11	0	0	0	0	0	48	57	51	0	94	64	95
fe7e1b936ec21ad4532484d3c6f067bc	10	0	22	0	13	11	0	0	35	0	54	40	21	0	51	43	56	48	26	35	49	36	52	65	55	76	59	43	22	52	31	18	14	0	0	8	21	22	10	0	33	28	40	31	48	66	42	33	27
ab5c6df36ebeec1f38b0379e7452ac7f	13	10	18	0	9	0	0	0	40	3	52	38	0	47	34	62	50	30	58	0	45	40	45	64	28	23	55	48	33	0	24	0	0	0	0	8	12	17	0	0	37	25	27	0	55	68	53	22	60
40248130e7e7db175d13a68789df1593	9	6	17	5	0	0	15	0	31	8	53	30	26	32	51	47	39	68	57	47	54	76	42	85	71	63	42	67	36	45	25	0	18	9	0	16	5	17	6	3	35	33	33	22	54	66	37	33	59
72d1cd87ff2759948f9777854dd73016	0	0	0	0	0	0	0	0	0	0	75	0	0	62	81	0	70	0	0	53	64	106	70	95	85	79	83	90	0	54	0	0	0	0	0	0	0	0	0	0	55	66	44	47	60	115	56	56	72
97258ce84c15877018829872e28e92c3	0	0	0	0	9	0	0	0	34	0	72	64	56	0	0	0	88	0	90	87	0	89	65	0	0	69	0	93	122	79	0	0	33	0	0	26	0	0	0	0	0	67	66	0	71	87	0	84	105
c952c8c875575926ead3f35639f64834	0	0	0	0	0	0	0	0	0	0	46	0	46	0	38	59	80	76	57	65	86	67	51	76	52	82	70	88	0	53	0	0	0	0	0	0	0	0	0	0	64	0	39	52	62	58	45	0	73
7a2d43544b933d17833434f650f42822	0	16	11	0	10	0	0	0	20	0	46	27	23	22	34	27	43	45	55	45	51	63	27	36	54	37	52	42	30	56	14	0	25	0	0	15	0	0	0	0	51	22	32	53	35	38	74	36	48
f7d2609005c891331f7a4ffbfa147097	9	8	7	0	4	7	0	0	32	5	47	31	29	33	31	53	56	40	66	39	50	38	38	42	33	46	58	44	57	53	12	4	10	0	0	2	4	15	0	7	30	27	46	38	29	33	56	35	52
5f4c7349f840e2d877611da27e287fb2	0	8	13	0	0	0	9	0	22	0	52	34	17	17	27	56	46	43	46	51	39	38	39	33	46	35	39	56	53	52	16	4	9	11	0	11	0	22	7	5	70	20	33	33	57	55	46	23	55
9918cdf91173a2fa487d7047e312254d	10	15	17	0	0	14	13	0	25	0	27	26	49	50	39	47	40	32	37	29	51	59	62	81	27	63	51	50	25	30	25	18	25	17	0	0	10	10	12	9	22	16	14	16	39	37	30	0	31
73b434318f941a6d40528ada8e76e3d8	9	10	11	3	8	12	9	3	38	3	38	32	28	27	41	46	55	67	38	38	39	29	55	41	53	49	43	36	38	43	24	0	8	4	3	6	8	16	0	0	50	23	18	28	24	35	37	37	39
f11e4cf5924b50313b6c1fdf56a73d92	0	0	0	0	0	0	0	0	0	0	0	0	0	0	0	0	0	0	0	0	0	0	0	0	0	0	0	0	0	0	0	0	0	0	0	0	0	0	0	0	0	0	0	0	0	0	0	0	0
93275fae89491bc25bdfc0efb6f6f799	0	0	0	0	0	0	0	0	33	0	41	46	0	29	48	53	85	48	60	52	50	71	52	41	59	71	101	58	58	51	31	0	0	0	0	24	0	0	0	0	0	0	40	36	46	75	63	46	56
16b3990e2a80ec75370c28ba4070b685	0	0	0	0	0	0	0	0	36	0	0	76	79	37	91	32	0	125	73	58	0	0	96	39	79	112	67	98	0	87	38	0	18	0	0	0	14	0	0	0	0	0	0	0	0	87	91	0	0
a7feabc1004258155859b9f0a91c8a53	0	0	6	0	0	4	0	0	13	0	55	32	0	17	15	16	23	27	26	23	34	27	14	29	45	14	31	46	46	41	0	0	5	0	0	0	0	0	0	0	40	11	24	46	14	55	43	29	58
cfb28487f52d339c7a55d98e2d3c0ccf	4	5	10	0	5	0	8	0	12	0	47	31	21	21	36	38	52	29	37	70	40	45	33	50	46	27	44	51	35	68	9	0	0	9	5	6	0	16	0	0	57	15	44	44	27	45	35	56	62
0e53724ab31a38175b1e8f4dd716ccb2	12	16	0	0	0	0	0	0	28	0	36	29	37	30	44	43	30	60	49	50	51	52	41	41	41	55	47	52	28	32	21	0	0	0	0	0	0	13	0	0	43	25	39	21	26	60	26	41	41
49faad54375b2cf25c1908bc61fde695	0	0	12	0	0	0	0	0	18	0	51	35	13	32	25	29	35	39	40	45	38	41	36	25	48	42	23	38	58	81	7	0	0	4	0	5	5	25	0	0	62	21	44	56	34	31	63	33	65
8fdf1555fe4887638b1a348f334ab22d	11	0	8	0	0	0	0	0	21	6	40	14	29	36	37	42	43	42	57	26	40	34	65	54	66	63	53	52	23	37	21	9	16	0	0	0	20	23	0	0	40	13	30	28	21	39	27	36	0
dd2539fd2c78e07e6c67f0c7e3bf4bca	6	0	13	0	6	0	0	0	29	0	28	23	36	45	38	35	37	46	46	36	34	35	44	37	37	32	38	36	42	30	14	0	16	12	0	7	0	14	0	0	30	40	15	29	46	39	35	18	51
955d8417acddd663dc18f47d86bdfb93	8	0	8	0	0	7	13	0	12	0	66	19	14	25	37	39	34	24	0	61	44	43	33	31	27	41	48	59	54	57	17	0	6	8	0	4	6	11	0	3	44	30	26	32	32	60	53	35	25
0b79af1ab051ad0ee0d31d549dda1e35	0	0	0	0	0	31	0	0	0	0	59	0	31	0	0	42	43	46	79	41	68	103	62	45	67	40	60	48	77	49	0	0	0	0	0	59	0	0	0	0	0	0	0	38	64	77	47	37	63
b6896764b2f2682cfef60381d2e47c40	0	0	0	0	0	0	0	0	38	0	0	0	0	15	0	0	0	58	67	76	66	64	58	72	20	56	62	52	77	77	0	0	0	7	0	0	0	25	0	0	16	29	57	55	30	0	66	71	83
74c2dc96104018e3e6c63d84b5beb716	0	11	0	0	0	0	0	0	12	0	45	30	16	27	39	25	47	37	36	37	75	50	44	42	67	35	51	50	34	34	11	0	10	0	0	6	9	18	0	0	36	37	36	24	13	56	46	25	51
f17183153429e05948ebfff3b0543157	8	12	14	0	7	0	0	0	16	0	36	26	24	38	29	32	32	37	33	39	30	55	23	33	35	45	34	47	40	39	9	0	0	0	6	7	0	16	0	0	56	18	32	37	24	45	35	46	45
be090d0affdb948e0ecc9b365ff2c00c	0	24	27	0	12	24	0	0	0	0	0	0	0	0	51	51	43	36	60	56	42	42	38	42	28	37	35	0	0	59	0	0	0	0	0	7	0	0	9	0	27	0	0	31	0	35	28	31	48
0a4c6a1a3af53241dae34dc897fc7a6a	0	0	17	0	0	0	0	0	34	0	45	0	0	35	70	48	71	55	39	0	85	45	48	56	51	38	40	33	42	23	29	0	18	0	0	0	0	0	0	0	0	0	0	0	35	66	0	28	0
ea4e54c33ca7d510bd7cdd3ccf4dbbf6	13	0	0	0	0	0	0	0	13	0	49	17	29	18	0	27	48	45	42	68	44	57	25	51	35	42	41	46	32	25	15	0	0	0	0	0	0	18	0	0	38	0	21	38	48	67	49	25	70
2f0879ee848ee7fe1d6fa7e7e444a872	10	0	5	0	7	6	0	0	22	0	40	31	20	39	43	52	22	52	48	26	40	41	35	51	45	24	34	32	46	50	17	4	5	4	0	0	9	11	0	0	38	16	26	30	26	29	28	31	40
e5a36d1354f176b9e89782def631e399	9	5	0	0	0	0	0	0	14	0	35	22	8	19	29	34	22	28	56	65	33	31	19	26	35	28	26	49	53	59	9	0	6	0	0	5	4	15	3	0	51	16	42	26	31	42	64	30	39
ade62f875f97bd66b637521e5ea0bdb8	0	0	0	0	14	0	0	0	17	0	83	0	0	0	0	32	80	0	0	30	113	45	0	44	38	0	59	40	53	0	0	0	0	19	0	12	0	31	0	0	77	0	38	58	19	0	0	47	23
2fd951e1115f2137f1f4302b8e634a58	0	0	0	0	0	0	0	0	20	0	41	22	29	27	46	48	59	29	37	32	49	49	28	38	62	48	45	46	40	29	0	0	0	0	0	0	0	0	0	0	30	19	22	46	39	52	30	32	49
3f14d4ebeee632871a7c6f19d9ccf14f	0	0	26	0	0	10	15	0	19	0	0	0	0	43	31	39	0	0	0	30	43	46	42	22	52	41	69	36	23	28	36	0	0	17	0	0	0	21	0	0	13	0	19	0	31	57	0	40	41
94fac112890cb593224eb7ba5ea3950d	8	0	12	0	0	4	12	0	18	0	36	29	19	28	21	44	48	29	51	27	31	59	38	45	49	25	42	27	37	22	15	0	11	0	0	0	0	9	0	0	24	25	24	24	31	73	34	31	41
184bed87443fa695dd711a575d51516a	0	10	13	0	0	5	6	0	19	0	34	28	21	27	25	23	32	35	57	26	45	19	40	32	32	53	32	47	29	27	9	5	13	7	2	0	4	0	2	0	44	33	13	24	27	31	40	14	18
5749dc3bb0043f303713b8d28f988061	0	0	0	0	0	0	0	0	20	0	19	27	31	19	23	32	29	29	53	23	39	48	46	41	49	30	30	38	31	29	19	0	0	0	0	0	0	0	0	0	35	32	0	15	26	63	30	21	24
ab40cdd30d9f37318f7309489da89d5f	0	0	0	0	0	0	0	0	0	0	0	0	0	107	106	0	0	120	99	0	115	114	0	0	138	106	0	0	113	0	0	0	0	0	0	0	0	0	0	0	95	0	0	70	0	0	0	0	37
2503bf5766d86587192928a9970738a8	0	0	0	0	3	0	0	3	12	0	34	33	15	12	17	15	20	22	35	48	39	38	12	13	40	22	17	56	59	55	8	0	7	3	0	0	0	25	0	0	48	9	48	50	16	47	63	33	47
46cf762e4d98f8a3c62957ac72ccf282	0	5	0	0	4	0	4	0	6	0	19	15	21	12	27	31	48	36	32	25	24	33	34	40	45	17	34	43	42	55	14	4	6	5	0	6	5	6	5	0	28	15	19	37	24	42	30	28	35
a5a80999843c3d8cc3fb8b56d1c288e8	0	0	13	0	0	0	14	0	13	0	23	38	13	22	29	62	43	0	35	35	0	39	52	38	57	27	30	45	36	32	16	4	0	3	0	5	0	11	0	0	47	18	24	0	0	41	34	22	0
fb9ee3bde695bc7f09ce191a0f8a8edb	0	7	5	0	0	7	12	0	20	0	13	22	14	16	10	21	40	9	13	37	21	22	17	40	23	32	33	49	28	34	13	10	15	7	0	0	4	11	0	0	51	17	25	32	20	40	30	31	41
3afd19411d8385d43f2f452a30f3d99c	0	8	5	0	9	8	9	0	12	5	36	22	10	10	17	19	11	20	38	43	36	34	16	31	30	35	20	33	29	34	3	0	0	8	0	0	11	15	10	3	35	8	21	27	26	46	56	37	36
a2c5664f78a2a2702d93dd080c311b1c	0	0	0	0	0	0	0	0	0	0	40	0	0	14	32	34	51	0	57	0	62	34	33	46	42	49	45	55	0	41	0	0	0	0	0	0	0	0	0	0	35	28	20	49	38	33	41	36	51
050ed383e38314790d327c290b67cb3a	0	0	0	0	0	0	5	2	13	0	39	22	17	20	17	28	31	21	35	33	25	33	22	42	29	37	20	33	26	33	13	0	10	0	0	6	0	14	0	0	35	15	28	20	22	50	24	22	42
8431ccbac848399bc9cf7bd82a159493	6	0	4	0	0	2	0	0	6	0	13	19	9	14	22	15	25	24	39	52	27	39	9	32	34	29	39	37	38	27	0	0	0	0	0	0	4	9	8	3	21	24	12	24	27	30	47	23	57
5862573ce4b740d03c9807f596a81845	0	7	3	0	0	5	7	2	10	0	34	19	10	12	19	31	41	28	30	19	36	35	24	29	42	24	17	30	46	16	9	0	3	3	0	0	0	10	0	0	30	9	25	44	22	20	28	26	28
55705c727a903aab4bb96b8cd87dcdbb	15	0	5	0	0	0	0	0	6	0	24	27	10	14	20	24	24	16	46	41	29	32	29	32	33	35	20	35	38	39	0	0	0	0	0	7	6	17	0	0	38	13	30	31	12	36	36	20	32
d71d604bffdf1a8e01171eed3dc9609c	0	0	0	0	0	0	0	0	17	0	19	25	33	26	35	53	37	30	37	18	25	47	13	30	48	21	25	32	21	15	25	0	0	0	0	9	0	0	0	0	14	19	12	8	30	21	40	29	29
668926e56af43e6f307079b15047d7ad	3	3	12	0	2	7	4	0	26	3	21	21	27	16	27	36	22	35	21	28	40	47	22	40	22	18	30	27	21	16	13	0	4	8	0	5	11	8	0	0	17	19	18	9	26	27	23	13	31
2bf2bacb2c36b17ff2a81b9779529480	8	4	5	0	0	3	4	0	11	0	36	21	10	0	22	16	32	18	35	32	46	27	6	18	36	22	27	33	32	19	6	3	8	0	0	13	0	17	0	0	33	13	10	24	16	34	36	32	38
72c7aee0bbf2998d284466c4641ea725	6	8	0	0	0	0	0	0	26	0	21	10	32	19	17	35	31	40	19	25	0	25	32	33	29	25	33	36	17	35	14	0	8	7	0	7	5	8	0	0	21	18	0	0	26	24	16	11	32
2c2c6ef10558bb3c73a208ea05ba8a1f	0	159	0	0	0	143	156	0	0	0	0	0	0	0	0	0	0	0	0	0	0	0	0	0	0	0	0	0	0	0	162	0	0	0	0	160	148	123	0	0	0	0	0	0	0	0	0	0	0
f96093f64eda664850bbb38ac0b6406c	0	0	0	0	0	0	0	0	15	0	21	29	0	14	22	34	22	35	16	31	44	38	19	18	30	27	34	26	21	35	6	6	10	0	0	0	8	12	0	0	41	16	18	32	24	37	26	27	29
8dbe4f5f9ee2141a76ab7a14e183f318	6	4	6	0	0	4	6	0	13	0	36	23	9	11	13	10	31	29	18	44	36	31	17	24	31	23	23	28	32	32	11	3	7	0	0	10	0	15	4	0	27	19	20	23	12	26	21	25	31
0d2939cc30cc379e0c4c54e76c6e0bdb	0	5	5	0	2	5	0	0	9	0	35	38	9	11	15	11	19	23	19	32	32	30	11	25	31	25	19	22	30	32	6	2	2	0	0	4	0	11	0	0	39	8	18	31	22	25	43	23	31
974776ad4a922b08032f00db98b774b3	12	15	0	0	9	10	0	4	16	5	20	9	13	0	24	25	44	18	45	20	24	37	13	18	62	29	0	28	33	44	0	0	0	0	0	12	0	0	0	0	28	14	27	15	18	45	29	26	20
b3b3ab3e2e07b52971a08b479a93c76a	6	6	3	0	0	0	0	0	7	0	29	28	21	12	15	22	11	18	25	30	21	15	14	16	34	19	23	49	35	37	6	2	8	0	0	0	0	8	0	0	31	13	34	22	23	35	32	27	26
45cfa55182dae2fb0ba935f5e155d7d5	0	0	0	0	0	0	0	0	0	0	0	0	0	0	0	0	0	0	0	0	0	0	0	0	0	0	0	0	0	6	0	0	0	0	0	0	0	0	0	0	0	0	0	0	0	0	0	0	0
6cb641d71af6d04dda5b8017d10b57ef	0	6	6	0	0	6	0	0	7	6	21	23	11	9	15	22	14	19	30	30	30	17	15	28	27	18	54	25	23	24	0	3	9	0	0	6	0	13	0	0	27	14	15	19	24	35	13	15	44
250e916c6230d8c48ef6906cb8275162	7	3	3	0	6	0	0	0	12	0	39	15	6	10	13	13	28	13	29	34	26	20	12	25	25	25	31	28	38	35	9	0	0	0	0	3	3	5	6	0	28	8	14	9	23	57	34	18	45
976ee59740c2a490f25a3b99ee30862e	10	0	10	0	0	0	0	0	21	0	24	20	23	14	30	31	35	17	31	19	30	18	28	19	14	40	29	35	15	21	12	0	10	0	8	0	0	0	5	0	19	13	24	10	14	14	18	22	35
d380fdd5b68d86a2ea055cab765c84d8	2	8	0	0	3	5	5	0	11	2	23	15	0	11	29	15	22	16	18	42	17	22	14	23	36	20	22	28	32	16	0	5	5	0	0	4	0	13	7	0	32	10	13	30	22	57	30	28	18
354093f10727239393f8969b0dc17401	0	0	0	0	0	0	0	0	24	0	43	18	20	37	41	0	44	21	23	24	29	23	38	52	39	42	0	36	10	22	0	0	0	0	0	0	0	0	0	0	30	0	43	29	0	44	0	0	44
b8e05790a232e3386561dce28365827d	0	0	0	0	0	0	0	0	0	0	34	26	25	0	33	36	19	41	39	35	0	0	36	34	0	46	32	35	0	47	17	0	0	0	0	0	0	0	0	0	41	0	17	20	0	38	27	26	41
79c3f04a8ca3329ae2dc5e1916fe7ab5	0	0	7	0	0	0	0	0	0	0	22	22	8	22	29	32	25	19	30	21	17	22	24	34	30	24	23	40	28	17	0	0	0	0	0	0	0	12	0	0	29	17	19	10	14	21	30	13	29
565725f72629d4040a4d9311c55b0ddc	0	0	0	0	0	0	0	0	0	0	17	21	20	16	34	37	26	20	45	17	0	30	48	52	0	34	24	32	26	13	0	0	0	0	0	0	0	0	0	0	29	14	0	0	0	33	22	19	36
c109dafcb84aa773b2446e1ce4564bcc	0	0	8	0	0	0	4	0	9	0	14	0	11	14	27	21	36	12	25	27	35	34	34	24	34	18	35	20	26	19	13	0	0	0	0	0	0	14	0	0	23	17	0	27	15	40	23	38	23
9f13e66d840db55d02030cf3b27ff627	7	6	9	0	0	6	0	4	2	0	19	16	20	8	29	28	17	26	28	35	41	12	12	26	23	19	13	50	20	21	14	5	7	6	0	9	0	0	3	5	22	9	17	23	21	36	24	15	12
df746a61c4e9511d508be6c51a2930f8	0	0	0	0	18	21	0	0	0	0	0	0	0	0	0	0	0	0	218	0	211	0	0	0	0	0	0	0	0	0	0	0	0	0	0	0	40	0	0	0	0	0	0	0	0	0	0	0	0
5ede1ad05237a3e5357cdfc542117dd8	9	0	0	0	13	8	0	6	0	0	18	18	27	31	36	56	25	26	27	10	23	30	26	47	21	31	33	0	22	11	13	0	14	14	10	0	10	0	0	0	16	11	0	12	22	13	7	21	21
0d7fea4d01db8a3818bf2d02733d2967	0	0	12	0	0	0	0	0	0	0	23	14	27	42	22	36	25	16	21	16	30	23	25	19	19	20	38	24	24	30	7	0	8	0	0	0	0	0	0	0	0	6	21	16	19	35	12	0	31
c39367ca65db37ae9471a40bcf514737	8	4	5	0	0	0	3	0	4	0	36	30	10	12	14	18	12	28	30	19	17	26	19	13	24	17	31	29	20	32	5	0	5	3	0	4	0	17	0	0	25	8	15	23	14	10	22	18	28
0d8833a72780ea04ee7ee9f94a7906ac	10	0	11	0	0	0	0	5	14	0	13	14	19	10	22	23	26	7	29	27	38	24	12	17	24	14	29	19	35	14	0	4	7	3	0	0	0	0	0	0	21	14	16	22	15	28	23	12	33
240366194e615fcf08cadd66c5dae321	0	0	0	0	0	0	0	0	0	0	34	0	0	0	0	50	0	46	0	0	45	0	62	54	43	0	52	46	0	49	14	0	0	0	0	0	0	0	0	0	57	0	24	0	0	44	41	29	51
d98dca8e6171a29285fb4189d16b7d59	0	0	0	0	0	0	0	0	0	0	29	26	0	33	49	0	0	32	29	30	36	34	27	20	28	0	24	18	0	20	0	0	0	0	0	0	0	0	0	0	37	10	20	19	16	43	23	17	37
50bac7f34b1cb95af4acbc1dc39bda50	0	0	6	0	0	0	0	7	10	0	14	14	20	22	14	27	28	28	30	17	29	16	13	34	37	26	17	23	17	9	0	0	0	0	0	0	0	4	0	0	16	11	15	5	21	45	23	20	9
bbc4ad543010989f547ce3f028ccb598	0	6	8	4	3	0	0	0	14	0	16	14	23	27	17	29	14	37	18	25	31	19	36	17	29	26	29	7	13	23	16	4	11	0	5	0	4	0	0	0	17	7	12	10	12	17	0	15	16
6ce7604e712f963bbd0ae0f6b7a3cf5e	7	4	52	0	4	4	10	0	5	0	21	16	0	0	15	16	18	17	25	37	17	27	15	21	24	12	15	30	23	23	13	2	7	11	0	0	0	16	3	0	16	7	17	10	0	15	27	8	33
1b7aa87f90aa82af243c992690ca4fec	7	0	7	0	0	0	0	0	10	0	24	13	17	8	7	18	19	24	18	16	24	33	14	6	23	23	21	15	10	15	9	0	4	0	0	0	0	6	0	0	26	8	22	21	15	32	25	12	17
549856be1c1fc910248b54839e5cf9b7	8	0	0	0	0	0	0	0	0	0	22	0	0	0	21	23	0	29	0	35	31	24	32	0	19	17	31	21	36	40	11	0	0	0	0	0	0	0	0	0	28	37	0	19	18	15	12	37	17
f3af2f35f1a1675ff47d425339b9371a	0	0	16	0	0	0	0	0	11	0	29	14	29	13	25	34	27	23	14	29	23	18	0	0	19	14	25	13	0	16	0	0	13	0	0	0	0	0	0	0	0	0	0	23	21	26	31	15	0
ae12af8219fb4e45b5ce27f24ce3da14	0	0	0	0	0	0	0	0	14	0	18	13	22	18	9	21	23	26	25	18	28	26	26	14	16	23	19	26	25	12	0	0	0	7	0	0	0	6	0	0	14	14	16	13	19	41	14	0	16
0da763f095d0125de1ae3ce7cfb9f768	3	0	0	0	0	0	0	0	0	0	0	0	0	0	0	0	0	0	0	0	0	0	0	0	0	0	14	0	0	0	0	0	0	0	0	0	0	0	0	0	0	0	0	0	0	0	0	0	0
af453fa4f18be0c194cbce40a3106388	0	2	0	2	2	4	6	0	9	0	23	17	9	9	20	16	17	10	17	28	8	30	13	7	13	22	21	30	18	25	4	0	6	4	0	0	0	8	2	0	22	7	25	28	23	18	23	23	24
fd5d8b46b38ce0116a3455aa3972a72d	4	0	0	0	0	0	0	0	0	0	18	16	8	18	19	23	20	13	24	19	31	29	0	18	32	20	31	32	17	29	7	0	7	0	0	0	0	4	0	0	32	14	0	22	19	19	27	20	33
3035e03f8ac9aebde6a9fdad8addf773	0	8	0	0	0	0	4	0	12	4	14	13	6	28	17	26	17	25	23	16	29	22	12	30	15	20	13	25	20	24	0	4	6	0	0	5	0	5	0	0	21	12	13	0	24	23	16	10	28
1d5e881a7b20097c974737808b8e100f	0	0	0	0	0	0	0	0	0	0	30	21	0	0	17	0	0	21	27	46	34	35	0	25	31	23	0	0	43	0	0	26	0	0	0	0	0	22	0	0	24	0	17	24	21	47	51	19	22
5429f833ae7b25477aa0a447ccf1eba3	0	0	0	0	10	0	0	0	17	0	16	20	0	20	0	39	38	20	15	18	14	15	32	20	23	32	26	17	24	0	17	0	0	0	0	0	9	0	0	0	16	0	0	14	0	18	28	15	27
b3b5962dbe2e7561c6052da860306824	0	0	0	0	0	0	0	0	17	0	22	26	17	18	11	29	20	32	18	22	22	27	22	20	32	18	18	13	24	20	9	0	8	0	0	0	0	0	0	0	19	0	21	7	27	15	24	19	19
5c1932d97107b14fddd6519e5baff4dc	3	0	5	0	0	3	0	0	5	2	18	8	9	14	9	14	25	27	13	26	17	21	9	9	27	14	5	24	23	37	5	0	0	0	0	0	2	4	0	0	29	8	18	20	13	12	42	21	29
c9be7880761e9215f112749a0a44a338	6	0	11	0	5	0	4	0	0	2	16	16	6	12	21	16	23	14	31	22	24	30	14	16	26	8	27	17	33	15	6	3	0	0	0	4	4	8	2	0	17	11	7	14	12	34	14	11	10
096f91b087ef3d628c22d7fe04ead06c	7	14	0	6	10	4	4	2	11	0	0	0	0	23	23	26	18	29	25	0	25	27	9	0	23	15	22	23	37	0	9	5	5	0	0	7	0	19	0	0	17	8	0	19	23	0	0	32	16
fd08359c71eaf3b4af9e66bd061be3ab	0	7	0	0	0	0	0	0	0	0	27	15	18	13	15	21	23	24	24	25	20	21	21	29	21	24	21	21	19	22	0	0	0	0	0	0	0	0	0	0	23	15	18	0	32	24	25	0	38
4404ae7cce79bc65327709702a19062c	0	0	0	0	0	0	0	0	0	0	0	0	0	30	61	67	9	23	0	13	21	24	0	0	16	14	36	0	0	38	0	0	0	0	0	0	0	0	0	0	33	0	34	0	21	13	21	18	0
d7a8ea309fe0826140b17e0f112d2298	0	0	5	0	0	3	0	0	5	0	33	0	11	7	14	11	20	12	28	22	21	27	16	22	28	16	0	28	31	44	5	0	0	0	0	0	0	0	0	0	23	7	19	0	12	24	17	19	16
eea7a4b67af9d1170810ce95b2db77d0	0	0	0	0	0	0	0	0	0	0	0	0	0	0	0	0	0	0	0	0	0	0	0	0	0	0	0	0	0	0	0	0	0	0	0	0	0	0	0	0	0	0	0	0	0	0	0	0	0
75f04ea234340be5409c543ceb3951fa	0	0	0	0	0	0	0	5	0	6	0	0	25	24	39	0	0	38	56	0	48	0	0	42	0	46	0	0	0	0	17	0	16	0	0	0	0	0	0	0	0	0	18	0	0	0	20	0	33
ace9e51febba0e6fd7ecafcabb35dccf	6	0	0	0	0	0	0	0	8	0	7	12	10	5	10	13	23	8	29	28	18	13	25	17	12	21	15	36	20	34	6	0	0	0	0	0	0	0	0	0	19	9	14	16	11	22	25	13	28
670728a586bd0e684c9c8f2581cbefd2	0	0	0	0	0	0	0	0	0	0	25	0	0	0	12	13	26	9	25	31	23	20	14	25	25	25	19	20	30	33	0	4	0	0	0	0	0	11	0	0	18	7	16	16	13	19	29	18	19
883149060247cae96af3d472287c8c61	0	0	0	0	0	0	0	0	0	0	18	22	0	14	12	10	16	22	12	19	22	15	13	8	19	14	14	32	19	34	4	0	5	0	0	0	0	15	0	0	30	9	16	20	8	11	22	19	24
0ae56a27d26bd23e89f8b82c207350f0	3	0	0	2	0	0	0	0	9	0	3	12	6	3	19	18	17	26	17	25	18	13	21	9	20	21	22	16	9	12	6	0	0	4	0	0	0	9	0	0	19	8	18	15	0	20	18	15	16
ffa430eef82121a4455985d8538bdab9	0	0	3	0	0	0	3	0	5	0	23	10	20	0	19	16	19	34	11	21	21	16	11	20	16	22	16	25	11	0	0	0	5	6	0	3	0	5	0	0	9	9	18	21	6	23	23	9	18
d4450074a9bb1b41373331ac00df4c32	0	0	0	0	0	0	0	0	26	0	0	65	0	0	0	0	0	0	0	0	0	0	0	0	85	0	0	38	0	0	0	0	0	0	0	0	0	44	0	0	62	0	63	55	0	0	0	0	116
e360f77793c45ad2d46bdf4f9a39ab1f	0	5	4	2	0	0	0	0	4	0	19	7	0	18	21	12	17	14	14	14	29	13	10	23	11	24	14	29	20	16	4	0	0	0	0	7	0	4	0	0	18	9	30	12	20	25	20	14	29
66695ad9d6c901fe0a9b37adf9591b53	0	0	0	0	0	0	0	0	0	0	0	16	0	0	34	47	25	0	31	0	28	32	0	31	30	35	0	40	36	19	0	0	0	0	0	0	0	0	0	0	0	0	0	17	45	38	0	0	0
176cf167a0060efd86669371cb1a22d5	0	0	0	0	0	0	0	0	0	0	0	0	0	0	0	0	0	0	0	0	0	0	0	0	0	0	0	0	0	0	0	0	0	0	0	0	0	0	0	0	0	0	0	0	0	0	0	0	0
676ddeed7c08a2ff33753ae2473fa241	0	0	0	0	0	10	0	0	40	0	53	61	0	45	44	0	0	0	62	49	0	53	0	0	45	42	0	0	0	0	0	0	0	0	0	0	0	0	0	0	28	0	38	0	24	0	0	0	0
90b1527627116cc6d67d804da4bef4de	0	0	0	0	0	0	0	0	0	0	0	0	0	0	0	31	0	31	0	32	0	0	0	0	13	0	20	0	0	0	0	0	9	13	0	0	0	0	0	0	0	0	0	14	0	0	0	23	0
1c06cba041975aada405c377a7e12faf	0	0	0	0	0	0	0	0	0	0	21	0	24	0	0	41	0	0	0	0	28	24	21	0	39	0	0	0	0	32	0	0	0	0	0	0	0	0	0	0	40	30	0	0	0	43	24	0	0
8f7da957c50a853888bf5f87a38b928d	0	0	6	0	0	0	0	0	3	0	15	11	9	4	9	14	17	17	21	36	13	26	6	19	22	22	11	8	12	18	0	0	7	0	3	0	0	0	5	0	30	0	6	10	15	18	18	6	30
e4eb0e3fe21228b942608c1a84c91e27	0	0	0	0	0	0	0	0	24	0	18	19	0	27	36	0	0	15	47	39	0	14	0	24	0	25	16	31	45	0	0	0	0	0	0	0	0	18	0	0	0	0	0	25	26	0	0	32	43
5e95793fed215e5385600f933b1a682a	0	0	0	0	0	0	0	0	12	0	21	13	15	13	0	15	16	12	20	15	19	30	11	23	0	19	12	16	24	21	13	0	0	0	0	0	0	12	0	0	10	17	0	19	14	11	17	12	29
daf32ca8e1fecc63048eba3bf5f6c53f	0	0	0	0	0	0	9	0	31	0	0	0	31	0	0	0	35	0	40	26	0	0	0	38	0	0	38	36	0	31	0	0	0	0	0	0	0	15	5	0	0	0	0	26	0	0	38	0	39
a88296e9df3b0294281458f59ccd1f6f	0	6	0	0	0	0	0	0	0	0	0	0	0	0	0	0	0	0	0	0	0	0	0	0	0	11	0	0	0	0	0	0	0	0	0	0	0	11	0	0	0	0	0	0	0	0	0	0	0
f0fc59e13e0cfa7f0ed8c940a9f2dacf	0	0	6	0	0	0	0	0	0	0	23	19	8	8	0	10	27	12	17	24	17	13	0	0	29	14	25	21	21	40	0	0	0	0	0	0	0	0	0	0	34	0	11	17	0	19	14	14	25
1bf61c1bc2bc6293adb03e3df48de92e	0	0	0	0	0	0	0	0	0	0	0	0	0	0	0	0	0	0	0	0	0	0	0	0	0	0	0	0	0	0	0	0	0	0	0	0	0	0	0	0	0	0	0	0	0	0	0	0	0
e010206480ce9ad96c2fa396a7b03569	0	10	0	0	0	0	16	0	18	0	17	0	11	19	17	20	16	17	13	11	16	22	17	18	11	23	25	15	0	0	9	0	0	0	0	0	0	10	5	0	0	0	10	0	20	17	10	0	25
8166ff59059f251be947d5aeb1737d52	0	0	0	0	0	0	0	0	0	0	0	0	0	0	0	0	0	0	0	0	0	0	0	0	0	0	0	0	0	0	0	0	0	0	0	0	0	0	0	0	0	0	0	0	0	0	0	0	0
2f72aed9f60325a842d628d61e635d8f	0	0	6	0	0	0	4	0	6	4	12	9	15	23	10	23	12	11	14	16	25	27	12	18	10	20	20	14	14	10	6	0	3	8	0	3	0	8	2	0	6	4	9	12	12	25	10	12	16
ba9222464451dfe62e3583b529559603	6	4	2	0	0	0	0	0	0	0	15	12	0	8	14	6	17	0	19	15	17	18	3	3	17	14	22	43	19	14	0	3	0	4	0	0	0	5	0	0	21	25	13	19	6	28	20	7	22
3fa09c440eed9f0f10ea2368549bb423	0	0	0	0	0	15	0	0	0	0	0	0	0	0	2	0	0	10	292	0	0	0	0	0	0	0	0	0	0	0	0	0	0	0	0	0	0	0	0	0	0	0	3	0	0	0	0	0	7
9dc6c1683cae4af60ad1f79a44f85818	0	0	0	0	0	0	0	0	0	0	0	0	0	0	0	0	0	0	0	0	0	0	0	0	0	0	0	0	0	0	0	0	0	0	0	0	0	0	0	0	0	0	0	0	0	0	0	0	0
02cb1e404a1305779219cd09adfd9966	0	0	0	0	0	0	0	0	0	0	26	13	8	0	11	6	18	14	16	22	17	16	4	17	12	11	8	13	25	21	0	0	0	0	0	0	0	3	0	0	27	6	24	19	6	10	26	22	11
ea5a6bc1dc8cf1dd265c6f37620c063d	0	0	0	0	0	0	0	0	12	0	18	19	0	16	17	11	27	22	19	23	14	14	12	18	16	20	21	33	23	15	0	0	0	0	0	0	0	0	0	0	15	17	18	0	28	22	0	22	23
36ce011d572ead95118cc0909b344fb4	0	0	0	0	0	0	11	0	18	0	36	0	14	19	18	0	26	27	0	25	23	0	0	18	0	20	0	27	28	26	0	0	0	8	0	7	0	0	0	0	0	0	0	11	0	24	16	0	20
a157889ce08d5bbfab34aaf0edea7b1b	0	0	0	0	0	0	7	0	0	0	0	0	0	0	0	62	0	90	0	0	0	0	0	0	88	0	0	0	0	0	23	7	22	11	0	0	0	0	6	5	0	0	0	0	0	0	0	0	112
bb2d12bde00ce137824da4160fc48215	0	0	0	0	0	0	0	0	0	0	0	0	0	0	0	0	0	0	0	0	0	0	0	0	0	0	0	0	0	0	0	0	0	0	0	0	0	0	0	0	0	0	0	0	0	0	0	0	0
55c58ed746ca12f2e686df66f9210629	0	0	0	0	0	0	0	0	0	0	13	0	0	0	16	18	22	29	0	10	23	37	17	31	41	22	14	29	20	7	0	0	0	0	0	0	0	0	0	0	0	0	11	0	17	20	0	12	14
ccd9890c9ea3e294505b587508c372d3	0	0	0	0	0	0	0	0	13	0	14	12	11	0	10	0	14	4	8	0	13	0	27	20	22	25	13	16	13	0	6	0	11	0	0	0	5	6	0	5	10	6	0	17	19	18	6	12	13
e7661a9cd9871e55353a09cc9fe9c0fd	0	0	0	0	0	0	0	0	11	0	13	12	15	12	20	29	9	18	0	17	14	27	14	13	21	12	7	16	10	16	10	0	0	5	0	0	0	0	0	0	6	0	7	0	8	11	9	9	17
12a0abf3006b032ba0185754fe85d20a	0	0	13	0	0	0	0	0	9	0	14	0	13	18	13	0	16	14	16	5	10	19	15	36	0	0	12	14	9	10	0	0	0	14	0	0	0	0	0	0	15	14	10	0	16	29	17	12	24
841a6a4dd24fc4cabf485832d1207481	0	0	0	0	0	0	0	0	0	0	0	0	0	0	0	0	0	0	0	0	0	0	0	0	0	0	0	0	0	0	0	0	0	0	0	0	0	0	0	0	0	0	0	0	0	0	0	0	0
6447cc0141b629c0a3f9c145bd88ff42	4	3	8	0	0	5	0	0	5	0	6	9	8	10	10	15	10	10	23	18	8	10	24	10	17	11	15	10	22	11	5	2	0	0	0	0	2	11	0	0	17	11	10	18	14	10	15	16	20
bee2ca52ee949f83f279bb89554346d2	0	3	4	0	0	0	0	0	0	0	16	0	14	0	14	0	18	13	29	24	14	39	17	20	28	10	0	16	0	0	0	0	0	6	0	0	0	0	0	0	25	0	0	18	0	23	17	16	23
8a906ca2b13f0110f3cda1d182dca51e	0	4	0	0	3	4	3	2	0	0	17	10	0	8	9	5	16	9	10	18	5	23	10	11	17	6	12	11	18	18	0	0	0	0	0	3	0	9	0	0	17	5	18	22	9	9	19	21	26
282501ac8a62847ea80d7b0f1fb16466	0	0	0	0	0	0	0	0	15	0	25	0	14	0	0	0	0	26	21	20	26	7	0	0	40	30	28	0	32	0	9	0	0	0	0	0	0	0	0	0	28	0	0	20	0	27	35	0	34
72b0e33dac1b63e48e652bf625594e47	7	0	0	0	0	0	0	4	0	0	17	0	24	0	19	34	0	0	14	25	19	13	22	0	25	21	16	0	0	0	0	0	3	0	0	0	7	13	0	0	22	0	11	0	0	38	0	0	25
cddabe2a21e1a248cbe6306e6a475cab	0	2	0	0	2	0	0	0	3	0	15	11	6	9	16	19	9	13	10	16	10	9	2	18	12	6	20	12	19	14	0	0	7	0	0	0	0	6	0	0	14	3	8	12	13	11	17	9	24
5d6d6c05afdbb3cf368a2f0a0328a077	0	0	0	0	0	0	0	0	0	0	0	0	0	0	0	0	0	0	0	0	0	0	0	0	0	0	0	0	0	0	9	0	6	0	0	18	0	0	0	0	0	0	0	0	0	0	0	0	0
fa0d31b1089011170352c52ef249236f	0	0	0	0	0	0	0	0	0	0	0	0	0	0	0	0	0	0	0	0	0	0	0	0	0	0	0	0	0	0	0	0	0	0	0	0	0	0	0	0	0	0	0	0	0	0	0	0	0
8b533ef8fa9ac319bbbdfe2f295b5e8a	0	0	0	0	0	0	0	0	0	0	0	0	0	0	0	0	0	0	0	0	0	0	0	0	0	0	0	0	0	0	0	0	0	0	0	0	0	0	0	0	0	0	0	0	0	0	0	0	0
ffc01d56f1558f9c66168db00c9b222d	0	0	0	0	0	0	0	0	0	0	0	0	0	0	0	0	0	0	0	0	0	0	0	0	0	0	0	0	0	0	0	0	0	0	0	0	0	0	0	0	0	0	0	0	0	0	0	0	0
417481488e020714d3a1a7054fbaccc3	0	0	0	0	0	0	0	0	19	0	0	20	12	9	7	11	19	20	19	12	21	9	21	15	15	15	11	12	8	0	0	0	0	0	0	0	0	0	0	0	12	4	8	0	0	16	9	12	15
90ca1ace04d1cd085c769258d07f45a1	0	0	0	0	0	0	0	0	0	0	0	0	0	0	0	0	0	0	11	0	0	0	0	0	3	0	0	0	0	6	0	0	0	0	0	0	0	0	0	0	4	0	4	0	0	0	4	0	4
b3287be563777fa1327a8a1d4d070578	0	0	0	0	0	2	0	0	0	0	17	7	9	7	12	20	14	13	5	11	23	30	16	8	35	0	15	12	10	15	0	0	0	0	0	0	5	2	0	0	10	5	9	10	13	9	10	10	42
12d73bc7420277de0116b2f643c823e5	0	0	0	0	0	0	0	0	0	0	22	14	8	11	17	13	0	14	0	30	14	0	0	16	24	0	0	0	16	24	5	0	9	0	0	0	0	8	0	0	25	0	20	10	11	0	25	24	25
01b689b4a8fa3e838695d6c3e6cf1127	2	2	8	0	0	4	0	0	6	0	0	0	0	0	0	0	0	0	3	0	0	0	0	0	0	0	0	0	0	0	20	5	0	0	0	4	2	0	0	0	0	0	0	0	0	0	0	0	0
a70f8928b4dd4935ef251423c8926732	0	0	0	0	0	0	0	0	0	0	0	0	0	0	0	0	0	0	0	0	0	0	0	0	0	0	0	0	0	0	0	0	0	0	0	0	0	0	0	0	0	0	0	0	0	0	0	0	0
2b3a98474bc65b2ed69ba5060e92ef64	0	0	5	0	0	0	0	0	9	0	24	0	14	10	25	10	16	12	9	9	15	7	22	16	0	14	12	19	0	9	9	0	0	0	0	0	4	8	0	0	14	0	17	13	0	14	18	0	22
2b65f414808ee7959503172d355b7f69	0	0	0	0	0	0	0	0	0	0	0	0	0	0	0	0	0	0	0	0	0	0	0	0	0	0	0	0	0	0	0	0	0	0	0	0	0	0	0	0	0	0	0	0	0	0	0	0	0
04f5a6f48c29c898d7da3a450e32a488	7	0	0	0	4	0	0	0	4	0	8	12	12	27	8	0	7	12	17	15	20	28	12	6	27	17	11	0	19	15	6	0	0	0	0	0	3	4	0	0	7	4	0	21	14	15	7	0	14
fa1ee2c229d03c90884d62215c6c8857	0	0	0	0	0	0	0	0	0	0	12	0	0	12	14	15	24	18	17	15	18	0	0	10	22	28	19	18	0	0	0	0	0	0	0	0	0	0	0	0	17	0	13	19	9	0	22	22	23
8b431befdfe7ddd65e665b7186810c69	0	0	0	0	0	0	0	0	0	0	0	0	0	0	0	0	69	52	0	0	0	0	55	65	0	0	0	0	0	0	0	0	0	0	0	0	0	0	0	0	0	33	0	0	0	57	78	0	0
65ed4abd768ff5b70b96606a8a2e0357	6	0	0	0	0	0	0	0	11	0	21	11	5	14	0	0	0	0	20	20	13	15	0	17	22	17	0	12	16	17	0	0	0	0	0	6	0	7	0	0	8	3	16	6	4	0	20	11	19
1075467ba362b20bbbc05118dbc4584e	2	3	5	0	0	4	0	0	4	0	25	5	4	3	13	5	6	17	12	13	8	17	15	8	18	8	0	19	17	14	0	0	0	0	0	5	0	5	0	0	14	6	5	12	8	12	18	10	21
46c1a19cb4e0722e4fdfbb6a548d811a	0	0	0	0	0	0	0	0	0	0	18	0	14	23	17	17	36	0	0	15	26	22	0	0	43	31	21	26	22	18	0	0	0	0	0	0	0	0	0	0	0	0	0	0	0	0	19	0	24
0c94aaf6215c1aa4f30d84dbfecc67e9	0	0	0	0	0	0	0	0	0	0	0	17	0	0	0	25	17	0	21	0	0	0	0	0	43	16	27	16	0	0	11	0	0	0	0	0	0	10	0	0	29	25	21	0	27	38	0	17	0
d573ea041b0680e72789afdf8f40ab04	0	6	4	0	0	0	4	0	3	0	8	6	3	0	19	0	12	15	15	19	10	12	0	5	14	17	17	8	22	19	0	0	6	0	0	0	0	0	0	0	16	7	13	7	8	14	17	10	22
b176981bfa0458ef16240eee0829ebd4	0	0	0	0	0	0	0	0	0	0	40	20	0	12	0	0	0	16	0	25	0	0	34	37	0	0	13	30	0	19	0	0	0	0	0	0	0	0	0	0	0	0	0	11	0	0	30	38	56
5ff1752538230d61c963ffd22a491ec3	0	0	0	0	0	0	0	0	0	0	0	0	0	0	0	0	0	0	0	0	0	0	0	0	0	0	0	0	0	0	0	0	0	0	0	0	0	0	0	0	0	0	0	0	0	0	0	0	0
596db44085ac4f04aa398ec756b857c1	3	0	0	0	0	0	0	0	0	0	0	5	10	0	0	8	19	19	9	14	11	5	9	14	12	11	14	7	18	11	0	0	5	3	0	0	2	0	7	0	12	0	18	10	9	10	19	0	30
910b5b8760a26a5c6cae35794b5c585e	0	0	0	0	0	0	0	0	0	0	0	0	0	0	0	0	0	0	0	0	0	0	0	0	0	0	0	0	0	0	0	0	0	0	0	0	0	0	0	0	0	0	0	0	0	0	0	0	0
56d1f4f0c8cb6f2f477606edeb480aac	0	0	0	0	0	0	0	0	0	0	0	0	0	0	0	0	0	0	0	0	0	0	0	0	0	0	0	0	0	0	0	0	0	0	0	0	0	0	0	0	0	0	0	0	0	0	0	0	0
67de997789f9ecc843d4d849aa41eff4	0	0	0	0	0	0	0	0	0	0	0	0	0	0	0	0	0	0	0	0	0	0	0	0	0	0	0	0	0	0	0	0	0	0	0	0	0	0	0	0	0	0	0	0	0	0	0	0	0
b2722e6c0a7b664e97fb8d73fdbe0825	0	0	0	0	0	0	0	0	0	0	67	0	0	0	0	59	0	0	0	0	0	0	0	0	0	89	0	0	0	0	0	0	0	0	0	0	0	0	0	0	0	0	0	0	0	78	0	0	0
ddf20d484135d4e26be1885d3d131904	0	0	0	0	10	0	0	0	0	0	0	0	0	0	16	16	0	0	16	18	18	21	0	17	0	20	17	0	16	16	8	0	0	0	0	0	0	0	0	0	22	14	0	11	26	12	12	0	28
8b4a52c3bca882eca838a85f50fb5309	0	0	0	0	0	0	0	0	0	0	0	0	0	0	0	0	0	0	0	0	0	0	0	0	0	0	0	0	0	0	0	0	0	0	0	0	0	0	0	0	0	0	0	0	0	0	0	0	0
a414f788d2b2dbaf9ce908f4a9b9ee9f	3	0	0	0	0	0	0	0	5	0	14	9	0	0	6	6	16	9	0	25	12	19	11	12	13	6	5	14	10	13	0	0	0	0	0	0	0	11	0	0	14	6	12	19	7	25	18	12	15
2c57accaf5d867aa0bb401210d8f7424	0	0	0	0	0	0	0	0	0	0	0	0	0	0	0	0	0	0	0	0	0	0	0	0	0	0	0	0	0	0	0	0	0	0	0	0	0	0	0	0	0	0	0	0	0	0	0	0	0
8938bd38a347856a8b33ca77e6a08760	0	0	0	0	0	0	0	0	11	0	9	7	7	7	9	7	14	10	12	11	23	10	11	12	5	18	13	4	8	7	0	0	3	0	0	3	0	4	0	0	8	5	10	16	13	6	10	12	27
849ce9028fd1e02f4eed00182b844133	0	0	0	0	0	0	0	0	0	0	0	0	0	0	0	0	0	0	0	0	0	0	0	0	0	0	0	0	0	0	0	0	0	0	0	0	0	0	0	0	0	0	0	0	0	0	0	0	0
c7c5ddd731f4632393a295b705d4845d	0	3	0	0	0	0	0	0	4	0	0	0	6	0	11	8	25	0	0	12	0	0	9	10	17	14	30	12	25	20	6	0	0	0	0	2	0	0	0	0	12	13	8	19	0	13	13	13	0
93b862ba306e4af5663c14682bf20fa6	0	0	0	0	0	0	0	0	0	0	0	0	0	0	0	0	0	0	0	0	0	0	0	0	0	0	0	0	0	0	0	0	0	0	0	0	0	0	0	0	0	0	0	0	0	0	0	0	0
ca759c68556ef184e9a6aa34c5b82354	3	0	0	0	0	0	0	0	7	0	8	8	12	0	15	10	8	7	0	16	0	13	13	7	8	14	14	7	9	7	7	0	6	0	0	0	0	0	0	0	8	10	12	5	12	4	13	6	17
d4a2f8180c848f6c0ff037d0562ae0c9	0	0	0	0	0	0	0	0	0	0	0	0	0	0	0	0	0	0	0	0	0	0	0	0	0	0	0	0	0	0	0	0	0	0	0	0	0	0	0	0	0	0	0	0	0	0	0	0	0
a337f91e8d9975ac6e3616d44751add8	0	0	0	0	3	0	0	0	10	0	14	13	12	8	12	0	0	14	6	21	18	22	4	9	13	7	5	9	14	0	2	0	4	4	0	6	0	0	0	0	4	5	3	17	11	13	10	18	22
0cfc6c2cce7d90b6f2a4f4d5653002c3	0	0	0	0	0	0	0	0	0	0	0	0	0	0	16	10	8	15	20	9	10	9	27	6	17	13	11	19	7	14	10	0	0	0	0	0	0	0	0	0	0	9	12	11	11	7	0	18	30
0a4328b6ccdf6867a37b877b10ac6466	0	0	0	0	0	0	0	0	0	0	0	0	17	33	16	16	14	18	19	22	0	9	32	16	24	25	0	31	0	0	0	0	0	0	0	0	0	0	0	0	14	0	0	0	20	0	0	0	11
6c421670f67d0192922d5025fcbe28c6	0	0	0	0	0	0	0	0	0	0	20	15	7	0	11	17	16	0	28	0	21	0	0	0	0	0	0	17	23	15	0	0	0	0	0	0	0	13	0	0	18	0	15	21	0	23	31	18	0
c5799485391930add685e4276b1f3c99	0	0	0	0	0	0	0	0	0	0	11	8	0	4	9	6	21	14	27	24	10	11	6	5	14	15	0	16	15	11	0	0	0	0	0	0	0	0	0	0	10	4	9	8	10	11	10	13	20
2243cf484d90ca1439c9817018c3faef	0	6	0	0	0	0	0	0	0	0	22	11	10	10	0	0	0	0	0	0	0	0	16	0	19	19	0	29	19	27	3	0	0	0	0	7	0	0	0	0	24	0	0	21	0	0	0	0	28
94ebc02c87270509569d665317bf2436	0	0	0	0	0	0	0	0	0	0	0	0	0	0	0	0	0	0	0	0	0	0	0	0	0	0	0	0	0	0	0	0	0	0	0	0	3	10	0	0	0	0	0	0	7	0	0	0	0
ae576569d73180c4ae6cc14e63b81c5b	0	0	0	0	0	0	0	0	5	0	24	12	0	8	6	0	19	0	14	0	0	5	16	6	23	16	13	0	20	19	0	0	0	0	0	3	0	0	4	0	31	5	15	0	0	22	24	0	30
19238b2ef4b2cf1d2413d71351e504fb	0	0	0	0	0	0	0	0	0	0	0	0	0	0	0	0	0	0	0	0	0	0	0	0	0	0	0	0	0	0	0	0	0	0	0	0	0	0	0	0	0	0	0	0	0	0	0	0	0
c371f6b1ce324e3dd80439987d4dd05e	0	8	0	0	0	0	0	0	0	0	0	22	0	19	17	0	0	0	0	19	0	0	0	23	21	24	12	0	16	32	12	0	0	0	0	0	0	0	0	0	0	0	24	0	19	17	13	24	0
5bdfd985caa80fcf95205acd5b016eb8	0	0	0	0	0	0	0	0	0	0	0	12	5	0	9	11	14	12	12	18	15	21	12	0	20	0	14	16	0	11	0	0	3	0	0	3	0	4	0	0	13	0	16	13	3	13	0	17	12
6df88c7222e58e410d42880766d63b85	0	0	0	0	0	2	0	0	0	0	11	6	0	8	13	4	12	8	14	8	12	12	0	5	8	6	4	12	7	23	0	0	0	0	0	0	0	5	0	0	11	6	16	9	9	11	17	13	10
3732f82172a36072e71065580ad7242f	0	0	0	0	0	0	2	0	0	0	0	6	4	4	10	7	20	12	6	10	16	19	6	7	9	4	7	11	0	17	3	0	2	0	0	2	0	4	0	0	11	6	4	14	6	12	12	13	10
b978129542de0f993c48bfc03656500f	0	0	0	0	0	0	0	0	0	0	42	0	0	26	0	29	23	0	0	26	0	26	32	42	23	0	28	40	0	0	0	0	0	0	0	0	0	0	0	0	0	0	0	0	0	21	0	0	0
066682033235a2e1c7bf5b76116c893c	0	0	0	0	0	0	0	0	0	0	0	0	0	0	0	0	0	0	0	0	0	0	0	0	0	0	0	0	0	0	0	0	0	0	0	0	0	0	0	0	0	0	0	0	0	0	0	0	0
2eaa1bb93aa647d20def5b59753da179	0	0	0	0	0	0	0	0	0	0	0	0	0	0	0	0	0	0	0	0	0	0	0	0	0	0	0	0	0	0	0	0	0	0	0	0	0	0	0	0	0	0	0	0	0	0	0	0	0
97a827224f3928c81fef2317fcd4960d	2	0	0	0	0	0	0	0	12	0	0	6	18	0	25	10	6	13	0	9	11	0	20	31	0	0	21	13	9	14	0	0	0	3	0	0	0	3	0	0	0	0	0	0	17	25	0	0	14
1040afd9c2b9efd60cda5acd65bc460c	0	0	0	0	0	0	0	0	0	0	0	0	0	0	0	0	0	0	0	0	0	0	0	0	0	0	0	0	0	0	0	0	0	0	0	0	0	0	0	0	0	0	0	0	0	0	0	0	0
8a508c2b7c95e9cf17b6af890b3cea3f	0	0	0	0	0	0	0	0	0	0	0	0	0	0	0	0	0	0	0	0	0	0	0	0	0	0	0	0	0	0	0	0	0	0	0	0	0	0	0	0	0	0	0	0	0	0	0	0	2
b10d5b8bc634e8438b175b9d82f75bf4	0	0	0	0	0	0	0	0	0	0	0	0	0	15	27	0	20	0	0	0	26	28	23	32	0	26	0	27	0	0	0	0	0	0	0	0	0	0	0	0	0	0	0	0	0	23	24	0	16
764d0b9bc17b89f4e976c36158425492	0	0	0	0	0	0	0	5	0	0	0	0	0	0	0	0	0	0	0	0	0	0	0	0	0	0	0	0	0	0	29	0	0	0	0	0	0	0	0	0	0	0	0	98	0	0	86	0	0
0c180b552da2cc7c87470e24f3ba175b	0	0	0	0	0	0	0	0	15	0	0	0	13	13	0	23	0	0	18	10	19	18	17	27	0	14	17	10	0	0	0	0	0	0	0	0	0	0	0	0	0	0	7	0	22	19	0	19	17
bea65cf844d467bced600e49848e92bc	0	0	0	0	0	0	0	0	0	0	0	0	0	0	0	0	0	0	0	0	0	0	0	0	0	0	0	0	0	0	0	0	0	0	0	0	0	0	0	0	0	0	0	0	0	0	0	0	0
aa28cbc48181f4f3923c71908211351a	2	3	0	0	0	0	0	0	6	0	13	7	0	4	4	4	11	4	13	9	10	4	5	0	11	5	0	17	22	12	2	0	0	0	0	6	0	3	0	0	6	12	8	3	8	11	8	4	24
d95eda93d5cd3f4e5dc3771fe2150e43	0	0	0	0	0	0	0	2	8	0	7	6	0	5	9	3	8	0	18	7	0	15	9	8	14	12	0	11	18	13	0	0	0	0	0	2	0	4	0	0	6	6	12	8	6	0	0	6	11
dff859b7dbf02928de168589a32731ba	8	0	8	0	0	0	0	0	9	0	0	0	0	13	14	9	13	19	11	11	0	19	10	0	16	0	21	8	0	14	6	0	0	0	0	0	0	0	0	0	0	14	0	7	0	7	16	10	6
a3684ae704643a4c8c49273cf187e532	0	0	0	0	0	0	0	0	0	0	0	0	0	0	0	0	0	0	0	0	0	0	0	0	0	0	0	0	0	0	0	0	0	0	0	0	0	0	0	0	0	0	0	0	0	0	0	0	0
02aacb61f29c5f121e7c6059e8eb6049	0	6	0	0	0	0	4	0	3	0	6	12	0	7	7	0	13	5	9	17	12	5	3	8	13	6	14	15	24	12	0	0	0	0	0	0	0	0	0	0	5	0	0	8	10	14	12	7	11
fd641b5a4b3c18541fa58f032911cdc7	0	0	0	0	0	0	0	0	0	0	0	0	0	0	0	0	0	0	0	0	0	0	0	0	0	0	0	0	0	0	0	0	0	0	0	0	0	0	0	0	0	0	0	0	0	0	0	0	0
a577c6df147b52944e680197e5933430	0	0	0	0	0	0	0	0	0	0	0	0	0	0	0	0	0	0	0	0	0	0	0	0	0	0	0	0	0	0	0	0	0	0	0	0	0	0	0	0	0	0	0	0	0	0	0	0	0
bb1c9c78c08b5f2fc91622d62c8da9ca	0	0	0	0	0	0	0	0	2	0	0	0	0	0	0	0	10	6	0	0	9	0	9	0	13	3	0	13	11	11	0	0	0	0	0	0	0	6	0	0	11	0	12	0	0	9	0	19	10
43c8306ab1900a1b50dd579a162a5a27	0	0	0	0	0	0	0	0	10	0	11	6	16	9	13	25	24	13	0	0	13	0	11	17	13	7	8	11	8	0	0	0	6	0	0	0	0	0	0	0	0	0	0	0	0	10	13	18	10
455278e21770b182f6917d42afbeabdb	0	0	0	0	0	0	0	0	0	0	0	0	0	0	0	0	42	0	0	0	56	0	25	0	0	0	4	0	0	51	0	0	0	0	0	0	0	0	0	0	7	0	0	26	0	0	0	0	11
7d35ed63c34ade445d99e02db670846d	0	0	0	0	0	0	0	0	9	0	7	10	9	12	11	20	18	10	0	12	8	7	15	16	24	13	10	8	4	8	0	0	0	0	0	0	0	0	0	0	12	0	0	12	15	0	0	0	10
71836bc479c22576b7f9127d72a75124	0	0	0	0	0	0	0	0	0	0	0	0	0	0	0	0	0	0	0	0	0	0	0	0	0	0	0	0	0	0	0	0	0	0	0	0	0	0	0	0	0	0	0	0	0	0	0	0	0
82e6da4401342a0b4a8aaeba5b664535	0	0	0	0	0	0	0	0	6	0	11	13	4	0	8	10	6	9	7	10	0	10	6	3	12	5	0	24	14	12	2	0	0	0	0	0	0	0	0	0	18	0	17	11	4	17	12	4	12
ede774a307a8b52a224d253690c67ffe	0	0	12	0	0	0	0	0	0	0	0	0	0	0	73	0	0	0	0	0	0	0	0	0	0	0	0	0	0	0	0	0	0	0	0	0	0	0	0	0	36	0	0	0	0	0	0	0	0
1209e1d69f1773023e43ff024a0f7dea	3	2	0	0	0	0	0	0	0	0	16	12	9	5	8	0	14	0	13	14	18	11	11	0	8	0	10	17	0	12	2	0	0	0	0	0	0	4	0	0	17	0	13	10	0	15	7	0	18
1740d4154f12008fd3092745912fe718	0	0	0	0	0	0	0	0	0	0	0	0	0	0	0	0	0	0	0	0	0	0	0	0	0	0	0	0	0	0	0	0	0	0	0	0	0	0	0	0	0	0	0	0	0	0	0	0	0
e510f783b8b8c9e5c81becc2ae8b3b51	0	0	0	0	0	3	0	0	0	0	32	0	0	0	15	0	18	0	0	9	0	16	17	9	0	9	0	0	23	21	0	0	0	0	0	4	5	0	0	0	9	0	0	0	0	20	33	0	0
6136c64a68409a2f54999c0dd80ae77f	0	0	0	0	0	0	0	0	0	0	0	0	0	0	75	0	0	0	0	0	0	0	72	91	0	80	0	0	0	0	0	0	0	0	0	0	0	0	0	0	0	0	0	0	0	0	0	0	0
357c0080480f824b883e5b438b85d7c2	0	0	2	0	0	0	0	0	0	0	13	5	8	0	3	4	13	11	13	13	23	13	0	10	11	12	9	8	5	10	0	0	0	0	0	4	3	0	0	0	0	4	0	22	3	0	9	9	20
b93271b97699bdbf400e0eb32b000a45	4	4	0	0	0	0	0	2	0	0	17	9	0	6	6	6	11	11	11	7	7	7	7	10	11	12	9	17	10	9	3	3	0	0	0	0	0	3	3	0	15	0	3	3	12	5	0	0	0
a90680ad407d0974b0e7a0a0b19add68	0	0	0	0	0	4	0	0	5	0	12	14	0	0	7	0	18	5	4	22	12	0	0	0	14	5	12	12	0	24	0	0	4	0	0	0	0	0	0	0	6	0	10	12	0	11	0	19	0
aa858536895a8ddc6c593a82a6671ec1	0	0	0	0	3	0	0	0	3	0	0	5	6	7	19	0	14	7	0	9	19	15	0	0	21	0	8	9	15	0	4	3	3	0	0	0	0	0	0	0	6	0	7	0	7	8	6	8	14
67f320c501021ba1f6e6822621486e7b	0	0	0	0	0	0	0	0	0	16	0	0	0	0	0	0	0	49	34	28	0	0	0	0	0	28	0	0	30	18	0	0	0	0	0	0	0	0	0	0	0	0	0	0	0	0	0	0	24
6c00078e1857755a73b9efb731862b25	0	0	0	0	0	0	6	0	0	0	13	12	0	3	11	19	18	14	21	32	0	13	9	0	0	0	0	22	14	24	0	0	0	0	0	0	0	0	0	0	0	13	0	8	0	0	31	0	0
199da5861f302ecb98793eaf35a042d1	0	0	0	0	0	0	0	0	0	0	7	7	0	6	6	0	16	5	9	3	10	11	6	9	9	0	22	9	4	22	0	0	4	0	0	0	0	0	0	0	8	0	10	0	10	4	12	0	16
e936338e509efb0eff4be6a299ae9ca1	0	0	7	0	0	0	0	0	0	0	5	0	7	4	11	8	5	5	11	11	0	12	6	7	10	25	3	18	17	15	0	0	0	0	0	0	4	0	0	0	8	0	9	9	18	13	0	0	0
5a8cbf91801ad8ece32098acf13fe139	0	0	0	0	0	0	0	0	0	0	0	0	0	0	0	0	0	0	0	0	0	0	0	0	0	0	0	0	0	0	0	0	0	0	0	0	0	0	0	0	0	0	0	0	0	0	0	0	0
1d4b66c734c1c58d84a8898cd738b039	0	0	0	0	3	0	0	0	0	0	13	8	0	0	14	18	7	0	12	7	10	11	9	17	10	0	12	14	4	14	0	0	2	0	0	0	0	6	0	0	12	11	7	5	0	10	4	14	10
9ab567e9873df559baf3b1c1190e36a4	0	0	0	0	0	0	0	0	0	0	0	0	0	0	0	0	0	0	0	0	0	0	0	0	0	0	0	0	0	0	0	0	0	0	0	0	0	0	0	0	0	0	0	0	0	0	0	0	0
b10eb3b4681598afc985359fb5e172dd	0	0	0	0	0	0	0	0	0	0	31	0	0	0	33	30	0	0	19	49	0	0	0	0	0	0	0	0	0	51	0	0	0	0	0	0	0	0	0	0	0	20	0	0	0	0	0	0	0
7902a69089f69b1838947eac2af665ce	0	0	0	0	0	0	0	0	0	0	7	2	0	3	0	4	4	8	8	0	0	0	0	0	10	0	5	6	5	3	0	0	0	0	0	0	0	0	0	0	11	3	4	4	0	10	9	0	6
5db6c665243856ed82fc5016c3d52978	0	0	0	0	0	0	0	0	0	0	0	0	0	0	0	0	0	0	0	0	0	0	0	0	0	0	0	0	0	0	0	0	0	0	0	0	0	0	0	0	0	0	0	0	0	0	0	0	0
043382abce3b274fff8699455d665dbd	0	0	0	0	0	0	0	0	0	0	25	12	0	0	0	8	0	12	0	0	13	0	0	0	25	0	0	0	0	0	0	0	0	0	0	0	0	0	0	0	0	0	19	19	7	0	0	18	31
876adcec53c25db2bd75f67a73eddc73	0	11	0	0	0	0	0	0	0	0	7	0	7	0	10	14	0	18	0	5	0	13	16	20	0	0	22	0	21	14	0	0	0	0	0	0	0	0	0	0	8	11	0	0	8	15	0	0	11
3c2ada23e75d3e4d282ac46b71926a6f	0	0	0	0	0	0	0	0	0	0	0	0	0	0	0	0	45	38	0	0	25	0	0	0	42	0	0	20	0	0	0	0	0	0	0	0	0	0	0	0	28	0	0	0	0	0	0	0	52
53084f23a417b445f6841b2fba14b102	0	0	4	0	0	0	0	0	2	0	9	11	0	0	0	5	11	9	11	17	9	7	11	4	0	9	5	10	11	4	5	0	0	0	0	2	0	5	0	0	9	5	10	6	0	12	6	10	10
3b46863fb9cf5e74154860fe0d8193ce	0	0	0	0	0	0	0	0	8	0	6	5	0	4	9	18	0	7	15	9	11	14	5	14	16	13	7	0	19	5	4	0	9	0	0	0	0	0	0	0	4	4	3	7	5	12	0	9	5
913ff81d3b5690400d53f0fb16df323b	0	0	0	0	0	0	0	0	0	0	0	0	0	0	0	0	0	0	0	0	0	0	0	0	0	0	0	0	0	0	0	0	0	0	0	0	0	0	0	0	0	0	0	0	0	0	0	0	0
41488f64ee0816a330885c040ec345a0	0	0	0	0	0	0	0	0	0	0	6	13	4	7	11	4	11	12	6	14	10	18	0	0	9	5	10	0	13	0	0	0	0	0	0	0	0	0	0	0	14	2	4	8	5	14	3	7	12
8179fc6962304396a2736b1d6b91f6af	0	0	0	0	0	0	0	0	0	0	12	8	4	0	14	14	0	18	10	14	9	8	0	7	0	0	0	5	18	13	0	0	0	0	0	0	0	7	0	0	14	9	11	0	0	12	10	10	0
f7278b70c93a7a83e8d91d4ad3dd988d	0	0	0	0	0	0	0	0	0	0	0	14	0	0	18	18	8	11	0	23	0	0	0	9	0	0	0	14	19	23	0	0	0	0	0	0	0	0	0	0	0	0	8	14	0	17	16	7	13
6f956f23c83df2db21aea590afe28280	0	0	4	0	0	0	0	0	5	0	0	0	10	10	0	16	8	12	11	9	9	16	0	6	0	12	6	0	8	0	0	0	3	0	2	0	0	0	0	0	0	0	0	8	3	20	0	0	10
779e74f30fb0328356bee65ec1c84e2d	12	0	0	0	0	0	0	0	0	0	11	0	5	8	14	0	11	17	14	0	0	14	0	24	0	0	0	12	22	0	0	0	0	0	0	0	0	0	0	0	16	0	0	17	14	16	0	0	30
6d5d238ac08905a24fe9e0df7c7e874a	0	0	0	0	0	0	0	0	6	0	11	0	0	6	7	5	7	7	0	7	7	12	12	9	12	8	11	7	10	11	0	0	0	0	0	0	0	0	0	0	12	12	4	8	0	0	18	16	6
f7ef234981ee63f6bc898298ce17bf4b	0	0	0	0	0	0	0	0	0	0	0	0	0	0	0	34	42	0	0	0	0	37	0	32	0	0	0	0	0	0	0	0	0	0	0	0	0	0	0	0	0	0	0	0	0	0	0	0	71
b18d832f5ebaddaa329f8cc102b51684	0	0	2	0	0	0	0	0	0	0	0	0	0	11	9	11	0	12	13	0	0	19	0	0	14	0	0	14	16	21	0	0	0	0	0	0	0	5	5	0	12	0	6	8	6	14	19	9	14
bef942a662c6c1cdec25bb37983609ad	0	0	0	0	0	0	0	0	0	0	0	0	0	0	0	0	0	0	0	0	0	0	0	0	0	0	0	0	0	0	0	0	0	0	0	0	0	0	0	0	0	0	0	0	0	0	0	0	0
baf615f33fc9136e2aaca61bf27c4b5b	0	0	0	0	0	0	0	0	0	0	0	0	0	0	0	0	0	0	0	0	0	0	0	0	0	0	0	0	0	0	0	0	0	0	0	0	0	0	0	0	0	0	0	0	0	0	0	0	0
95550db6a90d32ab5974a7bd3786e0dc	0	0	0	0	0	0	0	0	0	0	0	0	0	0	0	0	15	0	19	23	41	0	0	0	0	0	42	0	0	0	0	0	0	0	0	0	0	0	0	0	0	13	15	0	0	0	0	21	0
fab2cf9008bbb75c51a8828a97ae566e	0	0	2	0	0	0	0	0	0	0	20	3	0	0	3	4	14	0	4	6	5	6	0	7	9	5	11	11	10	6	0	0	0	0	0	0	0	0	0	0	13	5	18	10	0	7	9	8	23
b6c9e9174f460f61d6abcb4a586bd1bf	0	0	0	0	0	0	0	0	0	0	0	0	0	0	0	0	0	0	0	0	0	0	0	0	0	0	0	0	0	0	0	0	0	0	0	0	0	0	0	0	3	0	0	0	0	4	0	0	0
698aaef7782b5ff3ea4266ce382bdf8f	0	0	0	0	0	0	2	0	0	0	6	0	0	0	0	0	9	7	13	6	12	11	0	0	5	0	6	13	24	25	0	0	0	0	0	0	0	6	0	0	8	0	10	19	0	0	16	18	19
2674c18fd4ed56f0b65e953a9ba2bbf9	0	0	0	0	0	0	0	0	0	0	0	0	0	0	0	0	0	0	0	0	0	0	0	0	0	0	0	0	0	0	0	0	0	0	0	0	0	0	0	0	0	0	0	0	0	0	0	0	0
4eb604c82e3c4a6cd969f660e52bc21f	0	0	0	0	0	0	0	0	0	0	0	0	0	0	0	0	0	0	0	0	0	0	0	0	0	0	0	0	0	0	0	0	0	0	0	0	0	0	0	0	0	0	0	0	0	0	0	0	0
806b7f6c434c20a876751926ecf17b73	0	0	0	0	0	0	0	0	0	0	0	0	0	0	0	0	0	0	0	0	0	0	0	0	0	0	0	0	0	0	0	0	0	0	0	0	0	0	0	0	0	0	0	0	0	0	0	0	0
19f3aca91d31409376f5a405567c818c	4	0	0	0	0	0	0	0	6	0	0	14	0	0	0	0	0	0	0	0	0	20	25	7	14	9	17	7	14	12	0	0	0	0	0	0	0	0	0	0	0	0	15	0	0	9	0	13	0
68e51daf5e7d58e69d102d00d75e7aa5	0	0	0	0	0	0	0	0	0	0	0	0	0	0	0	0	0	0	0	0	0	0	0	0	0	0	0	0	0	0	0	0	0	0	0	0	0	0	0	0	0	0	0	0	0	0	0	0	0
5bd54bbc0fbeffab9f402e1add21b838	0	0	0	0	0	0	0	0	0	0	0	0	0	0	0	0	0	0	0	0	0	0	0	0	0	0	0	0	0	0	0	0	0	0	0	0	0	0	0	0	0	0	0	0	2	0	0	0	0
f7c2cad89c7d6d9df479feb99f92148d	0	0	0	0	0	0	0	0	0	0	0	0	0	0	0	0	0	0	0	0	0	0	0	0	0	0	0	0	0	0	0	0	0	0	0	0	0	0	0	0	0	0	0	0	0	0	0	0	0
d774d8f441de76cd1b4dd955e723b800	0	0	0	0	0	0	0	0	0	0	17	0	11	9	8	11	0	17	13	0	12	0	0	0	17	11	0	0	16	0	0	0	0	0	0	0	0	0	0	0	9	0	0	10	0	0	19	10	10
dc371ea9e9456834d6796583883e1822	0	0	0	0	0	0	0	0	0	0	0	0	0	0	0	0	0	0	0	0	0	0	0	0	0	0	0	0	0	0	0	0	0	0	0	0	0	0	0	0	0	0	0	0	0	0	0	0	0
abfb08b2b0784901029227907d542836	0	0	0	0	0	0	0	0	0	0	0	0	0	0	0	0	0	0	0	0	0	0	0	0	0	0	0	0	0	0	0	0	0	0	0	0	0	0	0	0	0	0	0	0	0	0	0	0	0
7f97183bc51600b7d6cb74bf8d93981f	0	0	13	0	0	0	0	0	10	0	8	9	15	0	0	11	0	0	10	15	29	0	0	12	16	0	0	0	13	0	0	0	0	0	0	0	0	0	0	0	15	0	9	0	0	0	12	0	7
c83ff1e90e4988e4b20340bc69f7c957	0	0	0	0	0	0	0	0	0	0	0	0	0	0	0	0	0	0	0	0	0	0	0	0	0	0	0	0	0	0	0	0	0	0	0	0	0	0	0	0	0	0	0	0	0	0	0	0	0
f3dbbe19788089e72b90435d1611aa95	0	0	0	0	0	0	0	0	7	0	14	12	0	0	11	9	0	12	0	0	7	0	0	0	14	0	11	0	0	17	0	0	0	0	0	0	0	0	0	0	23	13	8	9	12	17	17	9	16
6f95bfd81edc96ed69b162a2f95fbe7e	0	0	0	0	0	0	0	0	0	0	0	0	0	0	0	0	0	0	0	8	0	0	11	0	0	0	0	0	0	0	18	0	0	11	0	0	0	0	0	0	0	0	0	0	0	0	0	0	0
8b9098bafaa3ed215ffa7694f0467752	0	5	0	0	0	0	0	0	5	0	17	0	0	0	0	0	7	6	8	29	16	0	11	16	5	7	0	25	14	15	3	0	0	0	0	0	0	0	0	0	14	4	0	9	0	0	12	0	0
9f7aa4c4b98b3698122f330d0293a85e	0	0	0	0	0	0	0	0	0	0	10	0	0	11	9	0	10	0	8	16	6	11	0	17	0	9	0	13	13	12	0	0	0	0	0	0	0	0	0	0	0	0	15	0	6	14	8	11	7
b00125dd903be3ea471c91749b0903c2	0	0	0	0	0	0	0	0	0	0	0	0	0	0	0	0	0	0	0	0	0	0	0	0	0	0	0	0	0	0	0	0	0	0	0	0	0	0	0	0	0	0	0	0	0	0	0	0	0
e6dc13a7fa7f4f0936853ad402863172	0	0	0	0	0	0	0	0	0	0	0	0	0	0	0	0	0	0	0	0	0	0	0	0	0	0	0	0	0	0	0	0	0	0	0	0	0	0	0	0	0	0	0	0	0	0	0	0	0
cdfd4213af833ccf4d5ff08677414d68	4	0	5	0	7	0	0	0	0	0	14	5	7	0	6	3	0	22	11	18	0	10	6	9	4	21	0	2	0	8	2	0	0	0	0	0	0	0	0	0	5	4	4	9	4	0	10	0	7
9880835536d176d20a42767ea7ceaa88	0	0	0	0	0	0	0	0	0	0	0	0	0	0	0	0	0	0	0	0	0	0	0	0	0	0	0	0	0	0	0	0	0	0	0	0	0	0	0	0	0	0	0	0	0	0	0	0	0
4c95b561f6cf6493fe1f8fa714b7f8b1	0	0	0	0	2	0	0	0	3	0	21	10	0	0	4	9	0	0	7	8	6	8	4	0	17	6	10	10	4	9	0	0	0	0	0	4	0	2	0	0	12	0	0	0	0	11	13	10	12
75ab77239a84c8e7922d607eb4a1334d	0	0	0	0	0	5	0	0	9	0	0	0	0	0	12	9	13	21	0	0	29	0	0	13	12	15	5	0	0	0	0	0	0	0	0	0	0	8	0	0	0	0	0	0	0	9	19	0	13
712444204a0731db07d1f767be97ff18	0	0	0	0	0	0	0	0	6	0	9	0	0	8	0	0	11	11	0	9	9	14	9	12	8	12	9	0	15	9	0	0	0	0	0	0	0	0	0	0	2	0	0	6	0	9	8	9	0
67f9c95ea0f56582bd7a8f15b17b792a	0	0	0	0	0	0	0	0	13	0	14	0	5	0	0	13	0	8	9	9	19	0	0	0	10	19	4	12	17	0	0	0	0	0	0	0	0	0	0	0	0	10	0	10	10	10	0	5	8
3e263311d87b756dd32fae88570a7d31	0	0	0	0	0	0	0	0	0	0	17	0	0	0	0	10	0	0	0	19	14	0	11	9	28	0	0	12	0	0	0	0	0	0	0	0	0	0	0	0	18	0	0	20	0	0	10	0	0
b568f7ea89aa8e45c1e971db81a31caf	0	0	0	0	0	0	0	0	0	2	18	8	4	2	0	3	0	4	11	13	0	2	0	6	13	10	11	9	6	14	0	0	2	0	0	0	0	2	0	0	0	0	12	7	0	15	7	7	8
0ccf9e2bc0d1ffbc3c2ba5b9ca7ec271	0	0	0	0	0	0	0	0	5	0	7	0	0	0	11	9	13	5	11	7	0	0	7	0	15	7	0	17	7	10	0	0	0	0	0	0	0	4	0	0	12	6	4	13	9	8	0	0	0
f3d37913298e0e3c09d70404e7733b42	0	0	0	0	0	0	0	0	7	0	15	14	13	10	0	0	17	0	13	11	13	12	14	10	11	9	7	14	0	11	0	0	0	0	0	0	0	7	0	0	0	6	0	0	0	0	10	0	13
b825d35b14b117a2568f58842aacd03d	0	0	0	0	3	0	0	0	0	0	11	5	0	0	10	0	5	0	10	0	13	7	7	8	10	12	16	0	0	6	4	0	0	3	0	0	0	3	0	0	0	0	4	7	9	14	16	18	0
55af60cb0f3fc0b50f71adccd3c7cabe	0	0	0	0	0	0	0	0	12	0	19	0	0	0	0	0	0	18	16	0	0	0	19	0	29	0	17	0	0	0	0	0	0	0	0	0	0	0	0	0	0	24	0	0	0	20	0	20	0
ee5042fed96d370a8c8c519c789d179f	0	2	0	0	0	0	0	0	0	0	10	0	12	0	0	0	0	0	0	24	11	17	0	0	0	0	17	0	0	18	0	0	0	0	0	0	0	0	0	0	15	12	6	24	0	14	9	0	0
6fce90e3ea6f707ed8b1f76cafac979e	0	0	0	0	0	0	0	0	0	0	0	0	0	0	0	0	0	0	0	0	0	0	0	0	0	0	0	0	0	0	0	0	0	0	0	0	0	0	0	0	0	0	0	0	0	0	0	0	0
6fff48faf571e838030f8c43e20fc282	0	0	0	0	0	0	0	0	0	0	0	0	0	0	0	0	0	0	0	0	0	0	0	0	0	0	0	0	0	0	0	0	0	0	0	0	0	0	0	0	0	0	0	0	0	0	0	0	0
76131eb62e3c71bf2f4e047ad20f0cf0	0	0	0	0	0	0	0	0	0	0	0	0	0	0	0	0	0	0	0	0	0	0	0	0	0	0	0	0	0	0	0	0	0	0	0	0	0	0	0	0	0	0	0	0	0	0	0	0	0
418cd087e800eed83ac918235bcfd534	0	0	0	0	0	0	0	0	0	0	0	0	0	0	0	0	0	0	0	0	0	0	0	0	0	0	0	0	0	0	0	0	0	0	0	0	0	0	0	0	0	0	0	0	0	0	0	0	0
7a23acb37ad506f370ed3b9eb033d8be	0	0	0	0	0	0	0	0	0	0	0	0	0	0	0	0	0	0	0	0	0	0	0	0	0	0	0	0	0	0	0	0	0	0	0	0	0	0	0	0	0	0	0	0	0	0	0	0	0
cec35a4e0b0986af313385a8d0a6b5b8	0	0	0	0	0	0	0	0	0	0	8	0	11	0	0	0	0	6	0	0	16	0	12	12	0	7	9	16	12	11	4	0	0	0	0	0	0	0	0	0	0	0	10	11	0	0	5	9	23
23654c17af90b53dd814971c2eb1b8e8	0	0	0	0	0	0	0	0	0	0	0	0	0	0	0	0	0	0	0	0	0	0	0	0	0	0	0	0	0	0	0	0	0	0	0	0	0	0	0	0	0	0	0	0	0	0	0	0	0
0002f3ea4fd26f66c0fd3696297b2687	0	0	2	0	0	0	0	0	0	0	4	0	7	10	5	0	10	3	8	9	11	0	9	11	6	7	9	0	8	8	0	0	5	0	0	0	0	0	0	0	7	4	5	7	0	10	0	10	18
87ed04f04c5f40d25eb6c83b4b68f974	0	0	0	0	0	0	0	0	0	0	23	0	0	0	12	0	15	0	21	0	0	28	23	0	0	16	22	0	0	0	0	0	0	0	0	0	0	0	0	0	0	0	21	18	0	0	15	0	17
3ca91c61ec882f0bdfd5d7750aaf33cd	0	0	0	0	0	0	0	0	0	0	11	0	4	3	0	3	0	9	7	0	25	6	2	0	7	2	0	15	3	14	3	0	0	0	0	0	0	0	0	0	5	0	13	6	0	14	0	0	15
1cdfbeec9d141c028eb926aef056e5b5	0	0	0	0	0	0	0	0	0	0	6	14	4	11	5	0	10	9	4	17	0	22	0	13	0	0	9	0	0	10	0	0	0	0	0	0	0	0	0	0	6	0	0	4	0	9	4	8	10
7346d41031855c715454c400be4e2fdf	0	0	0	0	0	0	0	0	0	0	0	0	0	0	0	0	0	0	0	0	0	0	0	0	0	0	0	0	0	0	0	0	0	0	0	0	0	0	0	0	0	0	0	0	0	0	0	0	0
b541adfddc833edf87d7828504b7eae0	0	0	0	0	0	0	0	0	0	0	0	0	0	0	0	0	0	0	0	0	0	0	0	0	0	0	0	0	0	0	0	0	0	0	0	0	0	0	0	0	0	0	0	0	0	0	0	0	0
8d4587d8a6c0524184d17a6add137d81	0	2	0	0	0	0	4	0	0	0	3	3	0	4	6	8	6	5	8	3	7	11	15	10	10	16	11	11	0	0	3	0	3	0	0	0	0	0	0	0	2	0	3	0	6	8	3	7	17
ebcf2053b71d8599f7ce9453e8b11f2d	0	0	0	0	0	0	0	0	7	0	4	0	0	7	0	9	0	12	0	5	20	12	12	0	0	0	10	20	10	0	14	0	0	0	0	0	0	7	0	0	0	8	0	0	7	12	0	0	0
0f2ab3fb4ff73368a08a96264bb5da3d	0	0	0	0	0	0	0	0	0	0	0	0	0	0	0	0	0	0	0	0	0	0	0	0	0	0	0	0	0	0	0	0	0	0	0	0	0	0	0	0	0	0	0	0	0	0	0	0	0
1536560df83c885ca7c1f890df55d844	0	0	0	0	0	0	0	0	0	0	0	0	0	0	0	0	0	0	0	0	0	0	0	0	0	0	0	0	4	7	0	0	0	0	0	0	0	0	0	0	6	0	0	0	0	0	5	0	4
7d0cd450a90b6df023e35e4c1f5c198e	0	0	0	0	0	0	0	0	0	0	0	0	0	0	0	0	0	0	0	0	0	0	0	0	0	0	0	0	0	0	0	0	0	0	0	0	0	0	0	0	0	0	0	0	0	0	0	0	0
03339a29ca4cb43fb40806aba7b6a9bf	0	0	0	0	0	0	0	0	0	0	14	0	6	0	9	3	0	0	11	0	0	13	0	0	7	0	0	14	20	0	5	0	0	5	0	0	0	0	0	0	25	0	0	0	0	0	24	5	0
080b95d2ab741f1d3f0a8242ebed62b2	0	0	0	0	0	0	11	0	20	0	0	0	0	0	0	0	0	0	0	0	0	0	0	0	0	0	0	0	0	0	0	0	11	13	0	0	0	10	0	0	60	24	0	0	0	0	0	0	0
37f34e64991d03fb4541f6b16eed152f	0	0	0	0	3	0	0	0	4	0	11	3	4	7	6	3	0	11	3	14	4	8	7	6	0	0	3	3	24	0	5	0	0	0	0	0	0	3	0	0	5	4	7	4	0	0	7	5	7
475ec1028339f03a886b03258994a3e9	0	0	0	0	0	0	0	0	0	0	0	7	7	0	16	14	9	6	5	5	0	9	11	11	6	3	0	6	5	0	6	0	0	0	0	0	0	0	0	0	6	0	7	0	0	6	0	8	5
52e2eacc024e4ad0c2dee3ccee26c5da	0	0	0	0	0	0	0	0	0	0	0	0	0	0	13	8	21	0	0	13	0	0	0	20	0	0	0	0	13	0	0	0	0	0	0	0	0	0	0	0	0	16	0	14	0	21	0	0	24
35c7125046383da567472f943dda1138	0	0	4	0	0	0	0	0	0	0	10	0	0	6	5	13	15	7	13	0	0	0	0	6	8	0	0	0	5	3	0	0	0	0	0	0	0	3	0	0	0	8	12	3	10	0	6	0	10
5e39a7b19444903edac7cdfa2030878a	0	0	0	0	0	0	0	0	0	0	0	0	0	0	0	0	0	0	0	0	0	0	0	0	0	0	0	0	0	0	0	0	0	0	0	0	0	0	0	0	0	0	0	0	0	0	0	0	0
83df16d854666178a02c5e64ded15244	0	0	0	0	0	0	0	0	0	0	0	8	0	0	11	0	0	0	0	19	0	0	0	0	0	20	0	0	26	23	0	0	0	0	0	0	0	10	0	0	29	0	0	19	17	20	0	0	0
5b1e38b630d7c3d27fa57f899779d7ed	0	0	0	0	0	0	0	0	0	0	10	0	0	0	0	0	6	5	0	13	8	8	0	7	8	0	8	10	12	6	0	0	0	0	0	3	0	4	0	0	6	0	12	0	0	19	14	0	4
24ca83cdbfcc52815ce7e91cbf785d49	0	0	0	0	0	0	0	0	0	0	0	0	0	0	0	0	0	0	0	0	0	0	0	0	0	0	0	0	0	0	0	0	0	0	0	0	0	0	0	0	0	0	0	0	0	0	0	0	0
50d961460989b01b0fbf0813a14b1d55	0	0	0	0	0	0	0	0	2	0	5	9	0	0	5	5	7	0	7	9	0	0	5	0	8	0	7	8	14	17	0	0	0	0	0	0	0	2	0	0	10	0	6	12	6	7	13	4	10
a4baadec367bc4280d3fdf02bdf7840f	0	0	0	0	0	0	0	0	0	0	0	0	0	0	0	0	0	0	0	0	0	0	0	0	0	0	0	0	0	0	0	0	0	0	0	0	0	0	0	0	0	0	0	0	0	0	0	0	0
176a54e5d36687353070c1bdc8cc2e18	0	0	0	0	0	0	0	0	0	0	0	0	0	0	0	0	0	0	0	0	0	0	0	0	0	0	0	0	0	0	0	0	0	0	0	0	0	0	0	0	0	0	0	0	0	0	0	0	0
b6668744eff9b21d5120125ce0ab184d	0	0	0	0	0	0	0	0	0	0	10	0	0	0	11	16	0	0	7	7	18	0	6	11	18	5	0	11	5	0	0	0	4	0	0	0	0	0	0	0	11	8	0	0	0	12	0	8	13
9e411b6d8a5688af0ce91251b68d796f	0	0	0	0	0	0	3	0	7	0	4	0	8	3	13	15	7	0	6	6	10	20	9	0	17	0	0	5	4	0	0	0	0	0	0	0	0	0	0	0	0	0	5	0	8	5	4	4	19
83b39be015853632b951fd3e0f8fc0e4	0	0	0	0	0	0	0	0	0	0	0	0	0	0	0	0	0	0	0	0	0	0	0	0	0	0	0	0	0	0	0	0	0	0	0	0	0	0	0	0	0	0	0	0	0	0	0	0	0
efd1f0b4a2c89eb4880712285fbed21b	0	0	0	0	0	0	0	0	0	0	0	0	0	0	0	0	0	0	0	0	0	0	0	0	0	0	0	0	0	0	0	0	0	0	0	0	0	0	0	0	0	0	0	0	0	0	0	0	0
dc913ba9e632c37c59ba5447a15b704c	0	0	0	0	0	0	0	0	0	0	0	0	0	0	0	0	0	0	0	0	0	0	0	0	0	0	0	0	0	0	0	0	0	0	0	0	0	0	0	0	0	0	0	0	0	0	0	0	0
b1099d0ae1c99b2d790b71465d49c6e7	0	0	0	0	0	0	0	0	0	0	0	0	0	0	0	0	0	0	0	0	0	0	0	0	0	0	0	0	0	0	0	0	0	0	0	0	0	0	0	0	0	0	0	0	0	0	0	0	0
3081dca6fa51a301e09be8f12aabb9cf	0	0	0	0	0	0	0	0	6	0	0	0	9	5	0	7	13	0	0	10	14	8	5	7	0	13	0	0	10	0	0	0	2	0	0	0	0	0	0	0	10	0	6	0	10	12	0	5	0
7335edd8b97e69f05674d6b6f697c74b	0	0	0	0	0	0	0	0	0	0	0	0	0	13	0	13	0	17	0	0	20	0	0	0	0	8	0	0	22	12	3	0	0	0	0	0	2	0	0	0	0	0	0	0	20	20	13	0	33
852f8c4826a3c177e34c6834863516f3	0	0	0	0	0	0	0	0	0	0	0	0	0	0	0	0	0	0	0	0	0	0	0	0	0	0	0	0	0	0	0	0	0	0	0	0	0	0	0	0	0	0	0	0	0	0	0	0	0
3c563465b211022219e61610e4ca5b83	0	3	0	0	0	0	0	0	4	0	5	0	5	3	0	9	10	10	9	10	10	6	4	5	0	6	6	5	8	0	0	0	0	0	0	0	0	4	0	0	3	0	5	5	5	4	9	2	4
fe634ad56791d5a8b94dc71493824781	0	0	0	0	0	0	0	0	0	0	0	30	0	10	0	0	0	0	0	0	0	0	0	0	0	0	30	0	30	0	0	0	0	0	0	0	0	0	0	0	0	0	0	0	13	0	50	21	0
0903c38251c056eff72bab550afc382d	0	0	0	0	0	0	0	0	0	0	12	7	0	0	0	9	0	0	0	22	14	0	0	0	5	5	9	16	0	13	0	0	0	0	0	0	0	0	0	0	15	0	12	11	5	16	0	0	16
ef72efba30f95d495bcfd548ac4854f2	0	0	0	0	0	9	0	0	0	0	0	0	35	0	0	0	0	0	0	0	0	0	0	30	0	0	0	0	0	0	0	0	0	0	0	0	0	0	0	0	49	24	0	0	0	0	0	0	0
f1366e1ab720d895723e55befe293cdb	0	0	0	0	0	0	0	0	0	0	0	0	0	0	0	0	0	0	0	0	0	0	0	0	0	0	0	0	0	0	0	0	0	0	0	0	0	0	0	0	0	0	0	0	0	0	0	0	0
e7d888782cd02ee9d1fb8574c494c845	0	0	0	0	0	0	0	0	0	0	0	0	0	0	0	0	0	0	0	0	0	0	0	0	0	0	0	0	0	0	0	0	0	0	0	0	0	0	0	0	0	0	0	0	0	0	0	0	0
31710f04c1d3def7bfea4ec1a43757f0	0	0	0	0	0	0	0	0	0	0	8	0	0	0	0	5	8	0	0	0	0	3	0	12	6	0	4	0	0	8	25	0	9	7	0	0	0	13	0	3	0	0	6	6	0	0	6	0	8
3edfa292e7dd24cd51563ffb2965e545	0	0	3	0	0	0	2	0	3	0	4	0	4	0	3	3	8	3	0	11	0	4	3	0	10	0	7	4	8	8	0	0	0	0	0	0	0	6	0	0	13	2	11	9	8	0	5	0	11
1942daa1917016c2e95d3c16a709d14b	0	0	0	0	0	0	0	0	0	0	0	0	0	0	0	0	0	0	0	0	0	0	0	0	0	0	0	0	0	0	0	0	0	0	0	0	0	0	0	0	0	0	0	0	0	0	0	0	0
0c7dae4a2550394245a2f06f3e28da3c	0	0	0	0	0	0	0	0	28	0	26	0	0	0	0	20	26	9	16	0	0	15	0	0	0	12	0	0	0	0	0	0	0	0	0	0	0	0	0	0	0	0	0	0	0	21	0	0	0
3fdd8d594b944e29c62f109dea862638	0	0	0	0	0	0	0	3	0	0	8	0	3	0	7	0	8	8	0	8	11	0	0	5	0	0	4	5	10	11	0	0	0	0	0	0	0	7	0	0	13	0	10	0	0	19	17	9	14
5375889c022927d83ffa2fca99c82015	0	0	2	0	0	0	0	0	0	0	3	7	0	3	7	5	3	0	5	7	4	7	0	5	9	5	8	4	13	6	0	0	0	0	0	0	0	4	0	0	5	4	3	0	4	5	4	6	12
2236db51d8966d154182bd8eec41bd0b	0	0	0	0	0	0	0	0	0	0	0	0	0	0	0	0	0	0	0	187	0	0	0	0	0	0	0	0	0	0	0	0	0	0	0	0	0	0	0	0	0	0	0	0	0	0	0	0	0
f9128533a3e43743cb9c68516cd17d49	0	0	0	0	3	0	0	0	7	0	0	0	0	0	9	0	0	0	14	22	0	0	6	0	0	23	0	20	0	40	0	0	0	0	0	0	0	4	0	0	30	0	0	0	0	0	0	0	0
b6ee0e83057c60d297a98855ceb1eba7	0	0	0	0	0	0	0	0	0	0	0	0	0	0	0	0	0	0	0	0	0	0	0	0	0	0	0	0	0	0	0	0	0	0	0	0	0	0	0	0	0	0	0	0	0	0	0	0	0
10cf0f1db87ea1d37ef0d61cbee651b8	0	0	0	0	0	0	0	0	0	0	0	0	0	0	0	0	0	0	0	0	0	0	0	0	0	0	0	0	0	0	0	0	0	0	0	0	0	0	0	0	0	0	0	0	0	0	0	0	0
0aa26f5fd237cc0c4acd4aac130bb7a9	0	0	0	0	0	0	0	7	0	0	0	0	0	0	0	0	0	0	0	0	0	0	0	0	0	0	0	0	0	0	0	0	0	0	0	0	0	0	0	0	0	0	0	0	0	0	0	0	0
339c1db7318ad11737bca65f6007f981	0	0	0	0	0	0	0	0	0	0	0	0	0	0	0	0	0	0	174	0	0	0	0	0	0	3	0	0	0	0	0	0	0	0	0	0	0	0	0	0	3	0	0	0	0	0	0	0	4
52b4d99dd41d782a202373dcbd04faf9	0	0	0	0	0	0	0	0	3	0	0	0	4	4	9	7	0	11	4	0	8	5	0	9	0	9	9	6	7	7	0	0	0	0	0	0	0	6	0	0	0	2	0	11	5	14	0	7	6
56a9a740a41fc6d45ea9be643e16cee3	0	0	0	0	0	0	0	0	0	0	8	0	0	0	0	24	0	8	0	9	16	14	0	16	0	0	10	11	0	0	0	0	0	0	0	0	0	0	0	0	0	10	0	0	22	0	0	0	0
dbacacdd9e8152aab68e94ee6645417c	0	0	0	0	0	0	2	0	0	0	0	7	0	0	0	3	4	6	0	7	0	8	4	5	9	3	6	3	13	18	0	0	0	0	0	0	0	0	3	0	12	2	0	5	0	0	10	4	9
5bb2720282e7b7fa20ab3dfc2b64ddea	0	0	0	0	0	0	0	0	4	0	0	19	0	0	6	6	3	14	0	0	8	0	0	11	8	0	4	6	5	8	0	0	0	0	0	0	0	0	0	0	0	6	9	7	0	7	11	0	17
c9f8df736556ad3700b30ad3ff946d9f	0	0	0	0	0	0	0	0	0	0	6	6	3	5	4	5	7	0	11	13	2	4	9	5	0	0	3	15	6	0	3	0	0	0	0	0	0	7	0	0	0	9	0	0	0	0	4	0	9
35aea13cc8b6b029551437a4aed21a57	0	0	0	0	0	0	0	0	0	0	0	0	0	0	0	0	0	0	0	0	0	0	0	0	0	0	0	0	0	0	0	0	0	0	0	0	0	0	0	0	0	0	0	0	0	0	0	0	0
fc7d1bd8b6100cacf09ea9e51fe06c7b	0	0	0	0	0	0	0	0	0	0	0	0	0	0	0	0	0	0	0	0	0	0	0	0	0	0	0	0	0	0	0	0	0	0	0	0	0	0	0	0	0	0	0	0	0	0	0	0	0
862f05d941cb974a934268cd728ec52d	0	0	0	0	0	0	0	0	0	0	0	8	0	0	7	8	6	15	0	10	5	5	12	0	0	8	14	0	6	7	0	0	0	0	0	0	0	0	0	0	0	0	0	6	0	7	11	0	0
870c78f6707889bf9919a3603ee3f767	0	0	0	0	0	0	0	0	0	0	43	0	0	0	0	0	0	0	0	0	0	0	0	0	43	32	0	0	0	0	0	0	20	0	0	0	0	0	0	0	0	0	0	0	0	34	0	0	0
10569e64da9c4e5a6adca00c6eb4939c	0	0	0	0	0	0	0	0	4	0	0	5	0	0	3	10	0	0	13	0	5	16	0	12	9	5	0	11	5	0	0	0	0	0	0	2	0	0	0	0	6	0	0	0	4	8	6	5	6
575d81b21a1d2a77c94872f0d0a3a1e5	0	0	0	0	0	0	0	0	0	0	0	0	0	0	0	0	0	0	0	0	0	0	0	0	0	0	0	4	0	0	0	0	0	0	0	0	0	0	0	0	0	0	0	0	0	7	0	0	0
15081249031f0b8a26fb7d60c9a8a460	0	0	0	0	0	0	4	0	0	0	0	11	0	0	0	0	0	12	0	0	8	15	5	7	0	10	0	13	0	0	3	0	0	3	0	0	0	0	0	0	0	0	0	5	11	16	9	0	0
0903a91450c23729fd0aebacc53956c2	0	0	0	0	0	0	0	0	0	0	12	0	0	0	0	0	28	15	18	17	20	16	0	0	0	17	0	12	0	0	0	0	0	0	0	0	0	0	0	0	12	0	0	0	0	0	0	0	0
e0cdbe204c0b2e0582ed96418c198b9d	0	0	0	0	0	0	0	0	0	0	7	7	3	3	8	0	7	0	7	0	6	8	0	0	6	9	8	6	8	6	0	0	0	0	0	0	0	0	0	0	0	0	0	0	5	13	0	9	3
52b6ea098ba33998b44290a47bb03176	0	0	4	0	0	0	0	0	9	0	0	0	0	0	0	0	10	0	0	0	9	0	0	8	15	11	0	0	0	0	0	0	0	0	0	0	0	0	0	0	15	0	12	0	0	0	11	0	13
5bd01aae1ac494f2ecc565b75f8fbb97	0	0	0	0	0	0	4	0	0	0	9	10	0	0	0	0	0	0	0	8	0	8	8	0	0	8	5	0	10	7	0	0	0	0	0	0	0	0	0	0	9	0	0	6	4	9	15	0	0
4b20c97c342b7975d3b0b3fdadaf08ba	0	0	0	0	0	0	0	0	0	0	0	0	0	6	6	10	9	3	0	8	11	0	12	2	3	0	6	0	8	0	0	0	3	0	0	0	0	0	0	0	0	0	0	8	3	6	7	6	5
38c72bc17d2ae399538bbce467f584ea	0	0	0	0	0	0	0	0	0	0	0	0	0	0	0	0	3	0	0	0	0	4	0	0	0	0	0	0	0	0	0	0	0	0	0	0	0	0	0	0	0	0	0	0	0	0	0	0	0
290cb9fd9e75800dce79a136564cdd24	0	0	0	0	0	0	0	0	0	0	0	0	0	0	0	0	0	0	0	0	0	0	0	0	0	0	0	0	0	0	0	0	0	0	0	0	0	0	0	0	0	0	0	0	0	0	0	0	0
feb30f91618735060a55dcf3a761c868	0	0	0	0	0	0	0	0	0	0	0	0	0	0	0	36	0	0	0	17	0	0	0	0	0	0	28	0	0	0	0	0	0	0	0	0	0	0	0	0	0	29	0	0	18	0	0	0	0
73af19adea797f2cbcf785ee64aae107	0	0	3	0	0	0	0	0	0	0	11	5	0	7	6	0	10	0	4	0	7	7	2	2	11	8	3	2	0	12	0	0	0	0	0	0	4	3	0	0	0	4	0	2	5	0	8	10	3
1aba87237fc91b3217cc66949df27afe	0	0	0	4	0	0	0	0	9	0	0	0	13	0	0	0	18	0	8	0	0	10	0	0	0	14	11	0	0	0	0	0	3	0	0	0	0	0	0	0	0	0	0	0	0	0	0	19	13
7c105f381150caa12f95591d820beade	0	0	0	0	0	0	158	0	0	0	0	0	0	0	0	0	0	0	0	0	0	0	0	0	0	0	0	0	0	0	0	0	0	0	0	0	0	0	0	0	0	0	0	0	0	0	0	0	0
54d70e01e23182fc739f3cef2e8f9fda	0	0	0	0	0	0	0	0	2	0	0	6	4	0	4	7	0	6	0	0	3	0	0	6	10	0	7	8	0	7	0	0	0	0	0	0	0	0	0	0	15	0	4	0	0	10	0	13	6
5b9b3b027e1c9f74229695f7c3212a56	0	0	0	0	0	0	0	0	0	0	0	0	0	0	0	0	0	0	0	0	0	0	0	0	0	0	0	0	0	0	0	0	0	0	0	0	0	0	0	0	0	0	0	0	0	0	0	0	0
8477293711ae769ad34a86f51ba4611b	8	0	0	0	0	0	0	0	0	0	0	0	5	6	0	12	0	0	0	0	13	11	12	0	11	0	11	0	7	6	12	0	0	0	0	0	0	0	0	0	8	0	6	0	0	0	6	5	5
99d9fc6d87e1e29f571b8c468c3e2ec8	0	0	0	0	0	0	0	0	0	0	6	0	0	0	0	0	0	0	0	7	0	5	6	6	10	0	14	7	0	0	5	0	0	0	0	0	0	0	0	0	10	9	15	0	0	14	10	0	5
795e7d4103e49985c4cc3047ef319847	0	4	0	0	0	0	0	0	0	0	0	0	4	0	0	5	11	0	20	9	0	0	0	0	15	0	14	0	9	13	0	0	0	0	0	3	0	0	0	2	0	0	9	0	0	0	0	0	13
4c00d0d928c6836019ed923acbf02fb8	0	0	0	0	0	0	0	0	0	0	0	0	0	0	0	0	0	0	0	0	0	0	0	0	0	0	0	0	0	0	0	0	0	0	0	0	0	0	0	0	0	0	0	0	0	0	0	0	0
e54b47405c29aa956b7b8120e5692f40	0	0	0	0	0	0	0	0	0	0	0	0	0	0	0	0	0	0	0	0	0	0	0	0	0	0	0	0	0	0	0	0	0	0	0	0	0	0	0	0	0	0	0	0	0	0	0	0	0
f41dad7f67fd3c6a289cd4c2bac46195	0	0	0	0	0	0	0	0	0	0	0	0	0	0	5	0	0	0	9	7	0	0	0	13	10	0	5	12	10	19	4	0	0	0	0	0	0	2	0	0	9	6	0	0	0	0	7	0	7
758fda0b82ba58f40de6d502c49db806	0	0	0	0	0	0	0	0	0	0	0	0	0	0	0	0	0	12	10	16	10	14	15	0	0	0	10	12	16	0	0	0	0	0	0	0	0	0	0	0	0	0	0	0	18	0	10	0	0
bbe37f58a91f69ec7b9d28bddef9aec1	0	0	0	0	0	0	0	0	0	0	0	0	0	0	0	0	0	0	0	0	0	0	0	0	0	0	0	0	0	0	0	0	0	0	0	0	0	0	0	0	0	0	0	0	0	0	0	0	0
e451d5b5d0a1a3cc7803715d3ff9133d	0	0	0	0	0	0	0	0	0	0	14	5	0	0	4	0	0	0	9	12	0	6	3	0	0	0	0	0	16	0	0	0	3	0	0	0	0	0	0	0	0	0	8	17	10	10	17	7	0
8f95ae7df1573e9096b454e02a02f89e	0	0	0	0	0	0	0	0	0	0	0	0	0	0	0	0	0	0	0	0	0	0	0	0	0	0	0	0	0	0	0	0	0	0	0	0	0	0	0	0	0	0	0	0	0	0	0	0	0
020a04e90ce99fa53a5165ff5de427b1	0	0	0	0	0	0	0	0	0	0	0	0	0	0	0	0	0	0	0	0	0	0	0	0	0	0	0	0	0	0	0	0	0	0	0	0	0	0	0	0	0	0	0	0	0	0	0	0	0
713c622a959e8d61a0f24aea0483cfa2	0	0	0	0	0	0	0	0	0	0	8	3	0	0	0	4	8	11	12	11	0	0	0	0	8	3	0	3	8	3	0	0	0	0	0	0	0	0	0	0	0	0	8	3	5	3	9	17	6
91326454a93ac20191bea7b41d7f27e2	0	0	4	0	0	0	0	0	0	0	4	0	2	0	7	0	7	4	10	13	6	6	2	3	8	0	4	0	10	6	0	0	0	0	0	0	0	0	0	0	5	0	6	0	7	8	0	0	0
ecafd4ebb6a8eb35bfdae018be0941c7	0	0	0	0	0	0	0	0	0	0	0	0	0	0	0	0	0	0	0	0	0	0	0	0	0	0	0	0	0	0	0	0	0	0	0	0	0	0	0	0	0	0	0	0	0	0	0	0	0
0b2725a791dcc157c1e8a93e4dd9c34e	0	0	0	0	0	0	0	0	0	0	0	0	10	0	6	9	20	0	7	0	0	9	0	0	0	0	14	0	14	0	0	0	0	0	0	0	0	0	0	0	0	0	4	0	5	18	0	0	8
6b3c66e8f4c1dc5dfa0cea6c9d1bf075	0	0	0	0	0	0	0	0	0	0	0	0	0	0	0	0	0	0	0	0	0	0	0	0	0	0	0	0	0	0	0	0	0	0	0	0	0	0	0	0	0	0	0	0	0	0	0	0	0
58b99ba927e65a50c0b5fbfa29c73ad0	3	0	2	0	0	0	0	0	4	0	9	0	0	4	3	0	7	8	0	2	0	9	4	4	6	5	3	4	5	9	0	0	0	0	0	0	0	0	0	0	5	0	0	0	3	3	4	8	0
32b611383c42b15e49ef993c1570a6ab	0	0	0	0	0	0	0	0	0	0	5	0	0	5	0	7	0	11	11	5	0	0	2	0	8	8	6	0	9	0	4	0	0	0	0	0	0	2	0	0	0	2	0	7	0	0	4	0	0
c9eadb63f355465e0e36d8b2dee4385c	0	0	0	0	0	0	0	0	0	0	0	0	0	0	0	0	0	0	0	13	0	0	0	0	0	0	0	0	0	0	0	0	0	0	0	0	0	0	0	0	0	0	67	21	6	0	13	6	16
5ab7f05adde9d75beff60e77375815db	0	0	3	0	0	0	0	0	6	0	6	6	0	3	5	10	0	0	0	0	0	0	5	0	10	11	0	0	12	13	4	0	0	0	0	0	0	0	0	0	0	0	4	0	6	3	0	7	15
b4a992b537e180a2a4a28d8900c1c625	0	0	0	0	0	0	0	0	0	0	0	4	0	0	11	0	9	10	0	0	0	0	9	8	0	0	0	0	0	0	0	0	0	0	0	0	0	0	0	0	0	7	0	0	19	0	0	0	16
40a6d592101ddc467e09c076b5780115	0	0	0	0	0	0	0	0	5	0	0	6	6	10	0	0	0	0	0	5	0	0	0	0	12	0	0	0	6	0	0	0	0	0	0	0	0	0	0	0	0	0	0	8	9	0	0	8	14
d8ae5e8d1125eaf065181658b64c6c8f	0	0	0	0	0	0	0	0	0	0	6	0	0	0	7	12	0	0	12	0	0	5	9	9	0	0	0	4	12	0	0	0	0	0	0	0	0	0	0	0	6	5	0	0	0	26	0	0	8
4ec3486e256133a073faaf51092e74d9	0	0	0	0	0	0	0	0	0	0	0	0	14	0	7	0	9	6	0	0	0	4	12	0	0	14	4	0	6	6	0	0	0	0	0	0	0	0	0	0	0	0	0	0	5	0	7	0	5
38080bbeb47c1cf4df6e7c78d38efb9e	0	0	0	0	0	0	0	0	0	0	31	0	0	0	0	16	0	0	27	0	0	0	0	0	21	0	0	0	0	0	0	0	0	0	0	0	0	0	0	0	0	0	0	0	0	0	26	0	17
7c8d60fb099d4ee83041605d61fcfc9b	0	0	0	0	0	0	0	0	0	0	4	0	0	0	0	0	8	0	5	11	5	0	6	6	6	0	12	6	11	9	0	0	0	0	0	0	0	0	0	0	8	0	8	0	0	0	8	5	11
d151bbfdc5386b42d237d25a2fc83f1b	0	0	0	0	0	0	0	0	0	0	0	0	0	0	0	0	0	0	0	0	0	0	0	0	0	0	0	0	0	0	0	0	0	0	0	0	0	0	0	0	0	0	0	0	0	0	0	0	0
ba12e1c144ccedddf788c0d40cbeb883	0	0	0	0	0	0	0	0	0	0	5	4	0	10	0	0	12	0	10	14	0	0	7	5	5	0	0	11	0	5	0	0	0	0	0	0	0	0	0	0	0	0	8	0	0	10	0	0	0
f9e249e621434cfc138c4bd409c951a6	0	0	0	0	0	0	0	0	0	0	9	4	2	0	4	0	4	0	6	6	13	0	6	2	3	3	6	4	4	7	0	0	3	0	0	0	0	0	0	0	6	3	0	0	4	10	3	0	5
8f8342b67cddb9e6b08b74ee62dd0c02	0	0	0	0	0	0	0	0	0	0	0	0	0	3	9	0	6	0	13	6	5	7	0	4	10	0	14	7	5	10	0	0	0	0	0	0	0	0	0	0	0	4	5	0	0	8	0	0	0
912d64618d5dbb80b33d6e157f6c477e	0	0	0	0	0	0	0	0	0	0	0	0	0	0	0	0	0	0	0	0	0	0	0	0	0	0	0	0	0	0	0	0	0	0	0	0	0	0	0	0	0	0	0	0	0	0	0	0	0
a64687a004d0e35759d22c7687b5b5c9	0	0	0	0	0	0	0	0	0	0	11	0	5	0	0	0	0	0	9	0	3	10	0	0	7	0	9	6	0	0	0	0	0	0	0	0	0	0	0	0	8	0	10	0	0	0	8	0	7
3f419369ff3e2f032a8a8a52f7facec9	0	0	0	0	0	0	0	0	0	0	0	0	0	0	0	0	0	0	0	0	14	0	0	0	0	15	0	17	13	23	0	0	0	0	0	0	0	0	0	0	15	0	0	0	0	12	0	10	0
d2c18eca1e543aa20f326b7c7d11bd2e	0	0	0	0	0	0	0	0	0	0	8	12	3	0	0	6	0	0	5	6	11	0	7	0	0	0	0	0	0	0	0	0	0	0	0	0	0	0	0	0	7	0	5	6	7	11	10	5	0
ffabb4ec4ca7269ba87aadcdd80515dd	0	0	0	0	0	0	0	0	0	0	0	11	3	0	5	0	0	0	0	0	5	10	0	4	0	0	7	11	4	7	0	0	0	0	0	0	0	0	0	0	0	0	8	3	0	0	15	6	13
d1c4651ea9f3547ddd3f0ec1729312f0	0	0	0	0	0	0	0	0	4	0	0	5	4	0	6	8	6	0	0	0	16	5	0	0	0	0	7	0	0	12	0	0	0	0	0	0	0	0	0	0	11	7	0	0	0	8	8	5	7
3798e561d1ad30f6968c7357da3b011f	0	0	0	0	0	0	0	0	0	0	0	0	0	0	0	0	0	0	0	0	0	0	0	0	0	0	0	0	0	0	0	0	0	0	0	0	0	0	0	0	0	0	0	0	0	0	0	0	0
c7b8730f92359cb3635c920f3e78cab3	0	0	3	0	0	0	0	0	0	0	0	6	4	0	8	5	5	4	4	0	0	2	8	0	0	6	0	0	7	4	0	0	0	0	0	0	0	0	0	0	3	3	7	7	0	4	0	0	12
f872518ba4ecff3266db0e95a6231da8	0	0	0	0	0	0	0	0	0	0	0	0	0	0	8	9	0	12	9	0	0	0	0	0	0	14	0	0	8	7	0	0	0	0	0	0	0	0	0	0	0	0	0	9	0	0	12	0	17
bdd797f04f67c535250b9ba9277c128f	0	0	0	0	0	0	0	0	0	0	0	0	0	0	0	0	0	0	0	0	0	0	0	0	0	0	0	0	0	0	0	0	0	0	0	0	0	0	0	0	0	0	0	0	0	0	0	0	0
8d75c556a2e25f2c26a816a6c321eb03	0	0	0	0	0	0	0	0	0	0	0	0	0	0	0	0	0	0	0	35	0	0	0	0	0	0	0	0	23	0	0	0	0	0	0	0	0	0	0	0	0	0	0	0	0	0	0	0	0
d803b0a7f5d16cd405ad4975109f1a0f	0	0	5	0	0	0	0	0	0	0	0	0	0	0	0	0	0	0	0	13	24	0	0	13	0	5	0	0	0	0	0	0	0	0	0	0	0	0	0	0	0	0	5	0	3	0	0	0	12
9e31bef4897d15e2ce14dec4d6670ffb	0	0	0	0	0	0	0	0	0	0	0	0	0	13	10	0	0	16	0	9	12	0	0	0	0	0	0	0	0	0	0	0	0	0	0	0	0	0	0	0	0	0	0	6	14	8	10	0	0
66ec527c8c7c30367d911ea9100a2d85	0	0	0	0	0	0	0	0	0	0	0	0	0	0	0	0	0	0	0	0	0	0	0	0	0	0	0	28	46	0	0	0	0	0	0	0	0	0	0	0	0	0	0	0	31	0	0	0	0
403557e190804608a71a0d3be5d1a746	0	0	0	0	0	2	0	0	0	0	0	0	9	4	5	0	7	0	4	0	0	0	4	17	7	0	0	0	0	4	0	0	0	0	0	0	4	2	0	0	0	0	0	2	0	4	5	0	7
88a5d1a54f66f94f5699699a673ec134	0	0	0	0	0	0	0	0	10	0	5	9	3	0	0	6	0	3	4	0	0	0	7	0	0	0	0	0	0	12	0	0	0	0	0	0	0	0	0	0	0	0	5	0	0	22	0	8	0
21d24b86e0e85374afe4041b26a621cf	0	0	0	0	0	0	0	0	0	0	6	0	0	5	0	0	8	8	0	9	0	12	0	0	0	0	0	0	6	6	0	0	0	0	0	0	0	0	0	0	0	10	0	4	0	5	11	0	10
09efab9c281743e53eaccfa85c6669a3	0	0	0	0	0	0	0	0	0	0	0	5	0	0	8	0	0	9	0	10	12	0	0	0	10	0	0	0	14	7	0	0	0	0	0	0	0	0	0	0	13	0	0	0	0	0	0	0	10
862105acce3201ac862d76ff98e06d8b	0	0	0	0	0	0	0	0	0	0	0	0	0	0	0	0	0	2	0	0	0	2	0	0	2	0	0	0	0	0	0	0	0	0	0	0	0	0	0	0	0	0	0	0	0	3	0	0	0
0117eec501a7505684af5a631352e7e6	0	0	0	0	0	0	0	0	0	0	0	0	0	0	0	0	0	0	5	0	0	0	0	0	0	0	0	0	0	0	0	0	0	0	0	0	0	0	0	0	0	0	0	0	0	0	0	0	0
27ed5b1cd1b96e1f76416a6dd6f585be	0	2	0	0	0	0	0	0	0	0	0	0	0	0	5	6	0	0	5	0	0	7	0	3	0	0	4	4	6	0	0	0	4	0	0	0	0	7	0	0	9	0	8	3	0	6	11	0	8
b30e43409c5c0f081d513fa7f1982aec	0	0	0	0	0	0	0	0	4	0	0	5	0	0	5	3	0	0	8	0	6	0	7	0	8	10	21	0	0	10	0	0	3	0	0	0	0	0	0	0	0	0	7	0	0	0	0	6	0
7964a76f36b474d8e3f13904df801f13	0	0	0	0	0	0	0	0	0	0	0	0	0	0	0	0	19	0	0	0	0	0	0	0	0	0	0	0	0	0	0	0	0	0	0	0	0	0	0	0	0	0	0	0	13	25	0	0	0
c05aa006f24de79bd066fd7ed154d59e	0	0	4	0	0	0	0	0	0	0	7	5	0	0	0	0	0	5	0	7	13	0	7	0	6	0	5	5	6	0	0	0	0	0	0	0	0	0	0	0	8	0	7	5	0	0	0	0	7
093ca627c201dc539ac139bdfa3167c5	0	0	0	0	0	0	0	0	0	0	0	0	0	3	0	4	9	4	0	0	0	0	0	5	5	0	0	9	0	23	0	0	0	0	0	0	0	6	0	0	18	0	0	0	0	0	0	0	10
c540a6b2bea92517d4852b7672a71d4e	0	0	0	0	0	0	0	0	0	0	5	0	3	0	0	3	4	2	0	5	0	0	0	0	10	6	0	6	7	10	0	0	0	0	0	0	0	3	0	0	5	6	5	6	0	0	15	0	0
ddfc4bdef5f290dc7af257ed8333b380	0	0	0	0	0	0	0	0	0	0	0	0	0	0	0	0	0	0	0	0	0	0	0	2	0	0	0	0	0	0	0	0	0	0	0	0	0	0	0	0	0	0	0	0	0	0	0	0	0
27f06cecdf7ec35c5480321dfb132a23	0	0	0	0	0	0	0	0	0	0	0	18	0	0	0	0	0	0	0	0	0	0	0	0	0	0	0	23	0	0	0	0	0	0	0	7	0	0	0	0	0	0	21	0	0	0	11	15	0
a15bffe3029a1cf9d6a8e0c0a23eef81	0	0	0	0	0	0	0	0	0	0	0	0	0	0	0	0	0	0	0	0	0	0	0	0	0	0	0	20	0	0	0	0	0	0	0	0	0	0	0	0	19	0	0	0	0	0	0	27	39
336f13128446ffe63fb61d87f038d69d	0	0	0	0	0	0	0	0	0	0	0	55	0	0	0	0	0	0	0	0	0	0	0	0	0	0	0	0	0	0	0	0	0	0	0	0	0	0	0	0	0	0	0	0	0	61	0	0	0
81056224d9a4833a361b5a518fdc7cda	0	0	0	0	0	0	0	0	0	0	0	0	0	0	0	0	0	0	0	0	0	0	0	0	0	0	0	0	0	0	0	0	0	0	0	0	0	0	0	0	0	0	0	0	0	0	0	0	0
1dbe853768f436946efd1aed8231839d	0	0	0	0	0	0	0	0	0	0	6	0	0	0	5	0	0	6	14	16	3	0	0	0	0	0	0	10	10	0	0	0	0	0	0	0	0	0	0	0	0	2	0	0	0	0	20	0	13
38cb2b8fe2dc8c17b487df3db192c8bb	0	0	0	0	0	0	0	2	9	0	0	0	0	0	0	0	0	0	0	0	0	16	0	21	19	0	0	13	10	0	0	0	0	0	0	0	0	11	0	0	0	0	0	0	0	0	0	14	0
0f9cb24e096fd37a6f5cf2f6936583e3	0	0	0	0	0	26	0	0	0	0	0	0	0	0	0	0	0	0	65	0	0	0	0	0	0	0	0	0	5	0	0	0	0	0	0	0	0	0	0	0	0	0	7	0	0	0	0	0	10
59071192d510aa205a1876d2ba8b734f	0	0	0	0	0	0	0	0	0	0	0	0	0	0	0	0	0	0	0	23	0	0	25	0	0	0	18	0	0	12	0	0	0	0	0	0	0	0	0	0	0	0	0	23	0	0	11	0	0
2afacba61f761afda6a17556585546a8	0	0	0	0	0	0	0	0	0	0	0	0	0	0	0	0	0	36	0	0	0	0	0	0	0	0	0	0	0	0	0	0	0	0	0	0	0	31	0	0	0	0	0	0	0	0	0	0	44
7febee929f554e0db9dc5eefeef86a4f	0	0	0	0	0	0	0	0	0	0	0	0	0	0	0	0	0	0	0	0	0	0	0	0	0	0	0	0	0	0	0	0	0	0	0	0	0	0	0	0	0	0	0	0	0	0	0	0	0
65fff7bdd470a0d70a38a841cb1e008b	0	0	0	0	0	0	0	0	0	0	0	0	0	5	0	0	0	14	0	9	0	0	0	0	11	7	0	0	0	0	0	0	0	0	0	0	0	0	0	0	18	0	12	0	0	0	0	11	0
31106b809a16edffba464bcfe2d12c00	0	0	0	0	0	0	0	0	0	0	0	0	0	0	0	0	0	0	22	0	0	0	0	28	0	0	0	0	32	0	0	0	0	0	0	0	0	0	0	0	0	0	0	0	0	0	0	0	0
8d560233b311ea9fe2e67e2a350ee8f2	0	0	0	0	0	0	0	0	0	0	0	5	0	0	7	0	0	6	10	0	11	12	5	0	0	0	6	0	8	6	0	0	0	0	0	0	0	0	0	0	0	0	0	6	0	4	0	6	0
80b496f48b5718ef695971d8bfba99b9	0	0	0	0	0	0	0	0	0	0	0	0	0	0	0	0	0	0	0	6	12	0	0	5	10	8	3	0	8	0	0	0	0	0	0	0	0	0	0	0	0	0	0	0	0	5	13	0	0
c4dfa70f59351f45a448ee472c86c1c0	0	0	0	0	0	0	0	0	0	0	0	26	0	0	0	11	0	18	13	0	0	0	0	0	0	0	0	0	0	0	0	0	0	0	0	0	0	0	0	0	0	0	13	0	0	0	0	14	0
3242f484f967be5770adcb7ccad3ee94	0	0	0	0	0	0	0	0	0	0	11	0	0	0	4	0	0	0	12	4	5	0	0	0	0	0	0	9	10	0	0	0	3	0	0	0	0	0	0	0	0	0	0	0	0	9	11	0	6
ada374b0cf32975ce42948c97216181d	0	0	0	0	0	0	0	0	0	0	10	0	0	4	0	0	0	0	0	0	0	0	9	0	0	0	0	15	14	0	0	0	0	0	0	0	0	6	0	0	13	0	0	0	0	7	14	0	0
5ba7e10c560cf83fa9e34b41c065fa50	0	0	0	0	0	0	0	0	0	0	5	0	0	0	0	0	7	10	0	0	0	4	9	12	0	0	0	0	6	14	0	0	0	0	0	0	0	0	0	0	9	0	0	6	0	0	0	0	0
9ec2818087a4e5e984a60ce6c647e536	0	0	0	0	0	0	0	0	0	0	8	0	0	0	6	0	5	4	10	0	8	5	0	0	0	2	0	0	6	0	0	0	0	0	0	0	0	0	0	0	8	0	3	0	0	6	0	5	0
40d40f765085997c65ac19aa11d7d6a1	0	0	0	0	0	0	0	0	0	0	0	5	0	0	0	0	8	0	0	0	9	0	17	0	0	12	0	0	0	0	0	0	0	0	0	0	0	0	0	0	0	0	0	0	0	0	0	0	0
18bfacb7d5388e579ad100b721ce3c38	0	0	0	0	0	0	0	0	0	0	0	0	0	0	0	0	0	0	0	0	0	0	0	0	0	0	0	0	0	0	0	0	0	0	0	0	0	0	0	0	0	0	0	0	0	0	0	0	0
857df878e9aee804dd0e57195c2d6b95	2	0	0	0	2	0	0	0	0	0	4	0	0	0	0	0	5	6	0	0	4	0	0	0	6	5	0	0	4	10	0	0	0	0	0	0	0	0	0	0	0	3	0	0	4	12	3	0	6
272546cd0dccaf3ddcb55dac7df4a5b2	0	0	0	0	0	0	0	0	0	0	0	0	0	0	0	0	0	0	0	0	0	0	0	0	0	0	0	0	0	0	0	0	0	0	0	0	0	0	0	0	0	0	0	0	0	0	0	0	0
c7b05d6c9187dcef06f7e5ed170dbfee	0	0	0	0	0	0	0	0	0	0	0	0	0	0	0	0	51	0	0	0	0	0	0	0	30	0	0	0	0	0	0	0	0	0	0	0	0	0	0	0	0	0	0	0	0	0	0	0	0
3ca3fdc650b6dd098d8a3ee97952f339	0	0	0	0	0	0	0	0	0	0	0	5	0	0	0	0	0	0	10	9	0	0	3	0	0	0	13	0	10	8	0	0	0	0	0	0	0	0	0	0	0	4	0	0	0	0	16	0	0
54c01fc0f8ad15135325b1980abb5c8c	0	0	0	0	0	0	0	0	0	0	0	7	0	4	0	5	18	0	12	0	10	0	0	0	7	3	0	0	0	0	0	0	0	0	0	0	0	0	0	0	0	3	0	0	3	0	0	4	7
2a11abd292c8fc0d99932447a5190d8c	0	0	0	0	0	0	0	0	0	0	3	4	0	0	0	3	7	2	0	12	0	0	4	0	3	0	0	7	13	6	0	0	0	0	0	0	0	0	0	0	12	0	3	4	0	0	0	0	0
06514c8180f41387bb1de239d173b34e	0	0	0	0	0	0	0	0	0	0	0	0	0	0	5	0	0	0	0	5	5	0	0	0	0	0	0	8	0	0	0	0	0	0	0	0	0	0	0	0	9	0	0	0	0	11	10	7	8
32fc510d9e4f02992fab048da7b61a7b	0	0	0	0	0	0	0	0	0	0	0	0	0	0	0	0	0	16	0	0	0	0	18	18	0	0	0	0	0	0	0	0	0	0	0	0	0	0	8	0	0	0	0	0	0	0	0	0	35
4b73d1830d909b69d1113e631d86a20b	0	0	0	0	0	0	0	0	0	0	9	0	0	0	5	3	0	0	7	0	6	0	0	7	6	4	3	0	4	0	0	0	0	0	0	0	0	5	0	0	0	0	0	0	5	8	2	4	7
11004f1c686267d0a245eb6e8fb31dad	0	0	0	0	0	0	0	0	0	0	0	0	0	0	0	0	0	0	17	0	0	0	18	0	0	0	0	0	0	0	0	0	0	0	0	7	0	11	0	0	0	0	0	27	0	0	0	0	0
f063fb998491c37bc6c9752db936b593	0	0	0	0	0	0	0	0	0	0	0	3	0	0	0	0	8	3	4	0	2	5	0	3	4	6	2	5	3	2	0	0	0	0	0	0	0	0	0	0	0	0	0	3	5	8	0	0	7
2bfaf44aacdd51b8dc1b6ad1143db5cc	0	0	0	0	0	0	4	0	0	0	0	0	0	0	0	4	5	10	0	3	3	6	4	0	8	0	4	3	0	0	3	0	0	0	0	0	0	0	0	0	0	3	0	4	3	0	5	0	4
a0d9f93e678f593c59f226cc94c0615a	0	0	0	0	0	0	0	0	0	0	0	0	0	13	0	0	0	8	0	0	0	0	0	10	0	0	11	11	11	13	5	0	0	0	0	0	0	0	0	0	0	0	0	0	0	0	0	0	0
0ab3822c4f93f7ff68856e448551ba6b	0	2	0	0	0	0	2	0	0	0	4	0	0	0	0	0	9	3	0	0	0	9	0	0	0	13	3	0	8	16	0	0	0	0	0	0	0	0	0	0	0	2	3	0	0	0	4	5	0
4ef382918aaa3a0dde19b54550a1f2a1	0	0	0	0	2	0	0	0	3	0	0	0	0	0	0	0	0	3	8	3	5	0	2	2	6	3	0	0	0	4	0	0	0	0	0	0	0	0	0	0	0	0	3	0	0	6	0	0	15
bc605329c0ff255d10c14628e48870c6	0	0	0	0	0	0	0	0	0	0	5	0	0	2	0	8	5	0	0	0	0	0	13	0	18	0	4	12	0	4	0	0	0	0	0	0	0	0	0	0	0	0	0	0	0	0	0	0	4
b2b46b20700252051be834ebed659074	0	0	0	0	0	0	0	0	0	0	0	0	0	0	0	8	8	0	14	0	0	0	14	0	0	0	13	0	0	0	0	0	0	0	0	0	0	0	0	0	0	0	0	0	9	0	7	0	0
3a8fcee0c3da2bbe93973808045f9581	0	0	3	0	0	0	0	0	0	0	8	0	0	0	0	5	6	0	0	0	8	0	7	0	5	6	0	0	0	0	0	0	0	0	0	0	0	0	0	0	6	0	5	0	13	0	0	4	7
cf3e215b58fa4c63b6c70a485bea65b8	0	0	0	0	0	0	0	0	0	0	0	0	4	3	0	0	6	0	6	0	3	0	7	0	4	7	6	4	0	2	0	0	0	0	0	0	0	0	0	0	3	0	7	0	0	0	9	5	5
cf76fe01cf9afe604d6bd7dc9a784259	0	0	0	0	0	0	0	0	0	0	0	0	0	0	0	0	0	0	0	0	0	0	0	0	0	0	0	0	0	0	0	0	0	0	0	0	0	0	0	91	0	0	0	0	0	0	0	0	0
afd50e3dcb2948aa4393b6892fa8a6c2	0	0	0	0	0	0	0	0	0	91	0	0	0	0	0	0	0	0	0	0	0	0	0	0	0	0	0	0	0	0	0	0	0	0	0	0	0	0	0	0	0	0	0	0	0	0	0	0	0
34bf7c26b2a48ce967a7388cc4e1bb0e	0	0	0	0	0	0	0	0	0	0	0	0	0	0	0	0	12	0	0	0	0	0	11	0	0	0	11	0	13	0	7	0	0	0	0	0	0	0	0	0	0	0	0	0	0	0	0	0	0
a47e8445354e840c712ce1a585cc6e99	0	0	0	0	0	0	0	0	0	0	0	0	0	10	0	0	0	0	4	0	0	4	0	9	10	0	14	0	0	8	0	0	0	0	0	0	0	0	0	0	0	0	0	0	0	0	0	12	0
f2a4068c09f779fe4bf860471e306a47	5	0	6	0	0	2	0	0	0	0	3	0	0	0	6	2	0	0	0	0	8	0	0	0	0	0	5	5	0	0	7	0	3	0	0	0	0	2	0	0	0	0	0	0	8	0	3	5	4
80ee0b03130c1043fd56c9e0bf96b54a	0	0	0	0	0	0	0	0	0	0	9	0	0	0	0	0	0	6	24	0	0	0	18	0	0	0	0	0	0	9	0	0	0	0	0	0	0	0	0	0	0	0	0	0	11	13	0	0	0
8d7e74c7aa252ea74f8f585bb74d431e	0	0	0	0	0	0	0	0	0	0	0	0	0	0	0	0	0	0	0	0	0	0	15	17	0	0	0	13	0	0	0	0	0	0	0	0	0	0	0	0	0	0	0	0	0	11	0	0	0
d3c744621ecb03bb47715f173618daf4	0	0	0	0	0	0	0	0	0	0	0	0	0	0	0	0	0	0	0	0	0	0	0	45	0	0	0	0	0	0	0	0	0	0	0	0	0	0	0	0	0	0	0	0	0	0	0	0	45
05c671d130603bad0690cd73046f0a2e	0	2	0	0	0	0	0	0	4	0	6	4	3	0	0	3	0	0	0	0	0	6	0	0	0	4	0	0	5	11	0	0	0	0	0	0	0	0	0	0	0	0	0	0	0	0	15	0	8
f29cb683ffea555180bd44eb08b67d80	0	0	0	0	0	0	0	0	0	0	16	0	0	0	6	0	0	8	7	11	0	0	0	0	0	0	0	0	0	0	0	0	0	0	0	0	0	0	0	0	0	0	0	0	0	21	7	0	0
068ac19b5be6f5d64a0494d87246e2cc	0	0	0	0	0	0	0	0	0	0	0	0	0	0	17	0	0	0	0	0	0	18	22	0	0	0	0	0	14	0	0	0	0	0	0	0	0	0	0	0	0	0	0	0	0	17	0	0	0
fd73de3fabdb57670a69845f8b8ea81f	0	5	0	0	0	0	0	0	9	0	4	0	0	6	0	0	0	3	8	5	0	0	0	0	6	0	0	7	4	0	0	0	0	0	0	0	0	0	0	0	8	5	0	0	0	0	0	0	5
7307e812d4327193531d5275c2124ccd	0	0	0	0	0	0	0	0	0	0	13	0	0	0	0	0	0	0	0	0	0	0	10	0	18	0	13	0	0	0	0	0	0	0	0	0	0	0	0	0	13	0	0	0	0	0	0	0	0
bf48378972a5e92e8cecbf1c46e66f40	0	0	0	0	0	0	0	0	0	0	0	0	4	3	0	0	10	0	0	9	0	0	0	21	0	0	9	4	3	0	0	0	0	0	0	0	0	0	0	0	0	4	0	4	0	0	0	13	0
c65edd626c8b084882ddb34a252c45a6	0	0	0	0	0	0	0	0	0	0	0	4	3	0	6	3	0	0	0	3	10	4	0	0	0	4	0	3	3	5	0	0	0	0	0	0	0	2	0	0	0	6	0	0	0	0	0	0	6
904bebedbb2be898acccd4f9510614fc	0	0	0	0	0	0	0	0	0	0	0	0	0	13	0	0	0	0	0	0	0	0	0	0	0	0	0	11	0	0	6	0	0	0	0	0	0	0	0	0	0	8	0	7	11	0	0	0	0
a89e4b81f6d660f9eddb3f1e06aeeb30	0	0	0	0	0	0	0	0	0	0	5	3	0	0	4	3	3	0	0	5	0	0	9	0	0	0	6	3	4	4	4	0	0	0	0	0	0	0	0	0	6	0	0	3	0	0	0	0	6
717ed84ed7a24f6b89efd30c2fd1bdee	0	0	0	0	0	0	0	0	0	0	0	0	0	0	0	0	0	0	0	0	0	0	0	0	0	0	0	0	0	86	0	0	0	0	0	0	0	0	0	0	0	0	0	0	0	0	0	0	0
5d87818027ef5f3f8c785562823cd7d4	0	0	0	0	0	0	0	0	0	0	0	0	0	0	4	0	0	0	0	0	8	0	4	0	0	0	0	10	0	7	3	0	0	0	0	0	0	0	0	0	6	0	8	11	8	0	0	0	0
ec35b9ac0b1ff332581e6c5954041c18	0	0	0	0	0	0	0	0	0	0	2	5	0	4	0	5	0	0	0	7	4	0	6	0	4	0	0	0	0	7	0	0	0	0	0	0	0	0	0	0	0	4	0	0	2	8	0	0	4
e3ae99f44e04617e7b183a0124f1057d	0	2	0	0	0	0	0	0	4	0	0	3	0	3	0	0	0	0	3	0	3	6	0	4	6	2	0	0	0	7	0	0	0	0	0	0	0	0	0	0	5	4	0	0	0	11	5	3	6
387fcc8bd0bf6a2a6818a9add0044bad	0	0	0	0	0	0	0	0	0	0	0	0	12	16	16	19	0	0	0	0	0	0	0	0	0	0	0	0	0	0	0	0	0	0	0	0	0	0	0	0	0	0	0	0	0	0	0	0	0
e962460f14fd50d10dccc7b05d2e46a6	0	0	0	0	0	0	0	0	0	0	0	0	2	0	7	8	7	0	0	0	0	7	0	2	3	7	3	0	0	2	0	0	0	0	0	0	0	0	0	0	4	0	0	2	6	3	0	0	8
95f348d6d1be674bd18a91617ace41a1	0	0	0	0	0	0	0	0	4	0	0	0	0	3	8	0	0	0	4	0	7	0	4	4	0	11	0	8	0	0	0	0	0	0	0	0	0	0	0	0	5	2	0	0	0	2	0	0	0
a3cb7af37ad2f8766ae9021d661497c4	0	0	0	0	7	0	0	0	0	0	0	0	0	0	0	0	0	0	0	0	0	0	0	0	0	0	0	0	0	0	0	0	0	0	0	0	0	0	0	0	0	0	0	0	23	0	0	0	0
9679f720269fce33df6383b276c598e1	0	0	0	0	0	0	0	0	0	0	11	0	0	0	0	0	0	15	0	0	0	7	5	5	0	0	6	8	0	5	0	0	0	0	0	0	0	0	0	0	0	0	2	7	0	0	0	0	0
f8df1b8a91e17aa17e025ab0ea79e399	0	0	0	0	0	0	0	0	0	0	3	0	0	0	0	0	4	6	0	0	0	5	5	0	4	10	0	0	0	6	0	0	4	0	0	0	0	0	0	0	0	0	0	11	0	9	0	0	0
573ebe42b12e5ddb8d781368e9e6b73e	0	0	0	0	0	0	0	0	0	0	0	0	0	0	0	0	0	0	0	0	0	0	0	0	0	0	0	0	0	0	0	0	0	0	0	0	0	0	0	0	0	0	0	0	0	0	0	0	0
4c2e7bf87b6eae7bf24985492567590e	0	0	0	0	0	0	0	0	0	0	11	5	0	0	3	0	6	0	0	6	0	0	6	2	6	0	0	3	0	7	0	0	0	0	0	0	0	4	0	0	11	0	0	0	0	0	5	0	0
161841148f80e20acb28bc5ea95e0953	0	0	0	0	0	0	0	0	0	0	0	0	0	0	0	0	0	17	0	0	0	17	0	0	0	0	0	0	0	0	0	0	0	0	0	0	0	0	0	0	0	0	0	0	0	20	0	0	17
d7a4ee7a19a6d94630819cae83ecca76	0	0	0	0	0	0	0	0	0	0	0	0	0	0	9	0	0	0	0	0	0	4	0	0	0	4	0	6	7	8	3	0	0	0	0	0	0	0	0	0	6	0	0	12	0	0	0	7	6
e1cc7c4849ffddfe429293f0f30b70b8	0	0	2	0	0	0	0	0	0	0	5	0	0	0	0	3	0	0	3	8	0	5	0	0	8	0	0	11	0	0	0	0	0	0	0	0	0	0	0	0	6	0	0	5	0	0	4	0	0
9d76128cff85c3772af1a96183f23250	0	0	0	0	0	0	0	0	0	0	0	21	0	16	0	0	9	0	0	0	0	0	0	0	20	0	0	0	16	0	0	0	0	0	0	0	0	0	0	0	0	0	0	0	0	0	0	0	0
a465c6dec9cc3884ff4a5a9e08b21649	0	0	3	0	0	0	0	0	0	0	0	0	0	3	5	12	0	4	0	0	8	7	3	0	0	0	0	0	0	0	0	0	0	0	0	0	0	0	0	0	5	0	0	0	7	0	0	0	9
b4d6d2c76358431cdecaec43d4d0a3b0	0	0	0	0	0	0	0	0	0	0	0	0	0	0	9	0	0	0	0	0	13	0	12	0	0	11	0	0	0	0	0	0	0	0	0	0	0	0	0	0	0	0	0	0	0	10	8	0	0
e613da554afb34a89e0e08d2d21c2be6	0	0	0	0	0	0	0	0	0	0	0	0	0	0	0	0	0	0	0	0	16	0	15	0	0	8	0	0	10	0	0	0	0	0	0	0	0	0	0	0	0	10	0	0	0	0	0	8	0
2227bb46656be4d6c35957c62c64a27f	0	0	0	0	0	0	0	0	10	0	0	0	0	0	8	7	0	0	7	0	0	0	0	0	0	10	0	0	12	0	0	0	0	0	0	0	0	0	0	0	0	0	7	0	0	0	0	0	0
0e18e0cbcc08c187a9677efbc9aef47e	0	0	0	0	0	0	0	0	0	0	0	0	0	0	0	7	4	3	0	0	13	4	0	0	3	0	0	8	0	4	0	0	0	0	0	0	0	0	0	0	5	3	0	0	4	6	8	0	4
a052ce486397ec3beae9580defb78c64	0	0	0	0	0	0	0	0	0	0	0	28	0	0	0	0	0	0	0	36	0	0	0	0	0	0	0	0	0	0	0	0	0	0	0	0	0	0	0	0	0	0	0	0	0	0	0	0	0
a55ec9a27e032997e1e12c07568f2b92	0	0	0	0	0	0	0	0	0	0	0	0	0	0	0	0	0	0	0	0	43	0	0	0	0	0	0	0	0	0	0	0	0	0	0	0	0	0	0	0	0	0	0	0	0	0	0	0	38
4dfcca61dbdf09e7ab15271e27a5064d	0	0	0	0	0	0	0	0	0	0	6	0	0	0	0	0	0	7	0	0	0	6	0	0	6	0	0	4	7	0	0	0	0	0	0	0	0	0	0	0	0	0	0	10	7	0	0	0	5
ef396c3807091352008aba89365b89d8	0	0	0	0	0	0	0	0	0	0	8	0	0	0	0	13	0	0	0	0	8	0	10	0	0	0	0	0	0	0	5	0	0	0	0	0	0	0	0	0	12	0	7	0	0	0	0	10	0
53f052900882b43355c9a3a81dc4c80f	0	0	0	0	0	0	0	0	0	0	0	2	0	3	0	0	4	2	6	0	0	0	0	4	3	0	0	0	0	5	0	0	0	0	0	0	0	0	0	0	4	0	0	0	10	0	5	11	10
87366783b6aed6b7ebe297f48e29a211	0	0	0	0	0	0	0	0	0	0	0	0	0	0	0	0	0	23	0	0	23	0	0	0	0	0	0	0	0	0	0	0	0	0	0	0	0	0	0	0	0	0	0	0	0	0	0	0	0
f1f78d8271f9968adfded8998db385ef	0	0	0	0	0	0	0	0	4	0	0	0	3	0	0	4	6	0	4	0	0	0	4	0	0	0	6	0	4	0	0	0	0	2	0	0	0	0	0	0	8	0	3	4	5	4	7	0	0
fe1941a5d8aff8cfc3153bf107714e98	2	0	0	0	0	0	0	0	0	0	16	0	0	0	0	0	0	0	0	0	0	0	0	7	0	13	0	0	13	0	0	0	0	0	0	0	0	0	0	0	0	0	0	0	0	0	0	0	0
23663e8138a51c7b9fa1138a4681f579	0	0	0	0	0	0	0	0	0	0	0	5	0	0	0	5	0	0	0	0	0	0	0	10	0	7	0	11	10	0	0	0	0	0	0	0	0	0	0	0	10	0	0	0	6	0	0	0	0
4bd6dfe4997ec0073d42fbdc5244e057	0	0	0	0	0	0	0	0	0	0	8	0	0	0	0	0	0	0	2	0	0	0	7	0	0	0	0	14	0	0	0	0	0	0	0	0	0	0	0	0	0	0	6	0	10	8	0	0	0
d2e008ad69f63490f691febdec8b6cd9	0	0	0	0	0	0	0	0	0	0	0	0	0	0	0	0	0	0	0	0	15	11	0	12	0	0	0	0	0	0	0	0	0	0	0	0	0	0	0	0	0	0	0	16	10	0	0	13	0
1c83c3805bb4bf74b0f89bd68333b22e	0	0	0	0	0	0	0	0	0	0	0	0	0	0	0	0	0	0	0	0	0	0	0	0	0	0	0	0	24	0	0	0	0	0	0	0	0	0	0	0	0	0	0	0	0	0	24	0	0
b13cbbb97c7daf626339dcde6bc686f1	0	0	0	0	0	0	0	0	0	0	0	0	0	0	0	18	0	0	0	0	0	0	0	0	28	0	0	16	0	0	0	0	0	0	0	0	0	0	0	0	0	0	0	0	0	15	0	0	0
25b6315880cadd4fd4cf4a95e8e1389a	0	0	0	0	0	0	0	0	0	0	0	0	0	0	0	0	0	0	0	0	0	0	0	0	0	0	0	0	0	0	0	0	0	0	0	0	0	0	0	0	0	0	0	0	0	0	0	0	0
45501300e659f82c5b631c3ad07e3511	0	0	0	0	0	0	0	0	0	0	9	0	0	0	0	0	0	0	0	0	0	7	4	3	0	0	0	0	0	8	0	0	0	0	0	0	0	0	0	0	6	0	0	7	0	5	10	0	5
669115397709ce9fb467ad1f120c0c17	0	0	0	0	0	0	0	0	0	0	11	0	0	4	0	0	0	0	8	0	13	0	0	0	9	0	0	0	0	0	0	0	0	0	0	0	0	0	0	0	7	0	0	0	0	0	0	0	0
8b83265c4855f7289cd53410ab31b440	0	0	2	0	0	0	0	0	0	0	8	8	0	0	0	0	0	0	0	0	11	0	6	0	0	4	0	0	0	9	0	0	0	0	0	0	0	0	0	0	0	0	8	0	0	12	6	0	0
4c78b48bca922ff070ffaf7b56b9cb3d	0	0	0	0	0	0	0	0	0	0	6	0	0	0	0	0	0	0	7	3	0	5	0	3	0	8	0	0	0	0	0	0	0	0	0	0	0	0	0	0	4	2	0	5	0	3	0	0	3
4ca787838d8bae3466cd8754b397febf	0	0	0	0	0	0	0	0	0	0	0	0	0	0	0	0	0	0	0	0	0	0	0	0	0	13	0	0	0	26	0	0	0	0	0	0	0	0	0	0	0	0	16	0	10	0	0	0	0
3e34c0daf4e292eb4375ae82b41c91f7	0	0	0	0	0	0	0	0	0	0	0	0	0	0	0	0	0	0	0	0	0	0	0	0	0	0	0	0	0	0	0	0	0	0	0	0	0	0	0	0	0	0	0	0	0	0	0	0	0
37261619f1e26afe6a918b93d4b574ae	0	0	0	0	0	0	0	0	0	0	0	0	0	0	6	0	0	0	9	13	10	0	0	0	6	6	5	13	0	0	0	0	0	0	0	0	0	0	0	0	0	0	0	0	0	0	6	0	0
85272a265366a9ac98a590f20dd49ede	0	0	0	0	0	0	0	0	0	0	0	0	0	0	0	12	9	19	14	0	10	0	0	0	0	0	0	0	0	0	0	0	0	0	0	0	0	0	2	0	0	0	0	0	0	0	0	0	0
7df36c7cdf0cfa18084b52dbf7d738bd	0	0	0	0	0	0	0	0	0	0	0	0	0	0	10	0	0	6	0	0	0	5	0	4	0	8	0	0	0	0	5	0	0	0	0	0	0	0	0	0	0	0	0	0	0	7	7	0	5
93afe01f2d63e554e29d0e417f054ff3	0	0	0	0	0	0	0	0	0	0	0	0	0	0	8	0	0	0	5	0	0	0	0	18	0	0	12	0	0	0	0	0	0	0	0	0	0	0	0	0	0	0	0	0	11	0	0	0	0
95f71b1269e7a594f886d055ad948f75	0	0	4	0	0	0	0	0	5	0	0	0	0	9	0	11	0	8	0	0	0	0	8	0	0	0	0	0	0	5	5	0	0	0	0	0	0	0	0	0	0	0	0	0	7	0	0	0	0
9787c4a28daab43b4a3cd125ddf38a95	0	0	0	0	0	0	0	0	0	0	0	0	0	0	0	7	0	0	0	0	0	7	0	0	0	0	8	0	0	0	0	0	0	0	0	0	0	0	0	0	0	0	0	0	0	20	0	13	0
e05ab0a87468a58e3180339e14031f57	0	0	0	0	0	0	0	0	0	0	22	0	0	0	0	0	0	0	0	0	16	0	0	0	11	0	0	0	0	0	0	0	0	0	0	0	0	0	0	0	0	0	0	0	0	0	0	9	0
10783b69274aa2da6e905dbf0eb02d32	0	0	0	0	0	72	0	0	0	0	0	0	0	0	0	0	0	0	0	0	0	0	0	0	0	0	0	0	0	0	0	0	0	0	0	0	0	0	0	0	0	0	0	0	0	0	0	0	0
58c3b63f6b023c7f991a5f458e520cf4	0	0	0	0	0	0	0	0	0	0	0	0	0	0	0	0	0	0	0	16	0	0	0	0	0	0	0	0	0	0	0	0	0	0	0	0	0	0	0	0	0	0	24	16	0	0	9	0	0
d591d69933f80f7b00d94b42d1b7b014	0	0	0	0	0	0	0	0	0	0	0	0	0	0	0	0	0	0	0	0	0	0	0	12	0	0	0	0	0	0	0	0	0	0	0	0	0	17	0	0	0	0	0	0	0	0	0	0	0
dd2a0fed000822c458333867d1ee1fa0	0	0	0	0	0	0	0	0	0	0	0	0	0	0	0	0	0	0	0	0	0	0	0	0	0	0	0	0	0	0	0	0	70	0	0	0	0	0	0	0	0	0	0	0	0	0	0	0	0
366d01cf48e9c44e208deca47921ba01	0	0	0	0	0	0	0	0	0	0	0	0	0	0	0	0	0	0	0	0	0	0	7	12	6	0	11	0	0	0	0	0	0	0	0	0	0	0	0	0	0	0	10	0	0	6	0	0	0
1a560f414d3c57f57871dae6661e1bd8	0	0	0	0	0	0	0	0	0	0	0	4	0	0	0	0	0	0	0	9	0	0	2	0	5	0	0	6	0	3	0	0	0	0	0	0	0	0	0	0	2	0	0	3	5	5	0	0	0
0b51b714e4b46ae5520bcceca0c853d5	0	0	0	0	0	0	0	0	0	0	0	0	0	0	13	0	0	17	0	0	0	0	0	0	0	0	0	0	0	0	0	0	0	0	8	0	0	10	0	0	0	9	0	12	0	0	0	0	0
0494078480f832d178813bf036259162	0	0	0	0	0	0	0	0	0	0	0	5	0	0	0	0	0	0	0	0	5	11	11	6	0	0	0	0	6	5	0	0	0	0	0	0	0	0	0	0	5	0	4	0	0	0	0	4	3
59002ed96126c2a1bb161b6e48e76e06	0	0	0	0	0	0	0	0	0	0	0	0	0	0	0	0	0	0	0	0	0	0	0	0	0	0	0	0	0	0	0	0	0	0	0	0	0	0	0	0	0	0	0	0	0	0	0	0	0
afcf31ac5a036b83973db52ea8b79d9e	0	0	0	0	0	0	0	0	0	0	2	0	2	0	4	4	7	0	0	4	4	0	3	10	0	0	0	0	0	0	0	0	0	0	0	0	0	0	0	0	0	0	0	3	4	0	0	0	0
6666ae1b1e6aa86ff7b0d8fc56385daf	0	0	0	0	0	0	0	0	0	0	8	0	0	0	5	0	4	3	0	8	0	6	0	3	0	0	0	0	6	0	0	0	0	0	0	0	0	0	0	0	4	5	0	2	0	0	0	5	5
9a170953edfda00781d6fe1ef0936107	0	0	0	0	0	0	0	0	0	0	0	0	0	0	0	0	0	0	0	0	0	0	0	0	0	0	0	0	0	0	0	0	0	0	0	0	0	0	0	0	0	0	0	0	0	0	0	0	0
db60eb3a8ffe9f0c5cc0e1b46adb8a5c	0	2	3	0	0	4	0	0	0	0	0	0	0	3	4	0	0	5	0	8	0	0	0	0	0	0	0	0	6	0	0	2	0	0	0	0	0	5	0	0	0	0	0	0	0	7	0	2	0
cda8fd7a336249faf1ca0ddb342f7628	0	0	0	0	0	0	0	0	0	0	0	0	0	0	0	0	0	0	0	0	4	16	0	0	8	0	7	6	0	0	0	0	0	0	0	0	0	2	0	0	0	0	0	0	0	4	0	0	2
35502c492edfc7c433828fca571cf98a	0	0	0	0	0	0	0	0	0	0	0	0	0	0	0	0	0	0	0	0	0	0	0	0	0	0	0	0	0	0	0	0	0	0	0	0	0	0	0	0	0	0	0	0	0	0	0	0	0
a0b2de3864f6a5cb8ffa528fe06cd408	0	0	0	0	0	0	0	0	0	0	0	0	0	0	0	0	0	0	0	0	0	0	0	0	0	0	0	0	0	0	0	0	0	0	0	0	0	0	0	0	0	0	0	0	0	27	0	0	0
b15a2f5d4a9799709341654ce309b7b5	0	0	0	0	0	0	0	0	0	0	0	0	0	0	0	0	0	0	0	0	0	16	0	0	0	16	0	0	0	0	0	0	0	0	0	0	0	0	0	0	0	5	0	9	0	0	10	10	0
c05fede96199b2c173bfbbdd04ce1e60	0	0	0	0	0	0	0	0	0	0	0	2	0	0	8	0	0	0	0	5	0	0	0	4	10	0	0	8	2	2	0	0	0	0	0	0	0	2	0	0	7	0	0	0	0	6	0	0	6
3532bae0d39ff99d0c916638b4644ddc	0	0	0	0	0	0	0	0	0	0	9	0	0	0	0	9	0	0	0	0	8	0	0	0	0	0	0	15	0	14	0	0	0	0	0	0	0	0	0	0	0	0	0	0	0	0	0	0	0
4dd52c059e0b8da786e36ab623838630	0	0	0	0	0	0	0	0	0	0	5	0	0	0	3	8	0	0	4	0	0	10	4	0	0	2	0	0	3	5	0	0	0	0	0	0	0	4	0	0	3	0	0	0	0	5	0	0	0
1688dc0664e3f5fc0e597b81eb55cf67	0	0	0	0	0	0	0	0	0	0	0	0	0	0	2	5	6	0	4	7	0	14	3	2	0	0	0	0	0	7	0	0	0	0	0	0	0	2	0	0	0	0	0	0	0	0	0	3	0
d0adda3094005dbd40acb9f3430bd194	0	0	0	0	2	0	0	0	2	0	0	0	2	0	3	6	0	10	5	0	7	0	0	0	0	0	6	4	0	0	3	0	0	0	0	0	0	0	0	0	0	0	0	2	0	0	0	0	0
00a44afc011750dda1fd011c01d2ee90	0	0	0	0	0	0	0	0	0	0	0	0	21	28	0	0	0	0	0	16	0	0	0	0	0	0	0	0	0	0	0	0	0	0	0	0	0	0	0	0	0	0	0	0	0	0	0	0	0
8ec817db26bef7ddb4ff2dcfd0ebdb7c	0	0	3	0	0	0	0	0	2	0	3	0	0	0	0	5	0	3	0	0	0	12	0	2	0	3	7	0	3	0	0	0	0	0	0	0	0	0	0	0	3	0	0	0	6	0	0	0	4
3dce36fcf86703a3c15425e0bcfba01f	0	5	0	0	0	0	0	0	0	0	0	0	0	0	0	0	0	0	0	0	8	9	0	0	0	13	0	0	8	0	0	0	0	0	0	0	0	0	0	0	0	0	11	0	0	0	0	0	0
8b560b246548ebc2cb16024867f8c5f4	0	0	0	0	0	0	0	0	0	0	0	0	0	0	0	0	7	0	11	0	0	7	0	11	0	0	0	0	0	0	0	0	0	0	0	0	0	0	0	0	0	0	0	0	0	0	0	7	0
91381f9ab9c4d0e05bd3acad934a4204	0	0	0	0	0	0	0	0	0	0	8	0	0	0	0	0	0	0	0	6	11	0	0	13	0	0	0	0	0	0	0	0	0	0	0	0	0	0	0	0	0	8	5	0	0	0	0	0	0
f8e7dcf31f9dddf8c15bf3ef37e94bd2	0	0	0	0	0	0	0	0	0	0	0	3	0	2	4	0	0	3	4	4	0	0	0	3	0	3	3	0	3	6	0	0	0	0	0	0	0	7	0	0	0	0	0	4	0	0	3	2	0
4133d05c001ddd4ae4330c79fbd532b0	0	0	0	0	0	0	0	0	0	0	0	2	0	3	0	0	0	5	0	0	5	0	4	2	0	5	5	0	0	0	3	0	0	0	0	0	0	0	0	0	4	0	3	4	2	4	0	0	3
7f2e85d02a98f20cc49efeb54c9d9e75	0	0	0	0	0	2	4	0	0	0	0	4	0	0	0	4	0	0	0	16	0	0	0	6	0	0	2	0	0	5	0	0	0	0	0	0	0	0	0	0	0	0	0	6	8	0	0	0	4
a136e404ee36e605abd7461a9c0f7d8d	0	0	0	0	0	0	0	0	0	0	0	0	0	0	0	0	0	0	0	0	0	0	12	6	0	0	0	0	0	0	0	0	0	0	0	0	0	0	0	0	0	0	0	0	11	0	0	0	0
3f6d8f4c553b900d552f713a902760a9	0	0	0	0	0	0	0	0	0	0	0	0	0	5	6	0	0	5	0	7	3	10	0	0	5	0	2	0	0	0	0	0	0	0	0	0	0	3	0	0	3	0	0	0	5	2	0	0	3
0556dd7cf9b04550bdb50b98066cbc6e	0	0	0	0	0	0	7	0	9	0	0	0	0	0	0	0	0	0	0	0	0	0	0	0	0	0	0	0	0	0	22	0	0	0	0	0	0	13	12	0	0	0	0	0	0	0	0	0	0
880c6b52c06569ab5fa60715db317e5a	0	0	0	0	0	0	0	0	0	0	5	8	0	0	0	6	0	3	0	6	0	5	6	0	0	0	0	0	0	0	0	0	0	0	0	0	0	0	0	0	3	0	0	0	6	0	0	3	0
8d148a26e3a705454c50e9cd71ee6762	0	0	0	0	0	0	23	0	0	0	0	0	0	0	0	0	0	0	0	0	0	0	0	0	0	0	0	0	0	0	0	0	39	0	0	0	0	0	0	0	0	0	0	0	0	0	0	0	0
9a27179c5ef2eb328d7bce5770f29447	0	0	0	0	0	62	0	0	0	0	0	0	0	0	0	0	0	0	0	0	0	0	0	0	0	0	0	0	0	0	0	0	0	0	0	0	0	0	0	0	0	0	0	0	0	0	0	0	0
2745254d2d89e8913e57167c32830893	0	0	0	0	0	0	0	0	0	0	0	0	0	0	0	0	0	0	0	6	0	0	4	0	0	0	0	0	0	4	0	0	0	0	0	0	0	0	0	0	0	0	5	0	3	0	10	9	0
ca3144165cc13b5709f299edfdccd476	0	0	0	0	0	0	0	0	0	0	2	3	0	0	0	0	0	8	0	0	0	0	0	0	6	0	2	0	0	0	0	0	0	0	0	0	0	0	0	0	0	0	0	0	4	14	3	4	4
c36f2f3301e73caa1c23afe4a883555c	0	0	0	0	0	0	0	0	0	0	3	0	0	0	4	0	0	0	0	12	0	0	0	4	8	0	0	0	0	0	0	0	0	0	0	0	0	0	0	0	0	2	0	7	0	5	6	0	0
8da086a271aa8bebb1a97020a38f77c1	0	0	0	0	0	0	0	0	0	0	0	0	0	0	0	0	5	0	0	7	0	0	0	0	4	0	8	0	0	0	0	0	0	0	0	0	0	0	0	0	0	0	8	0	4	9	0	0	6
830ea8a2fc0d4cc3cf6fd4867ec0ea7f	0	0	0	0	0	0	0	0	0	0	0	0	0	0	7	0	0	0	4	0	10	0	0	0	0	0	5	6	3	0	0	0	0	0	0	0	0	0	0	0	0	0	4	6	2	4	3	3	0
68c8ab7c15b42f4b3bf3d876f78a34f2	0	0	0	0	0	0	0	0	0	0	0	0	0	0	0	11	0	0	0	0	10	0	0	12	3	0	0	0	5	0	0	0	0	0	0	0	0	0	0	0	0	6	0	0	0	0	0	0	0
990e0fc0980b807d03b7a98d3d6703c4	0	0	0	0	0	0	0	0	0	0	3	0	0	0	0	3	0	6	4	0	0	7	0	8	2	3	0	0	0	0	0	0	0	0	0	0	0	2	0	0	4	0	0	0	2	2	0	0	3
0817546fcbcc67cf0ab14ebba35526d1	0	0	5	0	0	0	0	0	0	0	0	0	0	0	0	4	0	4	0	0	0	3	0	0	0	0	0	0	5	0	0	0	0	2	0	0	0	0	0	0	0	4	7	0	0	8	0	0	0
f663904ce47e27f80bf759bf9a4a0375	0	0	0	0	0	0	0	0	0	0	13	0	0	0	0	0	0	0	0	18	0	0	0	0	0	0	0	0	0	0	0	0	0	0	0	0	0	0	0	0	0	0	0	24	0	0	0	0	0
35b7f819fb0aa89e4afa296643193a00	0	0	0	0	0	0	0	0	0	0	0	0	0	0	6	0	0	0	0	0	3	6	0	0	0	0	0	0	5	4	0	0	3	0	0	0	0	3	0	0	5	0	0	0	0	6	8	0	6
e3f934ecdbff65c9ab5812a4622f5a8f	0	0	0	0	0	0	0	0	0	0	10	0	0	0	0	0	0	0	12	0	0	8	0	0	0	0	0	0	5	4	0	0	0	0	0	0	0	6	0	0	0	0	0	0	5	0	10	0	0
ebb9347c1b41ff46638592eb892388d7	0	0	0	0	0	0	0	0	0	0	0	8	0	10	0	0	0	0	0	0	0	0	0	0	0	0	0	0	16	0	0	0	0	0	0	0	0	6	0	0	0	0	0	0	0	0	0	0	0
8af26dc85f1855154c5c98f0da778d3a	0	0	0	0	0	0	0	0	0	0	0	0	0	0	0	0	0	0	0	0	0	0	0	0	0	0	0	0	0	0	0	0	0	0	0	0	0	0	0	0	0	0	0	0	0	0	0	0	0
64c66fecb498a9ddc8abba7a8caac877	0	0	0	0	0	0	0	0	0	0	0	0	0	0	0	0	0	0	0	15	0	0	0	0	0	0	0	16	0	0	0	0	0	0	0	0	0	0	0	0	0	0	0	0	0	0	0	0	0
4ada42c6622942ca5e17acfe09b0b575	0	0	0	0	0	0	0	0	0	0	0	0	0	0	0	0	0	0	0	0	0	0	0	0	0	0	0	0	0	0	0	0	0	0	0	0	0	0	0	0	0	0	0	0	0	0	0	0	0
7f0fae7c0e1e705e799317965c26122d	0	0	0	0	0	0	0	0	0	0	0	0	0	0	0	0	3	0	0	0	0	4	0	0	0	0	4	0	0	11	0	0	0	0	0	0	0	0	0	0	5	0	0	0	3	0	10	0	5
16ac6490f7a7e4da3cf72001296b4afe	0	0	0	0	0	0	0	0	6	0	0	0	0	0	0	0	0	0	0	0	0	0	0	0	0	0	9	0	0	0	0	0	0	0	0	0	0	0	0	0	0	0	0	7	8	0	0	0	7
330fdaffef31ee680de234ab79ff7433	0	0	0	0	2	0	0	0	4	0	0	3	0	0	0	0	0	3	0	0	0	0	6	0	0	10	0	5	0	0	0	0	0	0	0	0	0	0	0	0	0	0	0	3	0	5	0	0	0
e4d181703e1074fa836c5e60dc8bb3f8	0	0	0	0	0	0	0	0	0	0	0	0	0	0	0	0	0	0	0	0	0	0	0	0	0	0	12	0	0	14	0	0	0	0	0	0	0	0	0	0	0	0	5	0	3	10	0	0	0
d5ac5aa2db9c25b54fb70b7d67385ed7	0	0	0	0	0	0	0	0	0	0	0	0	0	0	0	15	0	0	0	0	0	12	0	0	0	0	0	0	0	0	0	0	0	0	0	0	0	0	0	0	0	6	0	0	9	0	0	0	0
6e0d677b8e155f4b8e97b81e320be20d	0	0	0	0	0	0	0	0	0	0	0	14	0	0	0	0	0	0	0	0	0	0	0	0	13	0	10	0	0	0	0	0	0	0	0	0	0	0	0	0	0	0	4	6	0	0	0	0	0
993d8bfd1f87282defa09279af48deb5	0	8	0	0	0	0	0	0	0	0	0	7	0	0	0	0	0	8	0	7	0	0	12	0	0	0	0	0	0	0	0	0	0	0	0	0	0	0	0	0	0	0	0	0	0	0	0	0	0
efb638094c85a71a319ef6912420a8b7	0	0	0	0	0	0	0	0	0	0	0	0	0	7	0	0	0	0	0	0	0	0	0	0	9	0	0	0	0	0	0	0	0	0	0	0	0	0	0	0	9	0	0	0	0	7	7	0	6
f85c079d744ac1be30a07673053e5fb5	0	0	0	0	0	0	0	0	0	0	0	12	0	0	0	0	0	0	0	0	0	0	0	0	0	0	0	0	0	0	0	0	0	0	0	0	0	0	0	0	0	0	12	0	0	4	0	20	0
81bd9abba6fc676a7daa5929202f6b5c	0	0	0	0	0	0	0	0	3	0	0	0	0	0	0	0	3	0	4	6	0	4	0	0	0	0	0	6	0	0	0	0	0	0	0	0	0	3	0	0	0	0	0	0	0	0	15	3	0
9eb8140aac9ae0d5a6bbd19742c8968b	0	0	0	0	0	0	0	0	0	0	8	0	0	0	0	0	7	9	5	0	0	0	0	0	9	0	0	0	0	0	0	0	0	0	0	0	0	0	0	0	0	0	0	0	0	0	0	4	4
3a9c2b19c0e67900148d285a1ef652e8	0	0	0	0	0	0	0	0	0	0	0	0	0	0	0	0	0	0	0	0	0	0	0	0	0	0	0	0	0	0	0	0	0	0	0	0	56	0	0	0	0	0	0	0	0	0	0	0	0
e2ed93c6f9b652c1a7202d1ae680fadb	0	0	0	0	0	0	0	0	0	0	7	7	0	0	0	0	0	19	0	0	0	0	0	0	0	13	0	0	0	0	0	0	0	0	0	0	0	0	0	0	0	0	0	0	0	0	0	0	0
624932d3823d763f950a5d9ba9855596	0	0	0	0	0	0	0	0	0	0	0	0	0	0	4	6	3	5	0	6	0	4	0	0	0	0	0	0	0	0	0	0	0	0	0	0	0	0	0	0	4	0	0	0	0	4	0	0	0
ebd0f02cefc6cd3674a19398a47deae3	0	0	0	0	0	0	0	0	0	0	0	0	0	0	0	0	0	0	0	0	0	0	0	0	0	0	15	0	0	0	0	0	0	0	0	0	0	0	0	0	0	0	0	0	0	14	10	0	0
73af359109f5fc10acce95d42af18098	0	0	0	0	0	0	0	0	0	0	0	0	0	0	26	0	13	0	0	0	0	0	17	0	0	0	0	0	0	0	0	0	0	0	0	0	0	0	0	0	0	0	0	0	0	0	0	0	0
32085bdee095d9d501d4709ae61a915c	0	0	0	0	0	0	0	0	0	0	0	0	0	0	0	0	0	0	14	0	0	0	0	0	0	0	0	0	0	0	0	0	0	0	0	0	0	0	0	0	0	8	0	0	0	33	0	0	0
9ac2704cff5a5387be01a0f7d0ec9187	0	0	0	0	0	0	0	0	0	0	0	0	0	0	0	0	0	0	8	4	0	4	0	0	0	0	0	2	5	7	0	0	0	0	0	0	0	0	0	0	5	0	0	3	2	0	0	0	0
aa92562e9feb1ffaa2dcda82b5c666dd	0	0	0	0	0	0	0	0	5	0	3	0	0	7	3	0	0	8	0	0	0	8	0	4	0	0	0	0	0	0	0	0	0	0	0	0	0	0	0	0	0	0	0	0	0	4	5	0	0
10c090789a3b65fdd6e954319303a23f	0	0	0	0	0	0	0	0	0	0	7	3	0	2	0	0	6	0	0	0	0	0	3	0	8	2	8	0	0	0	0	0	0	0	0	0	0	0	0	0	0	0	0	0	3	0	4	0	0
d71fb9944094e0272db014621bce191b	0	0	0	0	0	0	0	0	0	0	0	0	0	0	7	0	0	0	0	0	11	0	0	0	5	0	0	6	0	0	0	0	0	0	0	2	0	4	0	0	0	0	0	2	0	0	0	0	0
64fe7d4e7cdc77ff292b8eaf1645c5b0	0	0	0	0	0	0	0	0	0	0	0	0	0	0	0	0	0	0	0	0	0	38	0	0	0	0	0	0	0	0	0	0	0	0	0	0	0	0	0	0	0	0	0	0	0	0	0	0	0
f593040548185b50dbb3acbdec929890	0	0	0	0	0	0	0	0	0	0	0	0	0	0	0	0	0	0	0	0	0	0	0	0	0	0	0	0	0	0	0	0	0	0	0	0	0	0	0	0	0	0	0	0	0	0	0	0	0
f4ed9acef7178293631ba7981764decc	0	0	0	0	0	0	0	0	3	0	0	0	0	2	8	0	4	2	0	0	0	0	0	0	0	0	4	0	0	0	0	0	0	0	0	0	0	0	0	0	3	2	8	4	6	0	0	0	2
f2c94da4e399015f61d4e587cf47da53	0	0	0	0	0	0	0	0	0	0	0	0	0	0	0	0	0	0	0	0	0	0	0	0	0	0	0	0	0	0	0	0	0	0	0	0	0	0	0	0	0	0	0	0	0	0	0	0	0
40f1f795596d8550e0993962156fa834	0	0	0	0	0	0	0	0	0	0	0	0	0	0	0	10	0	0	0	0	0	0	7	8	0	13	0	3	0	11	0	0	0	0	0	0	0	0	0	0	0	0	0	0	0	0	0	0	0
d8a28c2ffe5cf9244564119e4e977653	0	0	0	0	0	0	0	0	0	0	0	0	0	2	0	0	0	0	0	0	5	3	0	0	0	0	5	0	0	3	0	0	0	0	0	0	0	0	0	0	0	0	0	0	5	0	5	0	0
0b9294cd4c62b0b647d4935950b9ac90	0	0	0	0	0	0	0	0	0	0	0	0	0	0	0	0	0	0	0	0	0	0	0	0	0	0	0	0	0	0	0	0	0	0	0	0	0	0	0	0	0	0	0	0	0	0	0	0	0
4337fc14f6841cbda0f3cb806f5a4abb	0	0	0	0	9	0	0	0	0	0	0	0	0	0	0	0	0	0	0	0	0	0	0	15	0	0	14	0	0	0	0	0	0	0	0	0	0	0	0	0	13	0	0	0	0	0	0	0	0
bb4e871c5f5b854127e8d849d904a9ad	0	0	0	0	0	0	0	0	0	0	0	0	0	0	0	6	0	0	0	4	3	0	0	0	7	0	0	7	0	6	0	0	0	0	0	0	0	0	0	0	8	0	6	0	0	0	0	0	0
c7f712075e5bbf0fa336b0319acb2b6f	0	0	0	0	0	0	0	0	0	0	0	0	0	0	0	0	7	0	10	0	0	0	0	0	0	0	8	6	4	0	0	0	0	0	0	0	0	4	0	0	0	0	0	0	0	0	0	0	4
dcdf42c3c2d3452b632e14065c44dbd3	0	0	0	0	0	0	0	0	0	0	0	0	0	0	0	19	0	0	0	0	0	0	0	0	0	0	21	0	0	0	0	0	0	0	0	0	0	0	0	0	0	0	0	0	0	0	0	0	0
506e7aad3a143b2c1ebd32f8e17bc8d1	0	3	0	0	0	0	0	0	2	0	3	0	0	0	5	0	4	0	0	3	4	0	3	0	0	0	0	7	0	0	0	0	0	0	0	0	0	2	0	0	5	0	0	4	0	0	0	0	0
e923ff165f55c50fbab6d107e17216d4	0	0	0	0	0	0	0	0	0	0	0	9	0	0	0	0	0	0	0	8	0	0	11	0	0	0	0	0	0	15	0	0	0	0	0	0	0	0	0	0	0	0	0	0	0	0	8	0	0
95ac227412f12b2ff6f0d7bc735259b8	0	0	0	0	0	0	0	0	0	0	0	0	50	0	0	0	0	0	0	0	0	0	0	0	0	0	0	0	0	0	0	0	0	0	0	0	0	0	0	0	0	0	0	0	0	0	0	0	0
99f2d5a5d402943ff7df59446e80e994	0	0	0	0	0	0	0	0	0	0	0	0	0	0	0	0	0	0	0	15	0	0	0	0	0	0	0	0	0	0	0	0	0	0	0	0	0	0	0	0	19	0	0	0	0	0	0	0	0
f640c1d3eae1ff6afdf00513f14fb4b1	0	0	0	0	0	0	0	0	0	0	0	0	0	0	10	13	0	0	0	6	0	6	0	0	0	3	0	0	0	0	0	0	0	0	0	0	0	0	0	0	0	0	0	0	0	0	0	0	5
17fcc8702a5cb7fee9548870dfe6f925	0	0	0	0	0	3	0	0	0	0	0	0	0	7	0	4	0	0	0	0	0	0	0	0	0	0	0	0	0	10	0	0	0	0	0	0	0	0	0	0	7	0	0	0	0	0	10	0	0
9e09fcb4000af0b682440b1353e0a19e	0	0	0	0	0	0	0	0	0	0	0	0	0	0	0	0	5	0	0	3	0	0	0	0	0	0	0	0	0	0	0	0	0	0	0	0	0	0	0	0	0	0	0	0	12	0	7	9	0
62a72b9fe9aad709c43eb9252bc9d110	0	0	0	0	0	0	0	0	0	0	0	0	0	0	0	0	0	0	0	0	0	0	0	0	0	0	0	0	0	0	0	0	0	0	0	0	0	0	0	0	0	0	25	24	0	0	0	0	0
7d8951b35cf9286d566a86790e4ad7eb	0	0	0	0	0	0	0	0	0	0	0	0	8	0	10	0	0	0	0	0	0	0	0	0	12	0	0	0	0	0	0	0	0	0	0	0	0	0	0	0	0	0	0	0	0	16	0	0	0
90f0d6cb80bcd3c400013cd721476670	0	0	0	0	0	0	0	0	0	0	0	0	0	0	0	0	0	0	0	0	0	0	0	0	0	0	0	0	0	0	0	0	0	0	0	0	0	0	0	0	0	12	0	0	0	0	27	0	0
9cbba155c3b06f0cfdb020e153ef45aa	0	0	0	0	0	0	0	0	0	0	0	0	0	0	3	0	0	4	0	4	0	2	0	2	2	0	6	3	0	0	2	0	0	0	0	0	0	0	0	0	3	0	0	0	0	2	0	2	4
d778498253d4c8358a632f31a08cd64f	0	0	0	0	0	0	0	0	0	0	0	0	17	0	0	0	0	0	0	0	0	0	0	0	0	0	0	19	0	0	0	0	0	0	0	0	0	0	0	0	0	0	0	0	0	0	0	0	0
15cbabd8a323970f2aefba44ecd4c0cc	0	0	0	0	0	0	0	0	3	0	0	0	0	0	0	0	0	0	0	0	5	0	0	0	0	0	7	0	0	0	0	0	0	0	0	0	0	4	0	0	0	0	0	4	0	0	3	0	6
08411b34dad3f6f92c4dc8291776cd64	0	0	0	0	0	0	0	0	0	0	0	0	0	0	0	0	8	4	0	0	0	0	0	9	0	0	0	0	0	0	0	0	0	0	0	0	2	0	0	0	0	6	0	0	0	0	6	0	0
b9ec350662a37c15b01e6ccee1c44e34	0	0	0	0	0	0	0	0	0	0	0	0	0	0	0	0	0	0	0	0	0	0	0	0	0	0	0	0	0	0	0	0	0	0	0	0	0	0	0	0	0	0	0	0	0	0	0	0	0
1549348b655d4ce4467da0d28384c53d	0	0	0	0	0	0	0	0	0	0	0	0	0	0	0	0	0	0	0	0	0	0	0	0	0	0	0	0	0	0	0	0	0	0	0	0	0	0	0	0	0	0	0	0	0	0	0	0	0
358fa3b45dfa13793f8cbd11d74657c3	0	0	0	0	0	0	0	0	3	0	0	0	0	0	0	0	0	0	0	4	0	0	0	0	0	0	0	4	6	0	0	0	0	0	0	0	0	0	0	0	0	0	0	7	0	7	6	0	0
c49b75ddea79b5390bfaebc9b1f93de9	0	0	0	0	0	0	0	0	3	0	0	0	0	0	0	5	0	0	5	3	0	0	0	0	6	7	0	0	0	0	0	0	0	0	0	2	0	0	0	0	6	0	5	0	0	0	0	6	0
d886a61170fbf1b5d0b73b233ddff81f	0	0	0	0	0	0	0	0	0	0	7	0	0	0	0	0	0	0	9	10	0	0	0	0	0	0	0	0	0	0	0	0	0	0	0	0	0	0	0	0	9	0	0	0	0	0	0	0	10
7e9df4be13387a5e604539997746041a	0	0	0	0	0	0	0	0	0	0	0	12	0	0	0	0	0	0	0	0	0	10	0	0	13	0	0	0	0	0	0	0	0	0	0	0	0	0	0	0	0	0	0	0	0	0	13	0	0
a51e0c62b1e76a3faaca7061f1e2ca35	0	0	0	0	0	0	0	0	0	0	0	0	0	0	0	0	0	0	0	0	0	0	18	0	0	0	0	0	20	0	0	0	0	0	0	0	0	0	0	0	0	0	0	0	0	0	0	0	0
96aa6babfe81e43b2e171f6630ea89de	0	0	0	0	0	0	0	0	0	0	0	0	0	0	0	0	3	0	0	3	5	0	5	0	0	0	8	0	0	0	0	0	0	0	0	0	2	0	0	0	5	0	0	0	0	3	0	0	0
6bbe8e00f6e09884875a9a35775f786b	0	0	0	0	0	0	0	0	0	0	4	0	0	0	0	0	0	0	0	0	4	0	0	0	0	0	0	0	0	0	0	0	0	0	0	0	0	0	0	0	0	0	0	0	0	0	0	0	0
068b53ab6c1aeae32f26bf691bd99140	0	0	0	0	0	0	0	0	0	0	0	0	0	0	0	0	0	0	0	0	0	0	0	0	0	15	0	0	0	0	0	0	0	0	0	0	0	0	12	0	0	0	0	0	0	0	0	0	0
0c1096850c7273aa91a5462c099d655d	0	0	0	0	0	0	0	0	0	0	0	0	0	0	0	0	0	0	0	0	0	0	0	0	0	0	0	0	0	0	0	0	0	0	0	0	0	0	0	0	0	0	0	0	0	0	0	0	0
911f85c2eec117d9ac401ce25815e50b	0	0	0	0	0	0	0	0	0	0	0	6	0	0	0	0	0	0	0	0	3	0	8	0	0	0	12	0	0	7	0	0	0	0	0	0	0	0	0	0	4	0	0	0	0	0	0	0	0
9fb2f53d9bee6e852aaa6d78f3673d1f	0	0	0	0	0	0	0	0	0	0	0	0	0	0	0	0	0	0	33	0	0	0	0	0	13	0	0	0	0	0	0	0	0	0	0	0	0	0	0	0	0	0	0	0	0	0	0	0	0
bb14e5256b812b61f76804a0979cad84	0	0	0	0	0	0	0	0	4	0	0	0	0	7	7	4	4	0	0	0	0	0	0	7	0	0	0	0	0	0	0	0	0	0	0	0	0	0	0	0	3	0	0	0	0	7	0	0	3
620fd3600a60bb37c48209dbda440722	0	0	3	0	0	0	0	0	0	0	0	10	0	0	9	0	0	0	0	0	0	3	0	0	0	0	0	0	0	3	0	0	0	0	0	0	0	0	0	0	0	0	0	0	0	0	3	0	0
b76c79e228afb33091fb51e47fa0f475	0	0	0	0	0	0	0	0	0	0	0	0	0	0	0	0	0	0	0	0	0	0	0	0	0	0	0	0	0	0	0	0	0	0	0	0	0	0	0	0	0	0	0	0	0	0	0	0	0
215ef8d0830f1e283c1766c20ea93e65	0	0	0	0	0	0	0	0	0	0	0	0	0	6	0	0	0	0	8	4	0	0	0	0	0	3	0	0	0	0	0	0	0	0	0	0	0	4	0	0	4	0	0	0	0	0	8	0	0
b58d392f98ef3c8d95137ff2c0d62543	0	0	0	0	0	0	0	0	0	0	0	0	0	0	0	0	0	0	0	0	0	11	2	0	0	4	3	0	4	0	0	0	0	0	0	0	0	0	0	0	0	0	0	0	0	4	0	3	0
02bedaba5a2310f0474f6dad50f84e9f	7	0	0	0	0	0	0	0	0	0	0	4	0	0	0	0	0	0	0	0	0	0	0	0	0	0	4	7	0	0	0	0	0	0	0	0	0	0	0	0	9	0	4	0	0	0	0	0	0
e27f420391ad4fb3741a931466f55086	0	0	0	0	0	0	0	0	0	0	0	0	0	5	4	4	4	3	0	0	0	2	0	0	0	0	0	5	0	0	0	0	0	0	0	0	0	3	0	0	0	0	0	2	0	0	4	0	5
162ce1a8a9a9b36d952171ea57fe7a34	0	0	0	0	0	0	0	0	0	0	0	0	0	0	0	0	0	0	0	0	0	0	17	0	0	0	0	0	0	11	0	0	0	0	0	0	0	0	0	0	0	0	0	0	0	0	0	17	0
206da57906d3088538c477c9ce34c316	0	0	0	0	0	0	0	0	0	0	0	0	0	0	0	35	0	0	0	0	0	0	0	0	0	0	0	0	10	0	0	0	0	0	0	0	0	0	0	0	0	0	0	0	0	0	0	0	0
2f7beb3ed63fdc6a48c7d58d07fc1939	0	0	0	0	0	0	0	0	0	0	0	0	0	0	0	0	0	0	0	4	3	0	3	2	0	0	4	0	3	5	0	0	0	0	0	0	0	0	0	0	0	0	6	0	3	0	6	0	4
6877415cfc9def014b9c6da8a4169a2f	0	0	0	0	0	0	0	0	0	0	0	0	0	0	0	0	0	0	0	0	0	0	0	0	0	0	0	0	0	0	0	0	0	0	0	0	0	0	0	0	0	0	0	0	0	0	0	0	0
70d5da19e3dab458c7c9edc345ce8e16	0	0	0	0	0	0	0	0	0	0	0	3	0	0	0	0	7	0	0	0	9	6	0	0	0	6	0	0	6	0	0	0	0	0	0	0	0	0	0	0	0	0	0	0	0	0	0	0	8
0841371649af776003284573370773e3	0	0	0	0	0	0	0	0	2	0	6	0	0	3	0	3	4	0	3	0	3	0	0	0	6	0	0	2	0	0	0	0	0	0	0	0	0	0	0	0	0	0	3	0	0	0	0	0	0
5077df81bede28c2d41b9a38083b75cc	0	0	0	0	0	0	0	0	0	0	0	4	5	3	0	0	0	0	0	0	0	0	0	11	0	0	0	0	0	6	0	0	0	0	0	0	0	0	0	0	0	0	0	0	0	0	0	7	9
89b6ae9af8f81217c81df85a57416fa4	0	0	0	0	0	0	0	0	0	0	0	0	0	0	0	0	2	5	0	5	0	0	0	2	5	3	0	0	0	3	0	0	0	0	0	0	0	0	0	0	4	0	0	0	0	9	0	0	4
6745089ecf3ed23f3139ba8caaa1e018	0	0	0	0	0	0	2	0	0	0	0	0	0	4	0	0	0	7	0	0	0	4	0	0	0	0	0	0	0	8	0	0	0	0	0	0	0	0	0	0	0	4	0	8	0	0	0	0	0
7cda01bf341a31af7e71cd9e350e4697	0	0	0	0	0	0	0	0	0	0	0	0	0	0	0	0	0	0	0	0	0	0	0	0	0	0	0	44	0	0	0	0	0	0	0	0	0	0	0	0	0	0	0	0	0	0	0	0	0
e6e062c28f48e6733e7577c8520a2c3f	0	0	0	0	0	0	0	0	0	0	0	0	0	0	0	0	0	0	0	0	0	0	0	0	0	0	0	0	0	0	0	0	0	0	0	0	0	0	0	0	13	0	0	5	0	0	7	0	12
e82add5f8305cb3a37ac9788092dcdc7	0	0	0	0	0	0	0	0	0	0	4	0	0	0	0	0	5	6	0	0	0	0	4	0	0	0	0	0	9	0	0	0	0	0	0	0	0	0	0	0	0	0	0	0	0	6	0	4	0
f98bb3b9273ac1a27406c3e6cbd519bc	0	0	0	0	0	0	0	0	0	0	0	0	0	4	0	0	0	0	4	0	0	0	0	0	3	0	5	2	0	0	0	0	0	0	0	0	0	0	0	0	0	0	0	4	5	0	0	0	0
a3bd77cbaaba6ebab77c7bf76ee415f3	0	0	0	0	0	0	0	0	0	0	0	0	0	0	0	0	0	0	0	0	0	0	0	0	17	0	0	0	0	0	0	0	0	0	0	0	0	0	0	0	0	0	0	0	0	0	0	0	21
c6ea795e5d42b1953c82e06f9fedf2ad	0	0	0	0	0	0	0	0	0	0	0	0	0	0	0	6	0	0	4	0	0	0	0	0	0	0	0	0	0	4	0	0	0	0	0	0	0	0	0	0	0	0	7	0	0	3	6	5	5
2795eff1e11ad875b80c6c89f7963a7c	0	0	0	0	0	0	3	0	6	0	0	0	0	0	0	0	0	0	0	0	0	0	0	0	0	0	0	0	0	0	11	0	0	3	0	0	3	13	5	0	0	0	0	0	0	0	0	0	0
7b8caf324354d3ca01cf80be749e65e1	0	0	0	0	0	0	0	0	0	0	0	0	0	0	0	0	0	0	0	16	0	0	0	0	9	0	0	14	0	0	0	0	0	0	0	0	0	5	0	0	0	0	0	0	0	0	0	0	0
7a5ce91e1a3b2efe67053c2aefe13703	0	0	0	0	0	0	0	0	0	0	0	0	0	0	0	0	0	9	35	0	0	0	0	0	0	0	0	0	0	0	0	0	0	0	0	0	0	0	0	0	0	0	0	0	0	0	0	0	0
467ffcab0811a1ba001de03463f7287c	0	0	0	0	0	0	0	0	0	0	0	0	0	0	0	0	0	0	0	0	0	0	0	0	0	0	0	0	0	0	0	0	43	0	0	0	0	0	0	0	0	0	0	0	0	0	0	0	0
c0c23a8be1b2d83ee0952aea0fd126c6	0	0	0	0	0	5	0	0	0	0	0	0	0	0	0	0	0	0	0	12	0	0	0	0	0	0	0	0	0	0	0	0	0	0	0	0	0	0	0	0	0	0	0	0	26	0	0	0	0
0e666e378bcd12e65a2e1118c4ce22b7	0	0	0	0	0	0	0	0	0	0	0	0	0	0	0	0	0	2	0	0	0	0	0	0	5	0	8	0	0	0	0	0	0	0	2	0	0	0	0	0	0	0	0	0	0	3	5	0	7
473c123d9f547a52ba1d1af8ebfff70b	0	0	0	0	0	0	0	0	0	0	0	0	0	0	0	0	0	0	0	0	0	0	0	0	0	0	0	0	42	0	0	0	0	0	0	0	0	0	0	0	0	0	0	0	0	0	0	0	0
5f5ca6b6e9f5e0888c3cf422ce7ba1b4	0	0	0	0	0	2	0	0	0	0	0	0	3	0	2	0	3	6	2	2	0	0	3	0	2	4	6	0	0	0	0	0	0	0	0	0	0	0	0	0	0	0	0	0	3	0	0	0	0
7dec44011dea8a4c5b805a59e88d68e6	0	0	0	0	0	0	0	0	0	0	0	0	0	6	0	6	0	7	0	3	0	0	0	0	0	0	0	0	3	0	0	0	0	0	0	0	0	0	0	0	0	2	0	0	0	0	0	0	11
fb54015edbcae60a5e05cc00f5a874d1	0	0	0	0	0	0	0	0	0	0	0	0	0	0	0	0	0	0	0	0	0	0	0	0	0	0	0	0	0	0	0	0	0	0	0	0	0	0	0	0	0	0	0	0	0	42	0	0	0
5d1e9bfa1863d28689ebabcc1afd7000	0	0	0	0	0	0	0	0	0	0	0	0	0	0	0	0	0	0	0	0	0	0	0	0	0	0	0	0	0	0	0	0	0	0	0	0	0	0	0	0	0	0	0	16	0	0	0	0	13
567e18729ca823c53f6aa8a9aee95c98	0	0	0	0	0	0	0	0	0	0	0	0	4	0	8	0	0	0	0	0	6	9	4	0	8	0	0	0	0	0	0	0	0	0	0	0	0	0	0	0	0	0	0	0	0	0	0	0	0
aeea94acf84d9672b1cdbada7219d7c6	0	0	0	0	0	0	0	0	0	0	6	0	0	3	2	0	6	4	0	5	4	0	2	2	3	0	2	0	0	3	0	0	0	0	0	0	0	0	0	0	0	0	0	0	0	0	0	0	0
a6f377bee1db3ce897e1d9e74cea1ac8	0	0	0	0	0	0	0	0	0	0	0	0	0	0	4	0	0	4	4	0	0	0	0	0	0	0	0	3	3	0	0	0	0	0	0	0	0	0	0	0	4	0	3	0	0	0	3	5	0
1d1e9187532a236ae5e3400aeb21ff2d	0	0	0	0	0	0	0	0	0	0	0	0	0	0	22	0	0	0	0	0	0	0	0	0	19	0	0	0	0	0	0	0	0	0	0	0	0	0	0	0	0	0	0	0	0	0	0	0	0
ea6b3601fde18889324ff6af78ce0eaa	0	0	0	0	0	0	0	0	0	0	0	5	0	0	0	0	5	4	0	0	0	0	8	0	3	0	0	0	5	0	0	0	0	0	0	0	0	0	0	0	0	0	0	0	3	0	0	0	6
cd6bc3e9b0b87330fdc14fafaf5b0174	0	0	0	0	0	0	0	0	0	0	0	4	0	0	0	0	0	0	5	3	0	0	4	0	6	0	5	4	2	0	0	0	0	0	0	0	0	0	2	0	0	0	0	0	0	0	0	0	0
f26a5521cd1009667efc4ae08cbad899	0	0	0	0	0	0	0	0	0	0	0	0	0	0	0	0	0	0	0	0	0	0	0	12	0	0	0	0	0	0	0	0	0	0	0	0	0	0	0	0	0	0	0	0	0	0	0	11	0
de1dc55b8c1aab1a06d973c31ae64f74	0	0	0	0	0	0	0	0	0	0	0	0	0	0	0	0	0	0	0	0	0	0	0	0	0	0	0	0	0	0	0	0	0	0	0	0	0	0	0	0	0	0	0	0	0	0	0	0	0
a03f19a4b61a5a6a8435b7e66c41d22f	0	0	0	0	0	0	0	0	0	0	0	4	0	0	0	0	0	0	0	6	0	0	3	0	0	0	0	0	4	2	0	0	0	0	0	0	0	0	0	0	0	0	4	0	0	0	6	0	2
858bffd4920d92b572c9d29f412887c7	0	0	0	0	0	0	0	0	0	0	0	0	0	0	0	0	0	0	0	0	0	0	0	0	0	0	0	0	0	10	0	0	0	0	0	0	0	0	0	0	0	6	8	0	5	0	0	0	0
45dade083726811b70c87dfe9c1aea2c	0	0	0	0	0	0	0	0	0	0	0	0	0	0	0	0	0	0	0	0	0	0	0	0	0	2	7	9	0	0	0	0	0	0	0	0	0	0	0	0	0	0	0	6	0	0	0	0	10
52753d7823778bdad78ddc959d99f555	0	0	0	0	0	0	0	0	0	0	0	0	0	0	0	0	0	0	0	0	0	0	0	0	0	0	0	0	0	0	0	0	0	0	0	0	0	0	0	0	0	0	0	0	0	0	0	0	0
2be8eee967096283218dca278262d314	0	0	0	0	0	0	0	0	0	0	0	0	0	0	0	0	0	0	0	0	0	0	0	0	0	0	0	0	0	0	0	0	0	0	0	0	0	0	0	0	0	0	0	0	0	0	0	0	0
ed36fe9799071b6ec03d857ff68f729e	0	0	0	0	0	0	0	0	0	0	0	0	0	0	0	0	0	0	0	3	0	0	0	0	0	0	0	0	0	0	0	0	0	0	0	0	0	0	0	0	0	8	0	0	0	7	5	0	3
dbb74da70791a6a02c49172e428d70c3	0	0	0	0	0	0	0	0	0	0	0	0	0	0	8	0	0	0	0	0	0	0	0	15	0	0	8	0	0	0	0	0	0	0	0	0	0	0	0	0	9	0	0	0	0	0	0	0	0
bff6f598783795f29ef4e33cac620e9c	0	0	0	0	0	0	0	0	0	0	0	0	0	0	0	0	0	0	0	0	0	0	6	0	10	0	8	4	0	6	0	0	0	0	0	0	0	0	0	0	0	0	0	0	0	0	0	0	6
e6ecb24abebfc552f687801a7e8c8a83	0	0	0	0	0	0	0	0	0	0	0	0	0	0	0	0	0	9	0	0	0	0	0	0	0	0	0	0	0	0	0	0	0	0	0	0	0	0	0	0	0	0	0	0	0	0	0	0	0
b9ccfb0bff068b224864faa8950e927d	0	0	0	0	0	0	0	0	0	0	0	0	0	0	0	0	0	3	0	0	0	4	0	0	2	2	2	0	0	12	0	0	0	0	0	0	0	0	0	0	0	0	0	4	0	0	0	5	6
7ba37e6319e6cbe0fac194f07586cd38	0	0	0	0	0	0	0	0	0	0	0	0	0	0	0	0	0	5	3	0	0	0	0	5	4	0	0	4	0	3	0	0	0	0	0	0	0	0	0	0	6	0	0	0	0	7	0	0	0
0da31c517a21c738ab2970baaca55a82	0	0	0	0	0	0	0	0	0	0	9	0	0	0	0	0	0	0	8	0	4	0	0	0	0	0	0	0	5	0	0	0	0	0	0	0	0	0	0	0	0	0	0	0	10	0	4	0	0
d09887897347955fe862a0ad24ab61e5	0	0	0	0	0	0	0	0	0	0	0	0	3	0	7	0	0	0	0	2	0	3	0	0	4	0	2	0	0	0	0	0	0	0	0	0	0	0	0	0	0	0	3	0	0	6	0	0	0
6b950740ef774b2c1ea6ccc6b51e2ed8	0	0	0	0	0	0	0	0	0	0	0	0	0	0	0	0	0	0	0	0	0	0	0	0	0	0	0	0	0	0	0	0	0	0	0	0	0	0	0	0	0	0	0	0	0	0	0	0	0
aacfa494aa1181183218bf3c4b298cb1	0	0	0	0	0	0	0	0	0	0	0	0	0	0	0	0	0	0	0	0	0	0	0	0	0	0	0	0	0	0	0	0	0	0	0	0	0	0	0	0	0	0	0	8	11	0	11	0	0
7c5b73657686ec3713e3c590f9318dda	0	0	0	0	0	3	0	0	0	0	0	0	0	0	0	2	6	0	0	0	0	2	10	11	0	0	0	0	0	0	0	0	0	0	0	0	0	0	0	0	0	0	0	0	0	0	0	0	0
56d1e5ad108bb18c691a86dfa00b0ac0	0	0	0	0	0	0	0	0	0	0	0	0	0	0	0	0	0	0	0	0	0	5	0	0	7	0	0	0	8	11	0	0	0	0	0	0	0	0	0	0	0	0	0	0	0	0	0	0	0
d8957c61c6ab7286a4757848f98ad810	0	0	0	0	0	0	0	0	0	0	0	0	0	0	3	0	0	2	0	0	0	0	0	0	0	0	0	8	0	7	0	0	0	0	0	0	0	0	0	0	0	0	0	0	0	0	0	8	9
02ff5deacdb11c3d41e14ec70462b2a0	0	0	0	0	0	0	0	0	0	0	0	0	0	0	0	4	0	0	0	0	0	0	0	0	0	0	0	8	0	0	0	0	0	0	0	0	0	0	0	0	0	0	0	0	0	6	7	0	0
5d285f119841612d103b1e3bec6bd981	0	0	0	0	0	0	0	0	0	0	4	0	0	0	0	4	0	0	8	3	0	5	5	0	0	0	0	0	0	3	0	0	0	0	0	0	0	0	0	0	0	0	4	0	0	0	3	0	0
d3c6ddf8e3e2927a9a273599dfb20556	0	0	0	0	0	0	0	0	8	0	0	0	0	0	0	0	0	0	0	0	0	6	0	0	0	0	7	0	0	0	0	0	0	0	0	0	3	0	0	0	0	0	0	5	0	0	0	0	0
442c3a1c766cf9b10c4c8b9dde0f20f9	0	0	0	0	0	0	0	0	0	0	0	0	0	0	0	0	0	0	0	13	0	25	0	0	0	0	0	0	0	0	0	0	0	0	0	0	0	0	0	0	0	0	0	0	0	0	0	0	0
53b4fadbb95240777c0eccb30adcb9c7	5	4	4	0	4	0	0	0	0	0	0	0	0	0	0	0	0	0	0	0	0	0	0	0	0	0	0	0	0	0	9	0	3	0	0	0	0	9	0	0	0	0	0	0	0	0	0	0	0
de07d16dfbb6b9c5416fb2fc533e1e60	0	0	0	0	0	0	0	0	0	0	4	0	0	0	0	0	0	0	10	0	0	5	0	6	7	6	0	0	0	0	0	0	0	0	0	0	0	0	0	0	0	0	0	0	0	0	0	0	0
180f847bae43b174cc17d58a935b73a5	0	0	0	0	0	0	0	0	0	0	0	0	0	0	0	0	0	0	0	0	0	10	7	0	5	6	0	0	0	0	0	0	0	0	0	0	0	0	0	0	0	4	0	0	0	0	6	0	0
914dfaa117faaddb883e9c9f5a930b9f	0	0	0	0	0	0	0	0	8	0	0	0	0	0	0	0	0	0	0	0	0	15	0	0	0	0	0	0	0	0	0	0	0	0	0	0	0	0	0	0	0	0	0	0	0	0	0	0	15
dc12d89492f9a64c8e35334bdce621c0	0	0	3	0	0	0	0	0	0	0	0	5	0	0	0	4	7	4	0	0	0	0	0	8	0	0	0	0	0	0	0	0	0	0	0	0	0	0	0	0	0	0	0	0	0	0	0	0	0
feebaac13faf229e5ea0f9cf82912142	0	0	0	0	0	0	0	0	0	0	0	0	3	0	3	0	0	5	0	0	2	0	4	0	0	0	4	6	0	0	0	0	0	0	0	0	0	0	0	0	0	0	0	0	0	0	0	0	0
bcf88738107bfc83101f32f9fa0b66b4	0	0	0	0	0	0	0	0	0	0	5	0	0	0	0	0	0	0	0	0	0	0	3	2	5	0	0	0	0	5	0	0	0	0	0	0	0	0	0	0	0	0	0	4	0	0	5	0	6
d131c0275d0a9723fcfc370edd36e317	0	0	0	0	0	0	0	0	0	0	0	0	0	0	0	0	0	7	0	0	0	0	0	0	0	4	0	7	0	0	0	0	0	0	0	0	0	0	0	0	0	0	0	0	2	0	0	0	6
cc348d2ee650f78807b0dd563454429f	0	0	0	0	0	0	0	0	0	0	0	0	0	2	0	2	0	0	0	5	5	0	0	0	0	0	0	0	0	0	0	0	0	0	0	0	0	0	0	0	0	5	0	0	0	3	4	4	0
5ca9dd15ed27bf36d9c085e99bd2a8ae	0	0	0	0	0	0	0	0	0	0	0	0	0	0	0	0	0	0	0	0	21	0	0	0	0	0	0	0	0	0	0	0	0	0	0	0	0	0	0	0	0	0	0	0	0	0	0	0	0
6ce696b158a11556aece188d25702acf	0	0	0	0	0	0	0	0	0	0	0	0	0	0	0	0	0	0	0	16	0	0	0	0	0	0	0	0	0	0	0	0	0	0	0	0	0	0	0	0	0	0	0	0	0	0	0	14	0
ec68245fdf904aee5660a83e3d1bba47	0	0	0	0	0	0	0	0	0	0	0	0	7	0	0	0	0	0	0	0	0	0	0	0	0	0	0	18	0	0	0	0	0	0	0	0	0	0	0	0	0	0	0	12	0	0	0	0	0
59ea5653ab54df0741fc512ad1fc1604	0	0	0	0	0	0	0	0	2	0	0	0	0	0	0	0	0	2	0	0	0	0	0	0	0	0	0	0	0	4	0	0	0	0	0	0	0	0	0	0	0	0	0	0	0	9	2	2	0
b994f609470a9f6795e79f11a312f5c0	0	0	0	0	0	0	0	0	0	0	0	0	0	0	0	0	18	0	0	0	0	0	0	0	0	0	0	19	0	0	0	0	0	0	0	0	0	0	0	0	0	0	0	0	0	0	0	0	0
6135323706bcd3baba5b1a265824cd7d	0	0	0	0	0	0	0	0	0	0	0	0	0	0	9	4	0	0	0	0	2	0	4	0	0	2	0	0	4	0	0	0	0	0	0	0	0	0	0	0	0	0	0	0	0	0	0	0	3
9b6a7c956d7c3e3341bc81037aa12994	0	0	0	0	0	0	0	0	0	0	0	0	8	0	0	0	0	0	0	0	0	0	8	0	0	0	0	0	0	5	0	0	0	0	0	0	0	0	0	0	8	8	0	0	0	0	0	0	0
76ed0e7fde2dfc37f7f0ab6585bef586	0	0	0	0	0	0	0	0	4	0	0	0	0	0	0	0	0	0	0	0	0	0	0	0	0	0	0	0	0	0	17	0	0	0	0	0	0	16	0	0	0	0	0	0	0	0	0	0	0
f6c5cfb508bb1b97523450a2fef9eeb8	0	0	0	0	0	0	0	0	0	0	0	0	0	0	0	0	0	0	0	6	0	0	0	0	0	0	0	0	0	0	0	0	0	0	0	0	0	0	0	0	0	0	0	0	0	0	0	0	0
352f4eebd1a5c5c4a1004c0e4564aaf7	0	0	0	0	0	0	0	0	0	0	0	0	0	0	0	0	0	0	0	0	0	0	0	0	0	0	0	0	11	0	0	0	0	0	0	0	0	0	0	0	0	0	0	5	0	9	7	0	0
534974c4d33d6dd040c7025624cc1317	0	0	0	0	0	0	0	0	0	0	0	0	0	0	10	0	0	0	0	6	0	12	0	0	0	0	0	0	0	0	0	0	0	0	0	0	0	0	0	0	0	0	0	0	0	8	0	0	0
61e41bc519e5014f12d4103a9b24a7df	0	0	0	0	0	0	0	0	0	0	0	0	0	0	0	0	0	0	0	0	0	0	0	0	0	0	0	0	0	14	0	0	0	0	0	0	0	0	0	0	0	0	0	6	6	0	0	0	0
e9f6ee838bb41edad046c01913dccf0b	0	0	0	0	0	0	0	0	0	0	0	0	0	0	0	4	6	6	0	0	0	3	0	0	0	0	4	0	0	2	4	0	0	0	0	0	0	0	0	0	0	0	0	0	0	4	0	0	0
cf46bf020db71172e0021890b2a98fd3	0	0	0	0	0	0	0	0	0	0	10	0	0	0	0	0	0	5	0	0	0	0	0	3	6	0	5	0	0	4	0	0	0	0	0	0	0	0	0	0	0	3	0	0	0	0	0	0	0
2819eaaa92151b467d8b351f11e8d980	0	0	0	0	0	0	9	0	0	0	0	0	0	0	0	0	0	0	0	0	0	20	0	0	0	0	0	0	0	0	0	7	0	0	0	0	0	0	0	0	0	0	0	0	0	0	0	0	0
440020face679eba8985b8782697483a	0	0	0	0	0	0	0	0	0	0	0	0	0	0	0	0	0	4	4	0	0	0	0	0	0	4	0	0	8	0	7	0	0	0	0	0	0	0	0	0	0	0	0	5	0	0	0	0	0
3dcee8ede01e8b10a0d8a9deb4e57ded	0	0	0	0	0	0	0	0	0	0	0	0	0	0	0	0	0	0	0	0	0	0	0	0	0	0	0	0	5	0	0	0	0	0	0	0	0	0	0	0	0	0	0	14	0	0	8	0	0
477efb77f5f98b18fdf28b51ceff94f0	0	0	0	0	0	0	0	0	0	0	0	4	0	0	4	0	0	0	2	0	2	0	0	0	0	0	0	2	0	0	0	0	0	0	0	0	0	4	0	0	0	7	0	0	0	0	0	4	0
1c7fb11c103dc6ad8d7cdc02103f528e	0	0	0	0	0	0	0	0	0	0	0	0	0	0	0	0	0	0	0	0	0	0	0	0	0	0	0	0	0	0	0	0	0	0	0	0	0	0	0	0	0	0	0	0	0	0	0	0	0
175a0386249695abb21dfe4741e6c459	0	0	0	0	0	0	35	0	0	0	0	0	0	0	0	0	0	0	0	0	0	0	0	0	0	0	0	0	0	0	0	0	0	0	0	0	0	0	0	0	0	0	0	0	0	0	0	0	0
b088342ac170c5f4d207212ef337a231	0	0	0	0	0	0	0	0	0	0	5	0	0	0	0	0	8	0	6	0	5	0	0	0	4	0	0	0	0	0	0	0	0	0	0	0	0	0	0	0	0	0	0	0	4	0	0	0	0
981561c46f66b937a4d3cfc72e48cf7a	0	0	0	0	0	0	0	0	0	0	0	0	0	0	0	0	0	0	0	0	0	16	0	0	19	0	0	0	0	0	0	0	0	0	0	0	0	0	0	0	0	0	0	0	0	0	0	0	0
bb3a63a3a16a42090169e4391d8b0a8e	0	0	0	0	0	0	0	0	0	0	0	0	0	0	2	4	0	0	7	0	0	0	0	0	0	0	0	0	0	0	0	0	0	0	0	0	0	0	0	0	0	0	0	0	0	5	5	0	0
24a008f41ace152d3ca0d8de3fdf78d9	0	0	0	0	0	0	0	0	0	0	0	0	0	0	0	5	0	0	4	0	3	0	0	0	0	3	0	0	0	0	0	0	0	0	0	0	0	0	0	0	0	0	5	3	0	0	0	0	3
1f61e9761df98ff99e963327f3ae71a0	0	0	0	0	0	0	0	0	5	0	0	0	0	0	0	0	10	0	0	0	0	0	3	0	0	0	0	3	0	0	0	0	0	0	0	0	0	0	0	0	0	0	5	0	0	0	0	0	9
d51754123cf95d5279ffdd4dc5218b42	0	0	0	0	0	0	0	0	0	0	6	0	0	0	0	0	2	3	3	4	0	0	0	0	0	0	0	2	0	3	0	0	0	0	0	0	0	0	0	0	0	3	4	0	0	0	0	0	0
9264c2df5733dde2943513862038c255	0	0	0	0	0	0	0	0	0	0	0	4	3	0	0	0	0	0	3	4	0	0	0	0	0	0	0	0	5	0	0	0	0	0	0	0	0	0	0	0	0	0	0	0	0	0	0	0	0
2af815356759cae6d025273009b463d7	0	0	0	0	0	0	0	0	0	0	0	0	0	3	0	0	0	0	0	0	0	0	0	0	0	5	4	0	0	0	0	0	0	0	0	0	0	0	0	0	0	0	0	0	0	0	0	0	7
a18413026218247270d09324d245bcdc	0	2	0	0	3	0	0	0	8	0	0	0	0	0	0	0	0	0	0	0	0	0	0	0	0	0	0	0	0	0	6	3	0	0	0	0	2	3	7	0	0	0	0	0	0	0	0	0	0
0c344fddd45b200486a671bb8262ff2d	0	0	0	0	0	0	0	0	0	0	0	0	0	0	0	0	0	4	0	0	6	4	0	0	0	0	4	5	5	0	0	0	0	0	0	0	0	0	0	0	0	0	0	0	0	0	0	6	0
1c8915d8868e2c44cf2238108a6f8c1f	0	0	0	0	0	0	0	0	0	0	0	0	6	0	0	0	0	2	0	0	0	5	0	5	8	0	0	0	0	0	3	0	0	0	0	0	0	0	0	0	0	0	0	0	0	0	0	0	0
93aad91596f9560fb32e392fa085762a	0	0	0	0	0	0	0	0	0	0	0	0	0	0	0	0	0	0	0	0	0	0	0	0	0	0	0	0	0	0	0	0	0	0	0	0	0	0	0	0	0	0	0	0	0	0	0	0	0
467930898bc8a31622bc4e8b8a735b82	0	0	0	0	0	0	0	0	0	0	8	0	0	0	0	0	0	0	0	0	4	0	0	0	8	0	0	0	0	0	0	0	0	0	0	0	0	0	0	0	0	0	0	0	0	0	0	0	5
cb6d88cb05f9b07be43a138522dbd719	0	0	0	0	0	0	0	0	0	0	0	0	0	0	0	0	0	0	0	0	0	5	0	0	0	0	0	0	3	2	0	0	0	0	0	0	0	0	0	0	6	0	3	0	0	6	0	2	0
87c664299eaba3d3ca498e7e85398b07	0	0	0	0	0	0	0	0	0	0	0	0	0	0	0	0	0	0	0	0	0	0	0	0	0	0	0	0	0	0	0	0	0	0	0	0	0	0	0	0	0	0	0	0	0	0	0	0	0
65bd3f9a3c296eb1bc6d6c798a4a74e3	0	0	0	0	0	0	0	0	0	0	0	0	0	0	0	0	0	0	0	0	0	11	0	0	0	0	12	0	0	0	0	0	0	0	0	0	0	0	0	0	0	0	0	0	0	0	0	0	9
c90a0d413c93a95295c62ce7870b6e54	0	0	0	0	0	0	0	0	0	0	0	0	0	0	0	0	0	0	0	0	0	0	0	0	0	0	15	0	0	0	0	0	0	7	0	0	10	0	0	0	0	0	0	0	0	0	0	0	0
d7be151548e8d524fcf791dbe2fec67e	0	0	0	0	0	0	0	0	0	0	0	2	0	0	0	0	6	0	0	3	0	0	0	0	0	0	0	0	2	0	0	0	0	0	0	0	0	0	0	0	0	0	6	6	0	0	0	4	0
6ecec599d0e2cb18b5e18999e70eaa4b	0	0	0	0	0	0	0	0	0	0	0	0	0	0	2	0	0	0	0	5	0	0	0	11	0	0	0	0	0	0	0	0	0	0	0	0	0	5	0	0	0	0	0	0	0	0	0	0	3
f819053eba4ccf5b2abf9f0d09c5f51f	0	0	0	0	0	0	0	0	0	0	0	0	0	0	0	0	0	0	0	0	5	0	0	0	0	0	0	0	0	4	0	0	0	0	0	2	0	0	0	0	5	0	0	0	0	0	0	0	5
ecb5125adb06daae5a9f8a2cf7b06f10	0	0	0	0	0	0	0	0	0	0	3	0	0	0	0	0	3	0	0	0	0	2	0	0	0	0	3	0	0	0	0	0	0	0	0	0	0	0	0	0	5	0	0	0	0	0	10	0	0
835b7482fa6c55b0b50761a88728bd75	0	0	0	0	0	0	0	0	0	0	0	0	0	0	0	0	0	0	0	0	0	0	0	20	0	0	0	0	12	0	0	0	0	0	0	0	0	0	0	0	0	0	0	0	0	0	0	0	0
156869cf67811458252552690f1a7bdc	0	0	0	0	0	0	0	0	0	0	0	0	0	0	0	0	0	0	0	0	7	0	0	0	0	0	0	0	7	0	0	0	0	0	0	0	0	0	0	0	0	0	0	0	5	0	0	0	0
e027b244bb4b405daf220bab0d8bbd6c	0	0	0	0	0	0	0	0	0	0	0	0	0	0	0	0	0	0	0	0	0	0	0	0	0	0	0	0	0	0	0	0	0	0	0	0	0	0	0	0	0	0	0	0	0	0	0	0	0
85feb006db11c8957c3fca9a937d1d7a	0	0	0	0	0	0	0	0	0	0	0	0	0	3	0	0	6	0	0	4	0	0	0	5	0	0	0	0	0	0	0	0	0	0	0	0	0	0	0	0	0	0	7	7	0	0	0	0	0
d9719e31f780349d8cf3d77fcefa9c3f	0	0	0	0	0	0	0	0	0	0	21	0	0	0	0	0	0	0	4	0	7	0	0	0	0	0	0	0	0	0	0	0	0	0	0	0	0	0	0	0	0	0	0	0	0	0	0	0	0
d9739252977a11e1d5f21f1e3c7e8acb	0	0	0	0	0	0	0	0	0	0	0	0	0	0	0	0	0	0	7	0	0	0	0	0	0	0	0	0	7	0	0	0	0	0	0	0	0	0	0	0	0	0	7	0	4	0	0	3	0
0832f006c68cff55efa01e7b733c5ddd	0	0	0	0	0	0	0	0	0	0	7	0	0	0	0	0	0	0	7	0	0	0	0	0	0	0	0	0	0	0	0	2	0	0	0	0	0	0	0	0	5	0	0	6	4	0	0	0	0
9809f398d9eff397506652b3cbcafb23	0	0	0	0	0	0	0	0	0	0	3	3	0	4	0	0	0	4	0	2	0	0	0	0	6	0	0	0	0	0	0	0	0	0	0	0	0	0	0	0	0	0	0	0	0	2	0	0	3
c97a6af65053b471dbc6cace2b258739	0	0	0	2	0	0	0	0	0	0	0	5	0	0	0	0	0	2	0	3	0	0	0	0	0	2	0	0	0	4	0	0	0	0	0	0	0	0	0	0	0	0	0	0	0	0	4	0	0
d87aa585a43937d9ec867e6697837a21	0	0	0	0	0	0	0	0	0	0	0	0	0	0	0	0	0	0	3	0	0	2	0	0	0	3	0	0	0	2	0	0	0	0	0	0	0	0	0	0	0	0	3	0	3	8	0	0	0
f325ae66ebd862dde13d325b5fb99f7e	0	0	0	0	0	0	0	0	0	0	0	0	0	0	0	8	0	0	3	2	0	0	0	0	0	0	0	0	0	0	0	0	0	0	0	0	0	0	0	0	0	0	3	0	0	5	0	0	5
ad150a87d3fd489fd1cea25285f8c602	0	0	0	0	0	0	0	0	0	0	0	0	0	0	0	0	0	0	0	0	0	0	0	0	0	0	0	0	0	0	0	0	0	0	0	31	0	0	0	0	0	0	0	0	0	0	0	0	0
cd5473f0e479023ef021b7c76dd596ab	0	0	0	0	0	0	0	0	0	0	0	0	0	0	0	0	0	0	0	0	0	0	0	0	0	0	0	0	0	0	0	0	0	0	31	0	0	0	0	0	0	0	0	0	0	0	0	0	0
b06783d7bbec074f21c6ad837619ed02	0	0	0	0	0	0	0	0	0	0	0	0	2	0	0	0	6	0	0	7	4	0	0	2	0	0	0	4	0	0	0	0	0	0	0	0	0	0	0	0	0	0	0	0	0	0	0	0	4
ecce425500cd966390acaaba95d0d9b4	0	0	0	0	0	0	0	0	0	0	0	0	0	6	0	0	0	0	0	6	0	0	0	0	0	0	0	0	0	0	0	0	0	0	0	3	0	0	0	0	0	0	0	0	0	0	7	0	0
5d542a0a5ab552f84c1782335445e14a	0	0	0	0	0	0	0	0	0	0	0	0	0	0	0	0	0	0	0	0	0	0	0	0	0	0	0	0	0	0	0	0	0	0	0	0	0	0	0	0	0	0	0	0	0	0	0	0	0
59513be7a20e8d9e4ab866637829792c	0	0	0	0	0	0	0	0	0	0	0	0	0	0	0	0	0	0	0	0	0	0	0	0	0	0	0	0	0	0	0	0	0	0	0	0	0	0	0	0	0	0	0	0	0	0	0	0	0
4e3a878df632fdcff5bf1d27444e8887	0	0	0	0	0	0	0	0	0	0	0	7	0	0	0	0	5	0	0	0	0	0	0	0	0	0	0	0	0	6	0	0	0	0	0	0	0	0	0	0	0	0	0	0	5	0	0	0	0
042b715d6cf8c614203a91942d151712	0	0	0	0	0	0	0	0	0	0	0	0	0	0	0	0	0	0	0	0	0	0	0	15	0	0	0	0	0	0	0	0	0	0	0	0	0	0	0	0	0	0	0	0	0	0	0	0	0
7ffee3bdf2019a4e5f25d615429302c1	0	0	0	0	0	0	0	0	0	0	0	0	0	0	6	0	0	0	0	0	7	0	0	0	0	0	0	0	0	0	0	0	0	0	0	0	0	0	0	0	0	0	0	0	0	0	0	0	12
edf3f645ca20ae634f293167b5658521	0	0	0	0	0	0	0	0	0	0	0	0	0	0	0	0	0	0	15	0	0	0	0	0	0	6	0	0	0	0	0	0	0	0	0	0	0	0	0	0	0	9	0	0	0	0	0	0	0
ab1c93623d2ab103f15730c739cbb8c2	0	0	0	0	0	0	0	0	0	0	0	0	0	0	0	0	0	0	0	4	0	6	0	0	0	0	0	4	0	0	0	0	0	0	0	0	0	0	0	0	0	0	0	0	6	0	0	0	10
16a73a51306b5c2ab1a26937f6b54cb5	0	0	0	0	0	0	0	0	0	0	0	0	0	0	0	0	0	0	0	0	0	0	6	0	9	0	0	7	0	0	0	0	0	0	0	0	0	0	0	0	0	0	0	0	0	0	0	8	0
dc5f456150096831fe90fcfc2e9dd8ac	0	0	0	0	0	0	0	0	0	0	0	0	0	0	0	0	0	0	0	0	0	0	0	0	0	0	5	0	0	0	0	0	0	0	0	0	0	0	0	0	6	0	0	8	0	0	0	0	11
65d3dc988aed40c5909d88ae3eb70eb2	0	0	0	0	0	0	0	0	0	0	12	0	0	9	0	0	0	0	0	0	0	0	0	0	0	0	0	0	0	0	0	0	0	0	0	0	0	0	0	0	9	0	0	0	0	0	0	0	0
21c149c32b531700370197106e0fe983	0	0	0	0	0	0	0	0	0	0	0	3	0	0	0	0	0	0	0	0	0	2	4	4	0	0	0	0	0	5	0	0	2	0	0	0	0	0	0	0	0	0	0	0	0	0	0	5	0
49ee4979847dc875a03d60855dd78880	0	0	0	0	0	0	0	0	0	0	0	0	0	3	3	0	0	2	0	0	0	0	3	5	0	0	6	0	2	0	0	0	0	0	0	0	0	0	0	0	0	0	0	0	0	0	0	0	0
78fc7dc329520f5de2741b01af0de58b	0	0	0	0	0	0	0	0	0	0	0	0	0	0	0	0	0	0	0	4	0	0	0	0	0	0	0	0	5	0	0	0	0	0	0	0	0	0	0	0	0	0	0	0	0	0	0	0	0
3476ad05647c6c1e976ee5a208b45825	0	0	0	0	0	0	0	0	0	0	0	0	0	0	0	3	3	4	0	0	2	0	0	0	3	4	0	0	5	0	0	0	0	0	0	0	0	0	0	0	0	0	0	0	0	0	0	0	0
5a11356dbf59d2761f56d8c01436a7d3	0	0	0	0	0	0	0	0	0	0	0	0	0	0	8	0	0	0	0	9	3	0	0	0	0	0	0	0	0	0	0	0	0	0	0	0	0	7	0	0	0	0	0	0	0	0	0	0	0
2e3ef7a6ad80fe4ad980bfb05d978bbe	0	0	0	0	0	0	0	0	0	0	0	0	0	0	0	0	3	0	0	0	0	0	2	0	3	0	0	0	0	0	0	0	0	0	0	0	0	0	0	0	8	0	2	6	0	0	3	0	0
b7eae00f16ddb1d6b38969e6d3734eb4	0	0	0	0	0	0	0	0	0	0	0	0	0	0	4	0	3	0	0	0	0	8	4	0	0	0	0	0	0	0	0	0	0	0	0	0	0	0	0	0	5	0	0	0	0	0	0	0	0
9031ac7acdda7f01f79dd90313bdbda5	0	0	0	0	0	0	0	0	0	0	0	0	0	0	0	0	0	0	0	4	0	0	0	0	0	5	0	0	0	0	0	0	0	0	0	0	0	0	0	0	0	0	0	0	0	0	0	0	0
f2549b664dace2df34ee42a31fb35378	0	0	0	0	0	0	0	0	0	0	0	0	0	0	0	0	0	0	0	0	0	0	0	0	0	0	0	0	0	0	0	0	0	0	0	0	0	0	0	0	0	0	0	0	0	0	0	0	0
22ec12a63f994c95446bca83add712cf	0	0	0	0	0	0	0	0	0	0	0	0	0	0	0	0	0	0	0	0	0	0	0	0	12	0	0	0	0	0	0	0	0	0	0	0	0	0	0	0	0	0	0	0	0	0	0	0	0
f83bdec1ca5e5c746f049b88bc16a37d	0	0	0	0	0	0	0	0	0	0	0	0	0	0	0	0	0	0	0	0	0	0	0	0	0	0	0	0	0	0	0	0	0	0	0	0	0	0	0	0	0	0	0	0	0	29	0	0	0
3b2ae6b4bf05637953aa67e948114853	0	0	0	0	0	0	0	0	0	0	0	0	0	0	0	0	0	0	0	0	0	0	0	0	0	0	0	0	0	0	0	0	0	0	0	0	0	0	0	0	0	0	0	0	0	0	0	0	0
0d5fcc00f6f1db757ee771d0fdf2ad7f	0	0	0	0	0	0	0	0	0	0	0	0	0	0	0	0	0	0	0	4	5	0	0	0	0	0	0	0	4	0	0	0	0	0	0	0	0	0	0	0	4	0	0	5	0	0	0	0	4
84adda1b0944d166218e8551840767c6	0	0	0	0	0	0	0	0	0	0	0	6	0	0	0	0	0	0	0	0	0	0	0	0	0	0	0	0	8	11	0	0	0	0	0	0	0	0	0	0	0	0	0	0	0	0	0	0	0
b0ffba779fe9b137728877085e2e25a1	0	0	0	0	0	0	0	0	0	0	0	0	0	0	0	0	0	0	0	0	0	0	0	0	0	0	0	0	0	0	0	0	0	0	0	0	0	0	0	0	0	0	0	0	0	0	0	0	0
fde1ecb54b70878f66b7197602d4e30c	0	0	0	0	0	0	0	0	0	0	0	0	0	0	0	0	0	0	0	0	0	0	0	0	0	0	0	0	0	0	0	0	0	0	0	0	0	0	0	0	0	0	0	0	0	0	0	0	0
13e7b8a06495a2a02960d987f52945c4	0	3	0	0	0	0	0	0	0	0	4	0	0	0	0	0	0	0	0	0	0	9	0	7	0	0	0	0	5	0	0	0	0	0	0	0	0	0	0	0	0	0	0	0	0	0	0	0	0
9d54a6a25efe1b49058a67d9675e1af6	0	0	0	0	0	0	0	0	0	0	0	0	0	0	0	0	0	7	0	0	0	0	0	12	0	0	0	0	0	0	0	0	0	0	0	0	0	0	0	0	0	0	0	0	0	0	0	0	0
46acd3756c12709f49e61bebf6a03ae4	0	0	0	0	0	0	0	0	0	0	0	0	0	0	0	0	0	0	0	0	5	0	0	0	0	0	0	0	5	0	0	0	0	0	0	0	0	0	0	0	6	0	0	0	0	0	0	0	0
c1518b24febfe7f26801d4597c61bf82	0	0	0	0	0	0	0	0	0	0	0	0	0	0	0	0	0	0	0	0	6	6	0	0	0	0	0	0	0	0	0	0	0	0	0	0	0	0	0	0	0	0	0	0	0	0	0	0	5
ccba2d97d74b4b1878815d9d1b340921	0	0	0	0	0	0	0	0	0	0	0	0	0	0	10	0	0	0	0	0	0	0	0	0	0	8	0	0	0	0	0	0	0	0	0	0	0	0	0	0	0	0	0	0	0	0	0	0	0
1fd8b85af5e924f6008d84b0b54e7be4	0	0	0	0	0	0	0	0	2	0	0	0	6	0	0	0	0	0	0	0	3	0	0	0	0	5	0	0	0	0	0	0	0	0	0	0	0	0	0	0	0	2	0	0	2	0	0	3	0
3e526688aa05117e4bc346eca3b9193e	0	0	0	0	0	0	0	0	0	0	0	0	0	0	13	0	0	0	0	14	0	0	0	0	0	0	0	0	0	0	0	0	0	0	0	0	0	0	0	0	0	0	0	0	0	0	0	0	0
491347c35bc53990018bc8d0e38af48d	0	0	0	0	0	0	0	0	0	0	0	0	0	0	0	5	0	0	0	6	0	0	7	0	0	0	9	0	0	0	0	0	0	0	0	0	0	0	0	0	0	0	0	0	0	0	0	0	0
5e1430f97be073d99f2ae7b973e7d342	0	0	0	0	0	0	0	0	0	0	0	0	0	0	0	0	4	0	0	0	0	0	0	0	0	0	0	9	0	0	0	0	0	0	0	0	0	0	0	0	0	0	0	0	0	0	0	0	0
c67c9576b9ca346339bbaa8741c3078e	0	0	0	0	0	0	0	0	0	0	9	0	0	0	0	0	0	0	0	0	0	8	2	0	0	0	0	0	0	0	0	0	0	0	0	0	0	0	0	0	0	0	0	0	0	4	0	0	0
f236b6b6205780e960e719e7a2ae3372	0	0	0	0	0	0	0	0	0	0	0	0	0	0	0	0	0	0	0	0	0	0	0	0	0	0	0	0	0	0	0	0	0	0	0	0	0	0	0	0	0	0	0	0	0	0	13	0	14
34015d0f50787b61166dcbe5656d80e9	0	0	0	0	0	0	0	0	0	0	0	0	0	0	0	0	0	0	0	0	0	0	0	0	8	0	0	8	3	0	0	0	0	0	0	0	0	0	0	0	0	4	0	0	0	0	0	0	0
7b1171522e8ffac4101ac9b6778ec0ae	0	0	0	0	0	0	0	0	0	0	0	0	0	0	3	0	0	7	0	0	0	0	4	0	0	0	0	0	0	0	0	0	0	0	0	0	0	2	0	0	0	0	0	0	0	0	4	0	2
29495fc4bba8f994813b7fb40c325a84	0	0	0	0	0	0	0	0	0	0	3	0	0	0	0	0	0	0	0	0	8	0	0	0	0	0	0	0	0	3	0	0	0	0	0	0	0	0	0	0	0	0	0	0	0	0	0	0	5
31e60aa950641413443841525bce3bf9	0	0	0	0	0	0	0	0	0	0	0	0	0	7	0	0	0	0	0	0	0	0	0	0	0	0	0	0	0	0	0	0	0	0	0	0	0	0	0	0	0	0	0	0	0	0	0	9	0
df80ccb13824f60f1fad1abf2d7ce912	4	0	0	0	0	0	0	0	0	0	5	0	0	0	0	0	0	0	0	0	0	0	6	10	0	0	0	0	0	2	0	0	0	0	0	0	0	0	0	0	0	0	0	0	0	0	0	0	0
33e73ba8a04adcefacb840e4b4415feb	2	0	0	0	0	0	0	0	0	0	2	0	0	0	0	0	0	0	0	0	0	0	0	0	0	0	0	0	4	0	0	0	0	0	0	0	0	0	0	0	0	5	6	3	0	0	0	0	0
0bca0784e31c555740285e3f22e022e9	0	0	0	0	0	0	0	0	0	0	0	0	0	0	0	0	0	0	0	0	0	0	0	0	0	0	0	0	0	0	0	0	0	0	0	0	0	0	0	0	0	0	0	0	0	0	0	0	0
25ddf24c2517683feda912be7e7e7bdb	0	0	0	0	0	0	0	0	0	0	0	0	0	0	0	0	0	0	0	0	8	0	0	0	0	4	2	0	4	0	0	0	0	0	0	0	0	0	0	0	0	0	0	0	2	0	0	0	0
4cb63f0119808d5a345365a67789750f	0	0	0	0	0	0	0	0	0	0	0	0	0	0	0	0	5	0	4	0	0	0	0	0	0	0	0	0	0	0	0	0	0	0	0	0	0	0	0	0	0	4	5	4	0	0	2	0	0
734cbed4b48249713ec5531aaa3e10e6	0	0	0	0	0	0	0	0	0	0	0	0	0	0	0	0	0	4	4	0	0	4	0	0	0	0	0	0	5	0	0	0	0	0	0	0	0	0	0	0	0	0	0	0	0	0	0	0	0
4254b9a9ffc64028f3c03432dc2280ab	0	0	0	0	0	0	0	0	3	0	0	0	0	0	0	0	7	0	0	6	5	0	0	0	0	0	0	0	0	0	0	0	0	0	0	0	0	0	0	0	0	0	0	5	0	0	0	0	0
edbf18ba46f292bd251a8b3c87246f0c	0	0	0	0	0	0	0	0	0	0	0	0	0	0	0	0	0	0	0	0	0	0	18	0	0	0	0	0	0	0	0	0	0	0	0	0	0	0	0	0	0	0	0	0	0	0	0	0	0
5195db65153ddcde6cfcfc113c3886e5	0	0	0	0	0	0	0	0	0	0	0	2	0	2	0	0	5	0	0	0	0	0	3	3	0	0	0	0	0	0	0	0	0	0	0	0	0	0	0	0	0	0	0	0	0	0	0	0	2
11914e963373563e956573813cd5b6aa	0	0	0	0	0	0	0	0	0	0	0	0	0	0	0	0	0	0	0	0	0	11	0	9	0	0	0	0	0	0	0	0	0	0	0	0	0	0	0	0	0	0	0	0	0	0	0	6	0
6eaff70ab232dd9357f21ff42963cf11	0	0	0	0	0	0	0	0	0	0	3	0	0	0	0	0	4	0	5	0	0	0	0	0	0	0	0	0	2	0	0	0	0	0	0	0	0	0	0	0	0	4	0	8	0	0	0	0	0
f8bab82ea599f69e1f58c2972d7296ec	0	0	0	0	0	0	0	0	0	0	0	0	0	0	0	0	0	2	3	5	4	4	0	0	0	0	0	0	0	0	0	0	0	0	0	0	0	0	0	0	0	0	0	3	2	0	0	3	0
021931a50cbddb8b13ee2e8b5713a885	0	0	0	0	0	0	0	0	0	0	0	0	0	4	0	0	0	0	0	0	0	3	0	5	0	9	0	0	0	0	0	0	0	0	0	0	0	0	0	0	0	0	0	0	0	0	0	0	0
2588b6739c3120088da69804c3bf3d89	0	0	0	0	0	0	0	0	0	0	0	0	0	0	0	0	0	0	0	0	0	0	0	0	0	0	0	0	0	0	0	0	0	0	0	0	0	0	0	0	0	0	0	0	0	0	12	0	0
3a81793a7583b3cd16d4c2f1b905edd0	0	0	0	0	0	0	0	0	0	0	0	0	0	0	0	0	0	0	0	0	0	0	0	0	0	0	0	25	0	0	0	0	0	0	0	0	0	0	0	0	0	0	0	0	0	0	0	0	0
40ef4ab94182468fe99b675027c0357e	0	0	0	0	0	0	0	0	0	0	0	0	0	6	0	0	0	0	0	0	0	0	0	0	0	0	4	0	0	0	0	0	0	0	0	0	0	0	0	0	10	0	5	0	0	0	0	0	0
71acd10b88d1a2b13795b831d76d27c3	0	0	0	0	0	0	0	0	0	0	0	0	0	0	0	0	0	0	0	0	0	0	0	0	0	0	0	0	0	0	0	0	0	0	0	0	0	0	0	0	0	0	7	0	0	0	0	0	0
e5c23fb703a03b9f020e0dc39962b728	0	0	0	0	0	0	0	0	0	0	0	0	2	0	0	0	0	0	0	9	3	0	0	0	0	5	0	0	0	3	0	0	0	0	0	0	0	0	0	0	0	0	0	0	0	0	3	0	0
319f8581f1ffb7310bdf03b0117c7782	0	0	0	0	0	0	0	0	5	0	0	0	0	0	0	4	0	0	0	5	0	6	0	0	0	0	0	0	0	0	0	0	0	0	0	0	0	0	0	0	2	0	0	3	0	0	0	0	0
5731319cd4dca9031935c30fd2d0b0ff	0	0	0	0	0	0	0	0	0	0	0	0	0	0	0	0	0	0	0	0	0	5	0	6	4	0	0	0	10	0	0	0	0	0	0	0	0	0	0	0	0	0	0	0	0	0	0	0	0
9355ceb136d9c4b686b25043df7dd769	0	0	0	0	0	0	0	0	0	0	0	0	0	0	0	2	0	0	0	0	0	0	0	0	0	0	0	3	0	8	0	0	0	0	0	0	0	0	0	0	0	0	4	0	0	4	2	0	2
c5d4d5d455572baa1333a8ac9b85c792	0	0	0	0	0	0	0	0	0	0	0	0	0	0	0	0	0	0	0	0	0	0	0	0	0	0	0	0	0	0	0	0	0	0	0	0	0	0	0	0	0	0	0	0	0	25	0	0	0
9b0afa7c5ff8244e9d4cb26e51df9107	0	0	0	0	0	0	0	0	0	0	0	0	0	0	0	0	0	0	0	0	0	0	14	0	0	0	0	0	0	0	0	0	0	0	0	0	0	0	0	0	0	0	0	0	0	0	0	0	0
eb85e662a21ab95795d4c640a19a3ced	0	0	0	0	0	0	0	0	0	0	0	0	2	0	5	0	3	0	0	4	0	0	0	0	0	0	4	0	0	0	0	0	0	0	0	0	0	0	0	0	0	0	0	0	0	0	2	0	0
eb32669a9b8142336f89098b8f801b94	0	0	0	0	0	0	0	0	0	0	0	0	0	0	2	0	6	0	0	3	0	0	0	0	6	0	0	0	0	4	0	0	0	0	0	0	0	0	0	0	4	0	0	0	0	0	0	0	0
8fbb81a549de72d74a0101218a0535c6	0	2	0	0	0	0	0	0	7	0	0	0	0	0	0	5	0	3	0	0	0	0	0	0	0	3	5	0	0	0	0	0	0	0	0	0	0	0	0	0	0	0	0	0	0	0	0	0	0
00eb98d516513444def9e5d1f62ae486	0	0	0	0	0	0	0	0	0	0	0	0	0	0	0	11	0	0	0	0	0	0	14	0	0	0	0	0	0	0	0	0	0	0	0	0	0	0	0	0	0	0	0	0	0	0	0	0	0
3d22dfdc9f8213821409bfdd60ede33b	0	0	0	0	0	0	0	0	0	0	0	0	0	0	0	0	0	0	3	0	0	0	0	0	8	9	0	0	0	0	0	0	0	0	0	0	0	0	0	0	0	0	0	0	0	0	0	0	0
0d240fd0c7b2ab965b26a37d92505894	0	0	0	0	0	0	0	0	0	0	0	0	0	0	0	0	0	0	0	0	0	0	0	0	0	0	0	0	0	0	0	0	0	0	0	0	0	0	0	0	0	0	0	5	0	13	7	0	0
2694060a5c987a72f5ce38ce659cece9	0	0	0	0	0	0	0	0	0	0	0	6	2	0	0	0	0	0	0	3	3	0	0	0	0	0	5	0	0	0	0	0	0	0	0	0	0	0	0	0	0	0	0	3	0	0	0	0	0
8b26ab9c8f9a80acd26f2e7451869590	0	0	0	0	0	0	0	0	0	0	0	0	0	0	0	0	0	25	0	0	0	0	0	0	0	0	0	0	0	0	0	0	0	0	0	0	0	0	0	0	0	0	0	0	0	0	0	0	0
1633e54fe322fb3fd7dbf523ea94c9ed	0	0	0	0	0	0	0	0	0	0	0	0	0	0	0	0	0	0	0	0	0	0	0	0	15	0	0	0	0	0	0	0	0	0	0	0	0	0	0	0	0	0	0	0	0	0	0	0	0
478c0946fab4ab595e113225db7377e8	4	0	0	0	0	0	0	0	0	0	0	0	0	0	0	0	0	0	0	0	0	0	0	0	0	0	0	0	0	20	0	0	0	0	0	0	0	0	0	0	0	0	0	0	0	0	0	0	0
7b0292dabfe9dfe8806e82736c9306a6	0	0	0	0	0	0	0	0	0	0	0	0	0	0	0	3	0	0	0	0	0	0	6	0	0	0	0	0	0	0	0	0	0	0	0	0	0	0	0	0	0	0	0	0	0	0	8	0	7
a3beb85e286ecaa39c577da4f9769f07	0	0	0	0	0	0	0	0	0	0	0	0	0	0	0	0	17	0	0	0	0	0	0	0	0	0	0	0	0	0	0	0	0	0	0	0	0	0	0	0	0	0	0	0	0	0	0	0	0
c786f6fe1120d9790b76f90913541a97	0	0	0	0	0	0	0	0	0	0	0	6	0	0	0	0	0	0	0	0	0	0	0	0	0	0	0	0	0	0	0	0	0	0	0	0	0	0	0	0	0	0	0	12	0	0	0	0	0
c850a504d3cef083d3ee90e8746554c8	0	0	0	0	0	0	0	0	0	0	0	2	0	0	0	0	0	0	0	0	0	0	0	0	0	0	0	6	0	0	0	0	0	0	0	0	0	0	0	0	0	2	0	0	0	0	0	0	6
cf65e69af0f88b5ce360fbff731569b1	0	0	0	0	0	3	0	0	0	0	6	0	0	0	0	0	0	0	0	5	0	0	0	0	2	0	0	4	0	0	0	0	0	0	0	0	0	0	0	0	0	0	0	0	0	2	0	0	0
1f510e0e18318a11f56de3667f0aa56b	0	0	0	0	0	0	0	0	0	0	0	0	0	0	0	0	0	3	0	0	0	0	0	0	0	3	0	0	5	0	0	0	0	0	0	0	0	0	0	0	4	0	0	2	3	4	0	0	0
8bccc97a3068dd625db1bc5568469356	0	0	0	0	0	0	0	0	2	0	0	0	0	0	0	0	0	0	7	0	0	0	0	0	0	0	0	0	3	0	0	0	0	0	0	0	0	0	0	0	4	0	0	0	0	0	0	3	0
83581d5cbd2ad3ba334e8adf218a83db	0	0	0	0	0	0	0	0	0	0	0	0	6	0	0	0	0	0	0	0	0	7	0	0	0	0	0	0	0	0	0	0	0	0	0	0	0	0	0	0	0	0	0	0	0	0	0	0	0
14429e495d38030eb9576503d765dc64	0	0	0	0	0	0	0	0	0	0	0	0	0	0	0	0	0	0	0	0	0	8	0	0	0	0	0	0	0	0	0	0	0	0	0	0	0	0	0	0	0	0	0	11	0	0	0	0	0
8b7fa71cdbe71568428982f61e297267	0	0	0	0	0	0	0	0	0	0	2	2	0	0	0	0	0	0	0	0	0	0	0	0	0	0	4	0	0	0	0	0	0	0	0	0	0	0	0	0	0	0	0	0	8	0	4	0	0
dc438ed7708ea0457b4607fbfa6c6131	0	0	0	0	0	0	0	0	0	0	0	0	0	0	0	0	10	0	0	0	0	0	0	6	0	0	0	0	0	0	0	0	0	0	0	0	0	0	0	0	0	0	0	0	0	0	8	0	0
0dcd5698d71fae44f86f5a4aaa0a090d	0	0	0	0	0	0	0	0	0	0	3	0	0	3	0	0	0	0	4	0	0	0	0	0	0	2	0	0	0	0	0	0	0	0	0	0	0	0	0	0	0	0	3	0	0	0	0	0	6
42e0cb0bb17ad4426d7a4b3056b9bb4a	0	0	0	0	0	0	0	0	0	0	0	0	0	0	0	0	0	2	0	0	0	0	0	0	0	0	0	5	0	9	0	0	0	0	0	0	0	0	0	0	0	0	0	0	0	4	0	0	4
4706f60654787d1b97e777a3c9bcdc8b	0	0	0	0	0	0	0	0	3	0	0	0	0	4	0	0	0	0	0	0	7	0	0	0	0	0	0	0	0	0	0	0	4	0	0	0	0	0	0	0	0	0	0	2	0	0	0	0	4
5078fade97f16272ab62bef3eb9ee578	0	0	0	0	0	0	0	0	0	0	0	0	0	0	0	0	0	0	0	2	0	0	3	0	0	0	0	3	0	0	0	0	0	0	0	0	0	0	0	0	0	0	0	0	3	5	0	0	2
58a9f887e3e8f404ce3b2cfcec637b42	0	0	0	0	0	0	0	0	0	0	0	0	23	0	0	0	0	0	0	0	0	0	0	0	0	0	0	0	0	0	0	0	0	0	0	0	0	0	0	0	0	0	0	0	0	0	0	0	0
59107b94168437925da141aaddde69b1	0	0	0	0	0	0	0	0	0	0	0	0	0	0	0	0	0	0	0	0	0	0	0	0	0	0	0	0	0	0	0	0	0	0	0	0	0	0	0	0	0	0	0	0	0	0	0	0	23
7377a36031abdf2b5424c15f0d60bd74	0	0	0	0	0	0	0	0	0	0	7	0	0	0	0	0	0	0	0	0	8	0	0	8	0	0	0	0	0	0	0	0	0	0	0	0	0	0	0	0	0	0	0	0	0	0	0	0	0
9cc954286354319e31845eee258aa3fb	0	0	0	0	0	0	0	0	0	0	0	0	0	0	0	0	0	0	0	0	0	0	0	0	0	0	0	0	0	0	0	0	0	0	0	0	0	0	0	0	0	0	0	0	0	0	0	0	0
a705ab7c3e1bc45635127cdffb3ce6fe	0	0	0	0	0	0	0	0	0	0	0	0	0	0	0	0	0	0	0	0	0	0	0	0	0	0	0	7	0	0	0	0	0	0	0	0	0	0	0	0	0	0	0	0	0	0	0	0	5
e1f68e3806c0267d0fced6d6c1a64568	0	0	0	0	0	0	0	0	0	0	0	0	0	0	0	0	0	0	0	0	0	0	0	0	0	0	6	0	0	6	0	0	0	0	0	0	0	0	0	0	0	0	0	0	0	0	4	0	2
04345688cfdf4c952c0147bfd35ed0d6	0	0	0	0	0	0	0	0	0	0	0	0	0	0	0	0	0	0	0	0	0	0	0	0	0	0	0	0	0	0	0	0	0	0	0	0	0	0	0	0	0	0	0	0	0	0	0	0	0
472cb258ed001037300dfdba26237314	0	0	0	0	0	0	0	0	0	0	2	0	0	0	0	0	0	0	0	0	0	0	3	2	0	2	0	0	3	0	0	0	0	0	0	0	0	0	0	0	5	0	0	0	0	0	0	0	0
efd4dbbaca92a66a6ed4a379127391b5	0	0	0	0	0	0	0	0	0	0	7	0	0	0	0	0	5	0	0	0	0	0	0	0	0	0	6	0	0	0	0	0	0	0	0	0	0	0	0	0	0	0	0	0	5	0	0	0	0
a8e5c0e54b9b5210b05dae83ca33a62a	0	0	0	0	0	0	0	0	0	0	0	0	0	0	0	0	0	0	0	0	0	0	0	0	0	0	0	0	0	0	0	0	0	0	0	0	0	0	0	0	0	0	23	0	0	0	0	0	0
e5d25ea87234b7be8fc369909c9a3fab	0	0	0	0	0	0	0	0	0	0	0	0	0	0	0	0	0	7	16	0	0	0	0	0	0	0	0	0	0	0	0	0	0	0	0	0	0	0	0	0	0	0	0	0	0	0	0	0	0
4ee789e22bbb35ae4f2b9f6162135f22	0	0	0	0	0	0	0	0	0	0	0	0	0	0	0	7	11	0	0	0	0	0	0	0	0	0	0	0	0	0	0	0	0	0	0	0	0	0	0	0	0	0	0	0	0	0	0	0	0
87e44d4a85e250a57f62943598f14bab	0	0	0	0	0	0	0	0	0	0	0	0	0	0	0	0	0	0	3	0	0	0	0	5	0	0	0	0	0	3	0	0	0	0	0	0	0	0	0	0	0	3	3	0	0	0	2	0	2
1fb6ff0936aa17dfadbd5f8a9218a1ec	0	0	0	0	0	0	0	0	0	0	0	0	0	0	0	0	0	0	0	0	0	0	0	0	0	0	0	0	0	0	0	0	0	0	0	0	0	0	0	0	0	0	0	0	0	0	0	0	0
eded5884c0a9eee6968930dcbd540e24	0	0	0	0	0	0	0	0	0	0	0	0	0	0	0	0	4	0	0	0	0	0	0	0	6	0	0	0	0	0	0	0	0	0	0	0	0	0	0	0	3	3	0	0	0	0	4	0	0
050fef701b3100345cdc5393829d4d99	0	0	0	0	0	0	0	0	0	0	0	0	0	3	0	0	0	0	0	0	0	0	3	0	0	0	4	4	0	0	0	0	0	0	0	0	0	0	0	0	0	0	0	0	0	0	2	0	0
0d2b68a3f76f7867950dfa808680ead4	0	0	0	0	0	0	0	0	0	0	0	0	0	0	0	0	0	0	0	9	0	0	0	0	0	0	0	0	0	0	0	0	0	0	0	0	0	0	0	0	6	0	0	0	0	0	0	0	0
4b6691af6fdfe0e44f303add8313dad2	0	0	0	0	0	0	0	0	2	0	0	0	0	0	3	0	0	0	10	0	0	0	0	0	0	0	0	0	0	0	0	0	0	0	0	0	0	0	0	0	0	0	0	0	0	0	0	0	0
92c6e2af4e890fc3fb9be1c80a94fdef	0	0	0	0	0	0	0	0	0	0	3	0	0	0	0	0	0	8	0	4	0	0	0	0	0	0	0	0	0	0	0	0	0	0	0	2	0	0	0	0	0	0	0	0	0	0	0	0	5
af420edc497469c8898586e05cb798d6	0	0	3	0	0	0	0	0	0	0	0	0	0	0	0	0	0	0	0	0	0	0	0	5	0	0	0	7	0	0	0	0	0	0	0	0	0	0	0	0	0	0	0	0	0	0	0	7	0
b8087e590702263536f8e0b70acf359f	0	0	0	0	0	0	0	0	0	0	0	0	0	0	0	0	0	0	0	0	0	0	0	0	0	0	0	0	0	0	0	0	0	0	0	0	0	0	0	0	0	0	0	0	0	8	8	0	0
e1464289109e27746d09c2ae64b01251	0	0	0	0	0	0	0	0	0	0	0	0	0	0	0	0	0	0	0	4	0	0	0	3	0	2	0	0	0	0	0	0	0	0	0	0	0	0	0	0	6	0	0	0	0	0	0	2	0
f222e073d021b8f85a586d166f3dd6c0	4	6	0	0	0	0	5	0	0	0	0	0	0	0	0	0	0	0	0	0	0	0	0	0	0	0	0	0	0	0	0	0	0	0	0	0	0	7	0	0	0	0	0	0	0	0	0	0	0
f91ba2f7031f60b744b2cc537e46e989	0	0	0	0	0	0	0	0	0	0	0	0	0	0	0	0	0	0	0	0	0	0	0	0	0	15	0	0	0	0	0	0	0	0	0	0	0	0	0	0	0	0	0	0	0	0	0	0	7
8e2f5af01a5e1527c8d3f287deb4b537	0	0	0	0	0	0	0	0	0	0	5	0	0	0	0	0	0	2	0	0	0	0	0	0	0	0	4	0	0	3	0	0	0	0	0	0	0	0	0	0	0	0	0	0	0	0	0	0	0
85e8aa90421f80e1bf0f22744db68d84	0	0	0	0	0	0	0	0	0	0	0	0	0	0	0	0	0	0	0	0	0	0	0	0	0	0	0	0	0	0	0	0	0	0	0	0	0	0	0	0	0	0	0	0	0	0	0	0	0
14237ee32b14d4d67d33e47c875586cc	0	0	0	0	0	0	0	0	0	0	0	0	0	0	0	0	0	4	0	7	0	0	0	0	5	0	0	0	0	0	0	0	0	0	0	0	0	0	0	0	0	0	0	2	2	0	0	0	0
b51e07f45540f7d94e3c517dafb5205c	0	0	0	0	0	0	0	0	0	0	2	0	0	0	0	4	0	0	0	0	0	0	0	0	0	0	0	0	0	0	0	0	0	0	0	0	0	0	0	0	0	4	0	0	0	0	2	0	0
725b4eb2e62af0c5ddc204cdbe126eab	0	0	0	0	0	0	0	0	0	0	0	0	0	0	0	0	0	0	0	3	3	0	0	0	0	0	0	0	0	0	0	0	0	0	0	0	0	0	0	0	0	0	0	0	0	0	0	0	0
e5835129b51e7266078009ea7293be35	0	0	0	0	0	0	0	0	0	0	0	0	0	0	0	0	0	7	4	0	0	0	0	0	0	0	11	0	0	0	0	0	0	0	0	0	0	0	0	0	0	0	0	0	0	0	0	0	0
0a54bc0325b694252bbc4676ebfb5c05	0	0	0	0	0	0	0	0	0	0	0	0	0	0	0	0	0	0	0	0	4	6	0	0	0	0	0	0	0	0	0	0	0	0	0	0	0	0	0	0	0	0	0	0	0	0	8	0	0
1af7b251f5fc2189e36b926a326812cf	0	0	0	0	0	0	0	0	0	0	0	0	0	0	0	0	0	15	0	0	0	0	4	0	0	0	0	0	0	0	0	0	0	0	0	0	0	0	0	0	0	0	0	0	0	0	0	0	0
fefc95378c850afb1430ef1bf4ba15c4	0	0	0	0	0	0	0	0	0	0	0	0	0	0	0	2	2	0	0	0	0	0	0	0	3	0	0	0	0	0	0	0	0	0	0	0	0	0	0	0	6	0	3	0	0	0	0	0	0
e5671d1da632186394d775f8d6096844	0	0	0	0	0	0	0	0	0	0	0	0	3	0	0	0	0	0	0	9	0	0	0	0	0	0	0	0	0	6	0	0	0	0	0	0	0	0	0	0	0	0	0	0	0	0	0	0	0
ca01799d101dd1da98c1f16916416544	0	0	0	0	0	0	0	0	0	0	0	0	0	0	0	0	0	0	0	0	0	0	0	0	0	2	0	0	4	0	2	0	0	0	0	0	0	0	0	0	0	0	14	0	0	0	0	0	0
f21be63fe9452093aa6d49f34868a881	0	0	0	0	0	0	0	0	0	0	0	0	0	0	0	0	3	0	0	0	0	0	0	7	0	0	3	0	0	0	2	0	0	0	0	0	0	0	0	0	0	0	0	0	0	0	4	0	3
c984b060737f1470b6b3a35169dc532e	0	0	0	0	0	0	0	0	0	0	0	0	0	0	0	0	2	0	0	0	0	0	0	0	0	2	0	0	0	3	0	0	0	0	0	0	0	0	0	0	0	4	0	0	0	2	0	0	0
af4cdf623f47183f360f468c3dba36a4	0	0	0	0	0	0	0	0	0	0	3	0	0	0	0	0	0	0	0	0	0	5	0	0	0	0	0	2	0	0	0	0	0	0	0	0	0	3	0	0	0	0	0	0	0	3	0	0	0
ef162eb49c1f41d5bda77fe93ac1191e	0	0	0	0	0	0	0	0	0	0	0	0	0	0	0	4	0	0	3	0	0	7	0	0	0	0	0	0	0	0	0	0	0	0	0	0	0	0	0	0	0	0	0	5	0	0	0	0	0
a90f7820f8c8240177be68191aa0cab6	0	0	0	0	0	0	0	0	0	0	0	0	0	0	0	0	0	0	0	0	0	0	0	0	0	0	0	11	0	0	0	0	5	0	0	0	0	0	0	0	0	0	0	0	0	0	0	0	0
3aa35cb2f49c7725404fdfbda57163e6	0	0	0	0	0	0	0	0	0	0	0	0	0	0	0	0	0	0	4	0	0	0	0	0	0	3	0	0	0	0	0	0	0	0	0	0	0	0	0	0	0	0	4	0	0	0	0	5	5
6cc641bf33eacb01dc3bde26152c0132	0	0	0	0	0	0	0	0	0	0	0	0	0	0	5	0	0	3	0	0	0	4	0	3	0	2	0	0	0	0	0	0	0	0	0	0	0	0	0	0	0	0	0	0	0	0	0	0	0
7a56ac0b83ed305e79b27be7631abad4	0	0	0	0	0	0	0	0	0	0	0	0	0	0	0	0	0	0	0	0	0	0	0	0	0	0	21	0	0	0	0	0	0	0	0	0	0	0	0	0	0	0	0	0	0	0	0	0	0
7fa5b762ea33b6dd71d5b4250f9b3a99	0	0	0	0	0	0	0	0	0	0	0	0	0	0	0	0	0	0	0	10	0	0	0	0	0	0	0	0	0	0	0	0	0	0	0	0	0	0	0	0	0	0	0	0	0	0	4	0	7
c01b14e1408af612e1ce55efb7b25ddd	0	0	0	0	0	0	0	0	0	0	0	0	0	0	0	0	0	0	0	0	5	0	6	0	0	0	0	0	0	10	0	0	0	0	0	0	0	0	0	0	0	0	0	0	0	0	0	0	0
d3a49a26f28bef0d88cda2c0cedfa847	0	0	0	0	0	0	0	0	0	0	0	0	0	0	0	8	13	0	0	0	0	0	0	0	0	0	0	0	0	0	0	0	0	0	0	0	0	0	0	0	0	0	0	0	0	0	0	0	0
fd6ebf2124ba7a1d0040b9f2acfd91b1	0	0	0	0	0	0	0	0	0	0	0	0	0	0	0	0	0	0	0	0	0	0	0	0	3	0	0	0	0	4	0	0	0	0	0	0	0	0	0	0	6	0	3	0	0	0	0	5	0
ffc1aafbb2bfe1a8cb1d3951f3339e4d	0	0	0	0	0	0	0	0	0	0	0	0	0	5	0	0	0	0	0	6	0	0	0	0	0	0	0	0	0	0	0	0	0	0	0	0	0	0	0	0	0	0	0	0	0	0	0	0	5
e40ff794a00b5fec84b7dbd11419597a	0	0	0	0	0	0	0	0	0	0	4	0	0	0	0	0	0	0	6	0	0	0	0	5	0	0	0	0	0	0	0	0	0	0	0	0	0	0	0	0	0	0	0	0	0	6	0	0	0
a77297f3d2cfe631150aed90103ee426	0	0	0	0	0	0	0	0	0	0	0	0	0	2	0	0	0	0	2	0	0	0	0	0	0	3	0	5	4	0	0	0	0	0	0	0	0	0	0	0	0	0	0	0	2	0	0	0	0
fe02eb8f4b0732af855a2464481a899a	0	0	0	0	0	0	0	0	0	0	0	0	6	0	0	0	0	0	0	0	0	0	0	7	0	0	0	0	0	0	0	0	0	0	0	0	0	0	0	0	0	2	0	0	0	4	0	0	0
a3a54d7d26f99e31ec5f245dffc7ae01	0	0	0	0	0	0	0	0	0	0	2	0	0	0	0	0	0	0	5	0	0	0	0	2	0	2	0	0	0	0	0	0	0	0	0	0	0	0	0	0	4	0	0	4	0	0	0	0	2
a06c3d9b32b59c280c460938ef952033	0	0	0	0	0	0	0	0	0	0	0	0	6	0	0	0	0	0	0	0	0	0	11	0	0	0	0	0	0	4	0	0	0	0	0	0	0	0	0	0	0	0	0	0	0	0	0	0	0
6e00a82372aca0c111f9720ad3e315f1	0	0	0	0	0	0	0	0	0	0	0	0	0	0	6	0	0	0	0	0	0	0	0	5	0	0	0	0	0	5	0	0	0	0	0	0	0	0	0	0	0	0	0	0	0	0	0	0	2
b76b262ecbe6ff66f73f72c923e57542	0	0	0	0	0	0	0	0	0	0	0	0	0	0	0	0	0	0	0	0	11	0	0	0	0	0	0	0	0	0	0	0	0	0	0	0	0	0	0	0	0	0	0	0	0	0	0	0	0
0d28534203c26c4d70a81d8d00159409	0	0	0	0	0	0	0	0	0	0	0	0	0	0	0	0	0	11	0	0	0	0	0	0	0	0	0	0	4	0	0	0	0	0	0	0	0	0	0	0	0	0	0	0	0	0	0	0	2
cadb4e87f220b0d9c5d7367375292c25	0	0	0	0	0	0	0	0	0	0	0	0	0	0	0	0	0	0	5	0	0	0	0	2	0	0	3	0	0	0	0	0	0	0	0	0	0	0	0	0	0	0	2	5	0	0	0	0	0
de718af0976279bac20aada631138bd6	0	0	0	0	0	0	0	0	0	0	0	0	0	0	8	0	0	0	0	0	0	0	0	0	0	0	0	0	0	0	0	0	0	0	0	0	0	0	0	0	0	0	0	0	0	0	0	0	0
4211828130803516587db2dc17447631	0	0	0	0	0	0	0	0	0	0	0	0	0	0	0	0	0	0	0	0	0	0	5	2	7	0	3	0	0	0	0	0	0	0	0	0	0	0	0	0	2	0	0	0	2	0	0	0	0
4bbccd72e19aeea1a94fc28ede12dd95	0	0	0	0	0	0	0	0	0	0	0	8	0	0	0	0	0	0	0	0	0	0	0	0	0	8	0	0	0	0	3	0	0	0	0	0	0	0	0	0	0	0	0	0	0	0	0	0	0
3de06569455402a44d705143a65e3a46	0	0	0	0	0	0	0	0	0	0	0	0	0	0	0	2	0	0	4	0	0	0	0	0	0	0	0	0	2	0	0	0	0	0	0	0	0	0	0	0	0	0	0	0	0	0	0	4	0
41617edc7de31ea3b4c04a504fd7907b	0	0	0	0	0	0	0	0	0	0	0	0	0	0	0	0	0	0	0	10	0	0	0	0	0	0	0	0	0	0	0	0	0	0	0	0	0	0	0	0	0	0	0	0	0	0	0	10	0
5b0077d0c7711109f410282d600379ca	0	0	0	0	0	0	0	0	0	0	0	0	0	0	0	0	0	0	9	4	0	0	0	0	0	0	0	0	0	0	0	0	0	0	0	0	0	0	0	0	0	7	0	0	0	0	0	0	0
de4c9d0c0ebe65e1de3c5f0b8c062bf8	0	0	0	0	0	0	0	0	0	0	0	0	0	0	0	0	0	20	0	0	0	0	0	0	0	0	0	0	0	0	0	0	0	0	0	0	0	0	0	0	0	0	0	0	0	0	0	0	0
ff01d025fc7c57233935d17b8a8456ab	0	0	0	0	0	0	0	0	0	0	0	0	0	0	0	0	0	0	0	0	0	0	0	0	0	0	0	0	0	0	0	0	0	0	0	0	0	0	0	0	0	0	0	0	0	0	0	0	0
1a2fcabba79759451bc5d7b6f57120f6	0	0	0	0	0	0	0	0	0	0	0	5	0	0	0	0	0	0	0	0	0	0	0	0	7	0	0	0	0	0	0	0	0	0	0	0	0	0	0	0	0	0	0	0	0	0	0	0	8
dd609bbb05f4d6b932f8a75814699442	0	0	0	0	0	0	0	0	0	0	0	0	0	0	0	0	0	0	0	0	0	0	0	0	0	0	0	0	0	0	0	0	0	0	0	0	0	0	0	20	0	0	0	0	0	0	0	0	0
0d0b3e7cbc36d0d07384f3b457bfafad	0	0	0	0	0	0	0	0	0	0	0	0	0	0	0	0	0	0	0	0	0	0	0	0	0	0	0	0	0	0	0	0	0	0	0	0	0	0	0	0	0	0	0	0	0	0	0	0	0
0962242f610d9e7342fc229b43ae3c52	0	0	0	0	0	0	0	0	0	0	8	0	0	0	0	0	0	0	0	0	0	0	0	0	0	0	0	0	0	0	0	0	0	0	0	0	0	0	0	0	0	0	0	0	0	0	0	0	0
0ea1046da47335bed561a4cea9b49450	0	0	0	0	0	0	0	0	0	0	0	6	0	0	0	0	0	0	0	8	0	0	0	0	0	0	0	0	0	0	0	2	0	0	0	0	0	0	0	0	0	0	0	0	0	0	0	0	0
f2803615131aee0890db7e797f93c68e	0	0	0	0	0	0	0	0	0	0	0	0	0	0	0	0	0	0	0	0	0	0	0	0	0	0	0	0	0	0	0	0	0	0	0	0	0	0	0	0	0	0	0	0	0	0	0	0	0
03c1f5e10947a78dc45d27b902a70f76	0	0	0	0	0	0	0	0	0	0	0	0	0	0	0	0	0	0	0	5	0	0	0	0	0	3	0	0	0	0	0	0	0	0	0	0	0	0	0	0	8	0	0	0	0	0	0	0	0
a1d45461b440d896c6f1ba3079e79b95	0	0	0	0	0	0	0	0	0	0	0	0	0	0	0	0	0	0	0	0	0	0	0	0	0	0	0	0	0	0	0	0	0	0	0	0	0	0	0	0	0	0	20	0	0	0	0	0	0
edabb44bc73b26262f6cb418742b9dcd	0	3	0	0	0	0	0	0	0	0	0	0	0	9	0	0	4	0	0	0	0	0	0	0	0	0	0	2	0	0	0	0	0	0	0	0	0	0	0	0	0	0	0	0	0	0	0	0	0
3f4d538e32a60734820065deadba19f3	0	0	0	0	0	0	0	0	0	0	0	0	0	0	0	4	0	0	0	0	2	0	0	0	0	0	0	0	4	0	0	0	0	0	0	0	0	0	0	0	0	0	0	0	0	0	0	8	0
09a5f7d2017a0f2e654c33df4e7795cf	0	0	0	0	0	0	0	0	0	0	0	0	0	0	0	0	0	0	0	0	6	0	7	0	2	0	0	0	0	0	0	0	0	0	0	0	0	0	0	0	0	0	0	0	0	5	0	0	0
632a16f5562cd0c2afffc2859fc7395f	0	7	0	0	0	0	0	0	0	0	0	0	0	0	0	0	0	0	0	0	0	0	0	0	0	0	0	0	0	0	6	0	0	0	0	0	0	7	0	0	0	0	0	0	0	0	0	0	0
a8bf555518a43279ec815f728094acc1	0	0	0	0	0	0	0	0	0	0	0	5	0	0	0	0	0	0	0	0	0	0	0	0	0	0	0	0	11	0	0	0	0	0	0	0	0	4	0	0	0	0	0	0	0	0	0	0	0
7a311f86ec01889d00ac1d5cbd80cb43	0	0	0	0	0	0	0	0	0	0	0	0	0	4	0	3	0	3	0	5	0	0	0	0	0	0	0	0	0	0	0	0	0	0	0	0	0	0	0	0	0	0	0	0	0	5	0	0	0
0d22b47f2c220e3af2ecb7b6fa06db89	0	0	0	0	0	0	0	0	0	0	0	0	0	0	0	19	0	0	0	0	0	0	0	0	0	0	0	0	0	0	0	0	0	0	0	0	0	0	0	0	0	0	0	0	0	0	0	0	0
0ea022b6505f284d87b4629de344bb85	0	0	0	0	0	0	0	0	0	0	0	0	0	0	0	0	4	0	0	0	0	0	0	0	5	0	0	2	0	2	0	0	0	0	0	2	0	0	0	0	2	0	0	0	0	0	0	0	0
672a2f2a4a17baa9eb42afe2ddc7f689	0	0	0	0	0	0	0	0	0	0	0	0	0	5	0	4	0	0	0	0	0	0	0	0	0	0	0	0	0	0	0	0	0	0	0	0	0	0	0	0	0	0	0	0	0	5	0	0	0
d2d16d6f2ad2b446ca9ba15ad1d1ae77	0	0	0	0	0	0	0	0	0	0	0	0	0	0	0	0	0	0	0	0	0	0	0	0	0	0	0	0	0	0	0	0	0	0	0	0	0	0	0	0	0	0	0	0	0	19	0	0	0
eea8a9756182f7511dfb078da35b5e68	0	0	0	0	0	0	0	0	0	0	0	0	0	0	0	0	0	0	8	0	0	0	0	0	0	0	0	0	0	0	0	0	0	0	0	0	0	0	0	0	0	0	11	0	0	0	0	0	0
199e24e3e4dff9775d07e32ec5f498f2	0	0	0	0	0	0	0	0	0	0	0	2	0	0	0	4	5	0	0	0	0	0	0	0	0	0	0	0	0	0	0	0	0	0	0	0	0	0	0	0	0	0	3	3	0	0	0	0	0
450a47a3542c94ecd16f5142073f5d62	0	0	0	0	0	0	0	0	0	0	4	0	0	0	0	0	0	4	0	0	0	0	3	0	0	0	0	0	0	0	0	0	0	0	0	0	0	0	0	0	0	0	3	0	0	0	0	0	0
b7bb141abb31f327a5b9a59b61ff575c	0	0	0	0	0	0	0	0	0	0	0	0	3	0	0	0	3	5	0	0	0	0	0	0	0	0	0	0	0	0	0	0	0	0	0	0	0	0	0	0	2	0	0	0	0	0	0	0	0
ec96e28ba674302c35cafa13f9c23c0d	0	0	0	0	0	0	0	0	0	0	0	5	0	0	0	0	0	5	0	0	0	0	0	0	0	0	0	0	0	0	0	0	0	0	0	0	0	0	0	0	0	0	0	2	0	0	0	0	0
19f6dff0e8c1129f328170912bdb4b44	0	0	0	0	0	0	0	0	0	0	0	0	0	2	3	0	3	0	0	0	0	0	0	0	0	0	3	0	0	0	0	0	0	0	0	0	0	0	0	0	2	0	0	0	0	0	3	0	3
689b3aecf80a6add1c8297a350dc6d0c	0	0	0	0	0	0	0	0	0	0	6	3	0	0	0	0	0	2	3	0	0	3	0	0	0	0	0	0	0	0	0	0	0	0	0	0	0	0	0	0	0	0	0	0	0	0	0	0	0
26cb7d2ab85b5b8618f665576e639c10	0	0	0	0	0	0	0	0	0	0	0	0	0	0	0	0	0	0	0	0	0	0	0	0	0	0	0	0	0	0	0	0	0	0	0	0	0	0	0	0	0	0	0	0	0	0	0	0	0
25a3cd7fd31794ed795d2f17289bb422	0	0	0	0	0	0	0	0	0	0	0	0	0	0	0	0	6	0	0	0	0	0	0	0	0	0	0	0	0	0	0	0	0	0	0	0	0	0	0	0	0	3	0	0	0	0	0	0	6
3e0bbc8aedd652bec618c97a9aeda787	0	0	0	0	0	0	0	0	0	0	0	0	0	0	0	0	0	0	0	0	0	0	0	0	0	0	0	0	0	0	0	0	0	0	0	0	0	0	0	0	0	0	0	0	0	0	0	0	0
ebfd77021bbb2260fbff94787cdde842	0	0	0	0	0	0	0	0	0	0	0	0	0	0	0	0	0	0	0	0	0	0	0	0	0	0	0	0	0	0	0	0	0	0	0	0	0	0	0	0	0	0	0	0	0	0	0	0	0
db9ce4e30209a85903c8250ceb5de93e	0	0	0	0	0	0	0	0	0	0	0	0	0	0	0	0	0	0	0	6	0	4	0	0	0	0	0	0	0	0	0	0	0	0	0	0	0	0	0	0	0	0	0	0	0	0	0	0	9
c67f0d0881ad5979de5e046b2931ab7c	0	0	0	0	0	0	0	0	0	0	0	0	0	0	0	0	0	7	5	0	0	0	0	0	0	0	0	0	0	0	0	0	0	0	0	0	0	0	0	0	0	0	7	0	0	0	0	0	0
5dd0a374e9020857838e692b1287558e	0	0	0	0	0	0	0	0	0	0	0	0	0	0	0	0	2	0	0	0	0	0	0	0	0	0	0	0	3	0	0	0	0	0	0	0	0	0	0	0	3	0	2	0	0	0	0	0	3
7d01b6367b31d9f258ec95f837ab984e	0	0	0	0	0	0	0	0	0	0	0	0	0	0	0	0	0	0	10	0	0	0	0	0	9	0	0	0	0	0	0	0	0	0	0	0	0	0	0	0	0	0	0	0	0	0	0	0	0
d99e0aa7f1ba59c4a1fd3232e2baaaee	0	0	0	0	0	0	0	0	0	0	0	0	0	0	0	0	0	0	0	0	0	0	0	19	0	0	0	0	0	0	0	0	0	0	0	0	0	0	0	0	0	0	0	0	0	0	0	0	0
ea3a88b1ad879e8cf640539ac5af207b	0	0	0	0	0	0	0	0	0	0	0	0	0	0	0	0	0	10	0	0	0	0	0	0	0	0	0	0	0	0	0	0	0	0	0	0	0	0	0	0	0	0	0	5	0	4	0	0	0
b9a6e0f0781f99448498feb1a6d7bd30	0	0	0	0	0	0	0	0	0	0	0	0	0	0	0	0	2	2	0	0	2	0	0	0	5	0	0	0	0	0	0	0	0	0	0	0	0	0	0	0	3	3	0	0	0	0	0	0	0
e53e0b31d571874a3edb130463d116b2	0	0	0	0	0	0	0	0	0	0	0	0	0	0	0	0	0	0	0	0	0	0	0	0	0	0	7	0	0	0	0	0	0	0	0	0	0	0	0	0	0	0	0	0	0	0	0	0	0
8924a053a3d7e31d9c0b264901a61674	0	0	0	0	0	0	0	0	0	0	0	0	0	0	0	0	0	0	0	0	6	0	0	0	0	8	5	0	0	0	0	0	0	0	0	0	0	0	0	0	0	0	0	0	0	0	0	0	0
ba406c8f5766267d730b1f904032ab14	0	0	3	0	0	0	0	0	0	0	0	0	0	0	0	0	0	0	5	0	0	0	4	0	5	0	0	2	0	0	0	0	0	0	0	0	0	0	0	0	0	0	0	0	0	0	0	0	0
8150261c77d39519d7d1c1534c410b0b	0	0	0	0	0	0	0	0	0	0	0	0	0	0	0	0	0	0	3	0	0	0	0	0	3	0	0	7	0	0	0	0	0	0	0	0	0	0	0	0	0	0	0	0	0	0	6	0	0
069d8c96b92e46b30387c083facfc706	0	0	0	0	0	0	0	0	0	0	0	0	0	0	0	0	0	0	0	0	0	0	0	0	0	3	0	7	0	0	0	0	0	0	0	0	0	0	0	0	0	0	3	0	0	0	0	0	0
609fde42b57c9929424b73f293deec02	0	0	0	0	0	0	0	0	0	0	0	0	0	0	2	0	2	0	0	4	0	0	0	2	0	0	0	0	0	3	0	0	0	0	0	0	0	0	0	0	0	0	3	0	0	0	0	0	0
d47991e21279107d6de939502c58f4d1	0	0	0	0	0	0	0	0	0	0	0	0	0	0	0	0	0	0	0	4	0	0	0	0	0	0	0	0	0	0	0	0	0	0	0	0	0	0	0	0	0	0	11	4	0	0	0	0	0
84d8faafb0a2d49175da2fa7bd417df2	0	0	0	0	0	0	0	0	0	0	0	0	0	0	0	0	0	0	0	10	0	0	2	0	0	0	0	0	0	0	0	0	0	0	0	0	0	0	0	0	0	0	0	4	0	0	0	0	0
eabb01a2eaa4dfbdaa013890a31ef351	0	0	0	0	0	0	0	0	0	0	0	0	0	0	0	0	0	0	0	0	0	0	0	0	0	0	0	0	0	0	0	0	0	0	0	0	0	0	0	0	0	0	0	0	0	0	0	0	0
df0efdd2bf91edd7e8db908b02bd39ec	0	0	0	0	0	0	0	0	0	0	0	0	0	7	0	0	0	0	0	0	0	0	0	0	0	0	0	5	0	0	0	0	0	0	0	0	0	0	0	0	0	0	0	0	7	0	0	0	0
7ea4aa133a3f8cdf6c4ad2c6aefeec53	0	0	0	0	0	0	0	0	0	0	0	0	0	0	0	0	0	0	0	0	0	0	0	4	0	0	2	0	0	9	0	0	0	0	0	0	0	0	0	0	0	0	0	0	0	0	3	0	0
b663967b6bf46203a6d74efa0b158e44	0	0	0	0	0	0	0	0	0	0	0	0	0	0	0	4	0	0	0	0	4	0	0	0	0	0	0	0	3	0	0	0	0	0	0	0	0	0	0	0	0	0	0	0	0	0	0	5	0
427733c36a06641dc4ee4b37d55e6411	0	0	0	0	0	0	0	0	0	0	0	0	3	0	0	0	0	0	0	0	0	0	0	0	4	0	0	0	0	0	2	0	0	0	0	0	0	0	0	0	0	0	0	0	0	0	5	0	0
72dc53eaa65c8493af096d5eaae14ccc	0	0	0	0	0	0	0	0	0	0	0	0	0	2	0	0	0	0	0	0	6	0	0	0	0	0	0	0	0	0	0	0	0	0	0	0	0	0	0	0	0	0	0	0	0	0	0	0	3
aab0d4fa195bbbf867d9724211a36fd5	0	0	0	0	0	0	0	0	0	0	0	0	0	0	0	0	0	0	0	0	3	3	0	0	0	0	0	0	3	0	0	0	0	0	0	0	0	0	0	0	0	0	0	0	0	0	2	0	0
0ec9f004ea845d6bab4d2b09586358fc	0	0	0	0	0	0	0	0	0	0	0	0	0	0	5	0	0	0	0	0	0	0	0	0	0	0	0	0	3	4	0	0	0	0	0	0	0	0	0	0	3	0	0	3	0	0	0	0	0
39a2bec50a7ef275ef23df843228dbc2	0	0	0	0	0	0	0	0	0	0	0	0	0	0	0	0	0	0	0	0	0	0	0	0	0	0	0	0	0	0	0	0	0	0	0	0	0	0	0	0	0	0	0	0	0	0	0	18	0
b6657424508af70a8fa6c724b5a418ad	0	0	0	0	0	0	0	0	0	0	0	0	0	0	0	0	0	0	0	0	9	0	0	0	0	0	0	0	0	0	0	0	0	0	0	0	0	0	0	0	0	0	0	0	0	0	0	0	0
9c49043d53b0439ed41843fee362746e	0	0	0	0	0	0	0	0	0	0	0	0	0	0	0	0	0	0	0	0	0	0	0	0	0	0	0	0	0	0	0	0	0	0	0	0	0	0	0	0	0	0	0	0	0	0	0	0	0
a65acc596fe2462d663e44a69079be42	0	0	0	0	0	0	0	0	0	0	0	0	0	0	0	0	0	0	0	0	0	0	0	0	9	0	9	0	0	0	0	0	0	0	0	0	0	0	0	0	0	0	0	0	0	0	0	0	0
6911cdccae0064cc5a661145ef4faa1f	0	0	0	0	0	0	0	0	0	0	0	0	0	0	0	0	0	0	0	0	0	0	0	0	0	0	0	6	0	0	0	0	0	0	0	0	0	0	0	0	0	0	0	0	0	0	0	0	0
70e73d794ff83ef6adf47a0140e0b386	0	0	0	0	0	0	0	0	0	0	0	0	0	0	0	0	7	3	0	0	2	0	0	0	0	0	0	0	0	0	0	0	0	0	0	0	0	0	0	0	0	0	0	0	0	0	0	0	0
cc9f461c25af30942da2e973de2ef458	0	0	0	0	0	0	0	0	0	0	0	0	0	0	0	0	0	0	0	0	0	0	0	0	0	0	0	0	0	9	0	0	0	0	0	0	0	0	0	0	0	0	0	0	0	0	0	0	0
3adfbeb3340de9f4720d9ead3356226b	0	5	0	0	0	0	0	0	0	0	0	0	0	0	0	0	0	0	0	0	0	0	0	0	0	0	0	0	0	0	0	0	0	0	0	0	0	0	0	0	0	0	0	0	0	0	13	0	0
04bb86bf66e42d63871adae62545ac30	0	0	0	0	0	0	0	0	0	0	0	0	0	0	0	0	0	0	0	0	0	0	0	0	5	0	6	0	0	0	0	0	0	0	0	0	0	0	0	0	0	0	0	0	0	0	0	0	0
3865b429a836f94d96d4ef6b29b67c81	0	0	0	0	0	0	0	0	0	0	0	0	0	0	0	0	0	17	0	0	0	0	0	0	0	0	0	0	0	0	0	0	0	0	0	0	0	0	0	0	0	0	0	0	0	0	0	0	0
932a6f289bb2dc38cbff4f9f0a652f36	0	0	0	0	0	0	0	0	0	0	0	0	0	0	0	0	0	0	0	0	0	0	0	0	0	0	0	0	0	0	0	0	0	0	0	0	0	0	0	0	0	0	10	0	0	7	0	0	0
b75c7720322e84cb124963bd8c6f54bf	0	0	0	0	0	0	0	0	0	0	0	0	0	0	0	0	0	0	0	0	0	2	0	7	0	0	0	0	0	0	0	0	0	0	0	0	0	0	0	0	0	0	0	4	0	0	0	0	0
ab8883d6fe218c95ea6457b11e86274b	17	0	0	0	0	0	0	0	0	0	0	0	0	0	0	0	0	0	0	0	0	0	0	0	0	0	0	0	0	0	0	0	0	0	0	0	0	0	0	0	0	0	0	0	0	0	0	0	0
c5e0aa70d57a6fdcb7bc99c9240a0c44	0	0	0	0	0	0	0	0	0	0	0	0	0	0	0	0	0	0	0	0	0	0	17	0	0	0	0	0	0	0	0	0	0	0	0	0	0	0	0	0	0	0	0	0	0	0	0	0	0
ed26f7c837439dc0eba4ea8700e6d8f5	0	0	0	0	0	0	0	0	0	0	0	0	0	0	0	0	0	0	0	0	0	0	0	0	17	0	0	0	0	0	0	0	0	0	0	0	0	0	0	0	0	0	0	0	0	0	0	0	0
e61d58841ec9a259ac1414aef667ee56	0	0	0	0	0	0	0	0	0	0	0	0	0	0	0	0	0	0	0	0	0	0	0	0	0	0	0	0	4	0	0	0	0	0	0	0	0	0	0	0	0	0	0	0	2	0	0	0	9
d86d4b049a68199843dda6edf8b2ae0c	0	0	0	0	0	0	0	0	0	0	0	0	0	0	0	0	3	0	0	0	4	0	0	0	0	7	3	0	0	0	0	0	0	0	0	0	0	0	0	0	0	0	0	0	0	0	0	0	0
0143418fa6c2a76061480b51a0457c09	0	0	0	0	0	0	0	0	0	0	0	0	0	0	0	0	0	0	0	0	0	0	0	0	0	0	0	5	4	0	0	0	0	0	0	0	0	0	0	0	0	0	4	0	0	0	4	0	0
ae7bfa567638f972b752fb603aea054b	0	0	0	0	0	0	0	0	0	0	0	0	0	0	0	0	0	0	0	0	9	0	0	0	0	0	0	0	0	0	0	0	0	0	0	0	0	0	0	0	0	0	0	0	0	0	0	0	8
953303c728fa418b658948a9eae437ed	0	0	0	0	0	0	0	0	0	0	0	3	0	0	0	0	0	0	0	0	0	0	0	0	0	0	0	0	0	0	0	0	0	0	0	0	0	0	0	0	0	0	3	0	0	0	0	0	11
d196fb6458bfaf9b6c74fc519168134e	0	0	0	0	0	0	0	0	0	0	0	3	0	0	0	0	0	0	0	14	0	0	0	0	0	0	0	0	0	0	0	0	0	0	0	0	0	0	0	0	0	0	0	0	0	0	0	0	0
f38eddff872e3ae2f32738dd8c083215	0	0	0	0	0	0	0	0	0	0	0	2	0	2	0	0	0	0	0	0	0	0	0	0	3	0	0	2	0	0	0	0	0	0	0	0	0	0	0	0	0	0	0	0	0	0	0	0	3
72886d6e68e1f1d4946c6b7445b1ba3c	0	0	0	0	0	0	0	0	0	0	0	5	0	0	0	0	0	0	0	0	0	0	0	0	0	0	0	0	4	0	0	0	0	0	0	0	0	0	0	0	0	0	3	0	0	0	0	0	3
68659eebb4bd43e1c7e2f268aa047ae9	0	0	0	0	0	0	0	0	0	0	0	0	0	0	0	10	0	0	0	0	0	0	0	0	0	0	0	0	0	0	0	0	0	0	0	0	0	0	0	0	0	0	0	0	0	0	0	0	0
18c4f0a622729316bbf30dc3eef65b5c	0	0	0	0	0	0	0	0	0	0	0	0	0	0	0	16	0	0	0	0	0	0	0	0	0	0	0	0	0	0	0	0	0	0	0	0	0	0	0	0	0	0	0	0	0	0	0	0	0
1983f58754734bb3a9aedfdc0d5c8965	0	0	0	0	0	0	0	0	0	0	0	0	0	0	0	2	4	0	0	2	3	0	0	0	0	0	0	0	0	0	0	0	0	0	0	0	0	0	0	0	0	0	0	0	0	0	3	0	0
3461748f9c9b2b09e319529764d438a0	0	0	0	0	0	0	0	0	0	0	0	0	0	0	0	0	0	10	0	0	0	0	0	0	0	0	0	0	6	0	0	0	0	0	0	0	0	0	0	0	0	0	0	0	0	0	0	0	0
54eba3be6719ed4de4fbbc6d7ed8a86e	0	0	0	0	0	0	0	0	0	0	0	5	0	0	0	0	0	0	5	0	0	0	0	0	0	0	0	0	0	0	0	0	0	0	0	0	0	0	0	0	0	0	4	0	2	0	0	0	0
873c811ef12924bf950168b6c8985b99	0	0	0	0	0	0	0	0	0	0	4	0	0	0	0	0	0	0	0	0	0	0	0	0	0	0	0	0	0	9	0	0	0	0	0	0	0	0	0	0	0	0	0	0	0	0	0	3	0
b230f85044b7b5d953d6a529776d5188	0	0	0	0	0	0	0	0	0	0	0	0	0	0	0	0	0	0	0	0	0	0	0	0	6	0	0	0	0	0	0	0	0	0	0	0	0	0	0	0	0	0	0	0	6	4	0	0	0
b51b9d66bde1d143ff22488a1c6845c1	0	0	0	0	0	0	0	0	0	0	2	2	0	0	0	0	0	0	0	3	0	0	0	0	0	4	3	0	2	0	0	0	0	0	0	0	0	0	0	0	0	0	0	0	0	0	0	0	0
c1a8b58fd0d8312e9cf5e92c71f57ef7	0	0	0	0	0	0	0	0	0	0	6	0	0	0	0	0	0	0	0	0	0	0	0	0	2	0	0	0	5	0	0	0	0	0	0	0	0	0	0	0	0	0	0	0	0	0	0	0	0
c505db0d5f3ee8ba9b8591f5a4b571b2	0	0	0	0	0	0	0	0	0	0	0	0	0	4	2	0	0	0	0	0	0	3	0	0	4	0	0	0	0	0	0	0	0	0	0	0	0	0	0	0	0	0	0	0	0	0	0	0	0
f473994b0fde8c0978b83968e4c2d459	0	0	0	0	0	0	0	0	0	0	0	0	0	0	0	0	0	0	0	0	0	0	0	8	0	0	0	0	0	0	0	0	0	0	0	0	0	0	0	0	0	0	0	0	0	0	0	0	0
9f224936ee4ad20410b76dcf5f7571b8	0	0	0	0	0	0	0	0	0	0	0	0	0	0	0	0	0	0	0	0	0	0	0	0	0	0	0	0	0	0	0	0	0	0	0	0	0	0	0	0	0	0	0	0	0	0	0	0	0
a02faed287988eba23ebbd231ca5d4d4	0	0	0	0	0	0	0	0	0	0	0	0	0	3	0	0	3	0	0	0	2	0	0	0	0	0	0	0	0	0	0	0	0	0	0	0	0	0	0	0	0	0	0	0	2	0	2	0	0
df6e6d993831f07339855d1cd30ef3cb	0	5	0	0	0	0	0	0	0	0	0	0	0	0	0	0	0	0	0	0	0	0	0	0	0	0	0	0	0	0	0	0	0	2	0	0	0	6	3	0	0	0	0	0	0	0	0	0	0
c897ad88ae00024d9dc34b28049c411a	0	0	0	0	0	0	0	0	0	0	0	0	0	0	0	0	0	0	0	0	0	0	0	0	0	4	0	0	0	0	0	0	0	0	0	0	0	0	0	0	0	0	0	0	0	0	12	0	0
f76fb83026e911965f17c86e5cd12f50	0	0	0	0	0	0	0	0	0	0	0	0	0	0	0	0	0	0	8	0	0	0	0	0	4	4	0	0	0	0	0	0	0	0	0	0	0	0	0	0	0	0	0	0	0	0	0	0	0
7c6d7983fec074c4020f2f7e282a4327	0	0	0	0	0	0	0	0	0	0	3	2	0	0	0	0	0	0	4	0	0	0	0	0	0	0	0	0	0	0	0	0	0	0	0	0	0	0	0	0	0	0	0	4	0	0	0	0	0
62c5e32f0cfe838768ff0ed5302916df	0	0	0	0	0	0	0	0	0	0	0	0	0	0	0	8	0	0	0	8	0	0	0	0	0	0	0	0	0	0	0	0	0	0	0	0	0	0	0	0	0	0	0	0	0	0	0	0	0
c1a60091aa9e012e015736831752fb5c	0	0	0	0	0	0	0	0	0	0	0	0	0	0	0	0	0	0	13	0	0	0	0	0	0	0	0	0	0	0	0	0	0	0	0	0	0	0	0	0	0	0	0	0	0	0	0	0	3
891c73564944d15f3cf4843957945bb4	0	0	0	0	0	0	0	0	0	0	0	0	0	0	0	0	0	0	0	0	0	0	4	0	0	0	0	0	0	0	0	0	0	0	0	0	0	0	0	0	0	0	0	0	0	0	0	0	0
257dd147a8bb311ed8ca7f45c8d224d0	0	0	0	0	0	0	0	0	0	0	0	0	0	0	0	0	0	0	0	0	0	0	0	0	0	0	0	0	0	9	0	0	0	0	0	0	0	0	0	0	0	0	0	0	0	7	0	0	0
ca13a00987083919244240a5dea1a52a	0	0	0	0	0	0	0	0	0	0	0	0	0	4	0	0	0	0	0	0	0	0	0	0	0	0	0	0	0	0	0	0	0	0	0	0	0	0	0	0	0	0	2	0	0	4	0	0	3
ffbbcc236e64e00f8314f36440ca58a1	0	0	0	0	0	0	0	0	0	0	0	7	0	0	0	0	0	0	0	0	0	0	0	0	0	0	0	0	0	0	0	0	0	0	0	0	0	0	0	0	0	0	0	0	0	0	0	0	6
80216773366d30b288096eef0a0b2df6	0	2	0	0	0	0	0	0	0	0	0	0	0	0	0	4	0	0	0	0	0	0	0	0	0	0	2	0	0	2	0	0	0	0	0	0	0	0	0	0	0	0	0	0	0	0	6	0	0
49821c64046a9064047ed42edd14f911	0	0	0	0	0	0	0	0	0	0	0	0	0	0	0	0	0	0	0	0	0	0	0	0	0	0	0	0	0	0	0	0	0	0	0	0	0	0	0	0	0	0	0	0	0	0	0	0	0
f2b0f70ef4d66a76e804758b10dc03c3	0	0	0	0	0	0	0	0	0	0	0	0	0	0	0	0	0	0	0	0	0	7	0	0	0	0	0	0	0	0	0	0	0	0	0	0	0	0	0	0	0	0	0	0	0	6	0	0	0
814b01f9295131de35b27565c2741f7a	0	0	0	0	0	0	0	0	0	0	0	0	0	0	0	0	0	5	3	0	0	0	0	0	0	0	0	0	0	0	0	0	0	0	0	0	0	0	0	0	0	0	0	0	0	0	0	0	8
fde8d24a372699ea384058ce4465431f	0	0	0	0	0	0	0	0	0	0	0	0	0	0	0	0	0	0	0	0	0	0	0	0	0	0	0	0	0	0	0	0	0	0	0	0	0	0	0	0	0	0	0	0	0	0	0	6	0
18925596d0295138bf1b0adba4369ad5	0	0	0	0	0	0	0	0	0	0	0	0	0	0	0	0	0	0	0	0	0	2	0	0	0	0	0	0	0	0	0	0	0	0	0	0	0	0	0	0	0	0	10	0	0	0	0	0	0
a0951da1fb22adf5ea014e6bc31d8f07	0	0	0	0	0	0	0	0	0	0	0	0	0	0	0	6	0	0	0	0	0	0	0	0	10	0	0	0	0	0	0	0	0	0	0	0	0	0	0	0	0	0	0	0	0	0	0	0	0
54f2bdb3c74f8f200e1603deebdf05ae	0	0	0	0	0	0	16	0	0	0	0	0	0	0	0	0	0	0	0	0	0	0	0	0	0	0	0	0	0	0	0	0	0	0	0	0	0	0	0	0	0	0	0	0	0	0	0	0	0
e46826519fe4ae3ed4193a22b046b9b2	0	0	0	0	0	0	0	0	0	0	0	0	0	0	0	0	0	0	4	7	0	0	0	0	0	0	0	5	0	0	0	0	0	0	0	0	0	0	0	0	0	0	0	0	0	0	0	0	0
262597d08687c218450a69db1556a667	0	0	0	0	0	0	0	0	0	0	0	0	0	0	0	0	0	4	0	0	0	0	0	0	4	0	0	2	0	0	0	0	0	0	0	0	0	0	0	0	0	0	0	0	0	0	5	0	0
2ff243070c5584c2e6a7b6d50fe5d6ef	0	0	0	0	0	0	15	0	0	0	0	0	0	0	0	0	0	0	0	0	0	0	0	0	0	0	0	0	0	0	0	0	0	0	0	0	0	0	0	0	0	0	0	0	0	0	0	0	0
5e02da2d4daaefe5641d416f24f29e5b	0	0	0	0	0	0	0	0	0	0	0	0	0	0	0	0	0	0	0	0	0	0	0	0	4	0	0	6	0	0	0	0	0	0	0	0	0	0	0	0	0	0	0	0	0	0	0	0	5
63bfa96579ad2a0455890cd971dd4c3e	0	0	0	0	0	0	0	0	0	0	0	0	0	0	0	0	0	0	0	0	0	0	0	0	0	0	0	0	0	0	0	0	0	0	0	0	0	0	0	0	9	0	0	0	0	0	0	6	0
7228bd95c5b036a905bc91e7e291d403	0	0	0	0	0	0	0	0	0	0	0	0	0	0	3	0	0	0	4	0	0	0	2	0	2	0	0	0	0	0	0	0	0	0	0	0	0	0	0	0	0	0	0	0	0	0	0	0	2
7821f1dcedd25f5a353ae5525ae7b0a3	0	0	0	0	0	0	0	0	0	0	0	0	0	0	0	0	8	0	0	0	0	0	0	0	0	0	0	0	0	0	0	0	0	0	0	0	0	0	0	0	0	0	0	0	0	0	0	0	0
9276ef45aed225a6bdb84329a379ff2b	0	0	0	0	0	0	0	0	0	0	0	0	0	0	0	0	0	0	0	0	0	0	0	0	0	0	0	0	4	0	0	0	0	0	0	0	0	0	0	0	0	0	0	0	0	0	5	0	0
b0bd6fb34d16d56e461daf0489d87234	0	0	0	0	0	0	0	0	0	0	0	0	0	0	0	0	0	0	0	6	0	0	0	0	0	0	0	0	0	0	0	0	0	0	0	0	0	0	0	0	0	0	0	0	0	0	5	0	0
b5b55a0cb9aee6e3030c6cd33731fa0a	0	0	0	0	0	0	0	0	3	0	0	0	0	0	0	0	0	0	0	0	0	0	0	0	0	0	0	0	0	0	0	0	0	0	3	0	0	0	0	0	0	0	0	0	0	0	0	0	0
bdb5ae3779570455bc6d82fca0d02eaa	0	0	0	0	0	0	0	0	0	0	0	0	0	0	0	0	0	0	0	0	0	0	0	0	0	0	0	0	0	0	0	0	0	0	0	0	0	0	0	0	0	0	0	0	0	0	0	0	7
e28b6533f14e0aff61dbff3a570200e6	0	0	0	0	0	0	0	0	0	0	0	0	0	0	0	0	0	0	0	0	0	0	0	0	0	0	0	0	0	15	0	0	0	0	0	0	0	0	0	0	0	0	0	0	0	0	0	0	0
f25bd0b64c85a5d8bf36e62abc386a08	0	0	0	0	0	0	0	0	0	0	11	0	0	0	0	0	0	2	0	0	0	0	0	0	0	0	0	0	0	0	0	0	0	0	0	0	0	0	0	0	0	0	0	0	0	0	0	0	0
49ce6f450e92d5bd8509d586d5081017	0	0	0	0	0	0	0	0	0	0	0	0	0	0	0	0	0	0	0	9	0	0	0	6	0	0	0	0	0	0	0	0	0	0	0	0	0	0	0	0	0	0	0	0	0	0	0	0	0
6c7607e3c02ab5842199103674e42db4	0	0	2	0	0	0	0	0	0	0	0	0	0	0	2	0	0	0	0	0	4	0	7	0	0	0	0	0	0	0	0	0	0	0	0	0	0	0	0	0	0	0	0	0	0	0	0	0	0
72eed5d1b9d16861651515ab13a23b41	0	0	0	0	0	0	0	0	0	0	0	0	0	0	0	0	0	0	0	0	0	0	0	0	0	0	0	0	0	0	0	0	0	0	0	0	0	0	0	0	0	0	0	0	5	0	0	0	0
40a7b596d6355c708cd68e2b358e22cf	0	0	0	0	0	0	0	0	0	0	0	0	0	0	0	0	15	0	0	0	0	0	0	0	0	0	0	0	0	0	0	0	0	0	0	0	0	0	0	0	0	0	0	0	0	0	0	0	0
61f9a289d427f63470a5bc153da0764f	0	0	0	0	0	0	0	0	0	0	0	0	0	0	0	0	0	0	0	0	0	0	0	7	2	0	0	0	2	0	0	0	0	0	0	0	0	0	0	0	0	0	0	0	0	0	4	0	0
74bbbfba668d83b67aa032e0cd9b49ee	0	0	0	0	0	0	0	0	0	0	0	0	0	0	0	0	0	0	0	0	0	3	0	0	2	0	0	0	0	0	0	0	0	0	0	0	0	0	0	0	0	0	0	0	0	0	0	0	5
0c03c7cf289f1f043fbafc14461d9772	0	0	0	0	0	0	0	0	0	0	2	0	0	0	0	0	0	0	0	3	0	0	0	0	0	0	0	0	0	5	0	0	0	0	0	0	0	0	0	0	0	0	0	0	0	0	0	3	0
34205140546a4e446a0f176f38ec4ca0	0	0	0	0	0	0	2	0	0	0	0	0	0	0	0	0	0	0	0	0	0	0	0	0	0	0	0	0	0	0	0	0	0	0	0	0	0	0	0	0	0	0	0	0	0	0	4	0	0
a5dfa9bfa6d66cc8522ebb0c8f628850	0	0	0	0	0	0	0	0	0	0	0	0	0	0	0	0	0	0	0	0	0	0	0	0	0	0	0	0	0	15	0	0	0	0	0	0	0	0	0	0	0	0	0	0	0	0	0	0	0
926a3383a005f9514801ac1d3dc78462	0	0	0	0	0	0	0	0	0	0	0	0	0	0	2	0	3	0	0	0	0	0	0	0	5	0	0	0	0	0	0	0	0	0	0	0	0	0	0	0	0	0	0	0	0	0	0	0	3
0ae4bd7a3651a790094cd87a5dac0c97	0	0	0	0	0	0	0	0	0	0	0	0	0	0	0	0	0	0	0	0	5	0	3	0	2	0	0	0	0	0	0	0	0	0	0	0	0	0	0	0	0	0	3	0	0	0	0	0	2
19a6b9933a89256a074cc42377b924ba	0	0	0	0	0	0	0	0	0	0	0	0	0	2	0	0	0	0	0	0	0	0	0	0	0	0	0	0	0	0	0	0	0	0	0	0	0	0	0	0	0	0	0	0	4	0	0	0	6
99b4465ca7cb247b8db2a7766bcb6b64	0	0	0	0	0	0	0	0	0	0	0	0	0	0	0	0	0	0	0	0	0	0	0	0	0	0	0	0	0	0	0	0	0	0	0	0	0	0	0	0	0	0	15	0	0	0	0	0	0
ee6f230a3d1bbe27aa605dafd6a8d24b	0	0	0	0	0	0	0	0	0	0	0	3	0	0	0	0	0	0	0	0	0	7	0	0	0	3	0	0	0	0	0	0	0	0	0	0	0	0	0	0	0	0	0	0	0	2	0	0	0
85c571d98372024751e8202f92a5fbf6	0	0	0	0	0	0	0	0	0	0	0	0	0	0	0	0	0	0	0	0	0	3	0	0	0	0	0	0	5	7	0	0	0	0	0	0	0	0	0	0	0	0	0	0	0	0	0	0	0
8a74a36899e46638cba7c11f5dd6c5f8	0	0	0	0	0	0	0	0	0	0	0	0	0	0	3	0	0	6	0	0	0	6	0	0	0	0	0	0	0	0	0	0	0	0	0	0	0	0	0	0	0	0	0	0	0	0	0	0	0
12532b091d2cb93ee48082c9b43cbf07	0	0	0	0	0	0	0	0	0	0	0	0	2	0	0	0	0	0	0	0	0	0	0	0	3	0	0	0	0	0	0	0	0	0	0	0	0	0	0	0	0	0	0	0	0	0	0	0	5
2d4c1c95f135a22dbee2bb5e2dc1a4bb	0	0	0	0	0	0	0	0	0	0	0	0	0	0	0	0	0	0	0	0	0	0	0	0	0	0	0	0	0	0	0	0	0	0	0	0	0	0	0	0	0	0	0	0	0	0	0	0	0
270312ece5fdabff99661b9ed4faab87	0	0	0	0	0	0	0	0	0	0	0	3	0	0	0	0	0	0	0	0	0	0	0	0	4	0	0	0	0	5	0	0	0	0	0	0	0	0	0	0	0	0	0	0	0	0	3	0	0
814bf8b717e0017f9653c32e3f5c4611	0	0	0	0	0	0	0	0	0	0	0	0	0	0	0	0	0	0	5	0	0	0	0	0	0	0	0	0	0	0	0	0	0	0	0	0	0	0	0	0	0	0	0	0	0	0	0	10	0
af7c2b6da73ceaca64d3f7f1e55ffb5c	0	0	0	0	0	0	0	0	0	0	6	0	0	0	0	0	0	0	5	0	0	0	0	0	0	0	0	0	0	4	0	0	0	0	0	0	0	0	0	0	0	0	0	0	0	0	0	0	0
173b48bb28b1a160e0b58f7cd26efd23	0	0	0	0	0	0	0	0	0	0	0	0	0	0	0	0	0	0	0	7	0	0	0	0	0	0	0	0	0	0	0	0	0	0	0	0	0	0	0	0	0	0	0	0	0	0	0	0	0
192a500c35aef7daa133927141ea79eb	0	0	0	0	0	0	0	0	0	0	0	0	0	0	0	0	5	0	3	0	0	2	2	0	0	0	0	0	0	0	0	0	0	0	0	0	0	0	0	0	0	0	0	0	0	0	0	0	0
283f1664658bd8d0535b4e2e2c15e1ee	0	0	0	0	0	0	0	0	0	0	0	0	0	0	0	0	0	0	0	0	0	0	0	0	0	0	0	0	0	0	0	0	0	0	0	0	0	0	0	0	0	0	0	0	0	0	0	0	0
55a82559028222e2ae68e73bbf0d1473	0	0	0	0	0	0	0	0	0	0	0	0	0	0	0	0	14	0	0	0	0	0	0	0	0	0	0	0	0	0	0	0	0	0	0	0	0	0	0	0	0	0	0	0	0	0	0	0	0
8e0e82fe9ad0940532e38fcf4c923008	0	0	0	0	0	0	0	0	0	0	0	0	0	0	0	0	0	0	0	0	0	0	0	0	0	0	0	0	0	0	0	0	0	0	0	0	0	0	0	0	0	0	0	0	0	5	0	0	0
920e621c8b915beb7264d52512d2e68a	0	0	0	0	0	0	0	0	0	0	0	0	0	0	0	0	0	0	0	0	0	0	0	0	0	0	0	0	0	0	0	0	0	0	0	4	0	0	0	0	0	0	0	0	0	0	0	0	0
c407912be91e916093cacd896a81fbbd	0	0	0	0	0	0	0	0	0	0	0	0	0	0	0	0	0	0	0	0	4	0	3	0	0	0	0	0	0	0	0	0	0	0	0	0	0	0	0	0	0	0	3	0	0	0	0	0	4
c9ea250cd4059ed739f020f666f50e18	0	0	0	0	0	0	0	0	0	0	6	0	0	0	0	0	0	0	0	0	0	0	0	0	0	0	0	0	0	0	0	0	0	0	0	0	0	0	0	0	0	0	0	0	0	8	0	0	0
f5f49155d13b4165f1551437fa38f4e6	0	0	0	0	0	0	0	0	0	0	0	0	0	0	0	0	0	0	0	0	0	0	0	0	0	0	0	0	8	6	0	0	0	0	0	0	0	0	0	0	0	0	0	0	0	0	0	0	0
079ed2754ac6426cb9efb814d63794b9	0	0	0	0	0	0	0	0	0	0	0	0	0	0	0	0	0	0	0	0	0	0	0	0	0	0	0	14	0	0	0	0	0	0	0	0	0	0	0	0	0	0	0	0	0	0	0	0	0
1c26ddab4323f61945db7eb0f4f932ce	0	0	0	0	0	0	0	0	0	0	0	0	0	0	0	0	0	0	0	0	2	0	0	0	0	4	2	0	0	6	0	0	0	0	0	0	0	0	0	0	0	0	0	0	0	0	0	0	0
e420c2bee171a5f5ec138466956f228e	0	0	0	0	0	0	0	0	0	0	0	0	3	5	0	0	0	0	0	0	0	0	2	0	0	0	0	0	0	0	0	0	0	0	0	0	0	0	0	0	0	0	0	0	0	0	0	0	4
be6c46a5f3b04051d7b4d1e37648a5ee	0	0	0	0	0	0	0	0	0	0	0	0	0	0	0	0	0	0	0	0	0	0	0	0	0	0	0	0	0	14	0	0	0	0	0	0	0	0	0	0	0	0	0	0	0	0	0	0	0
b8530d680d8ea8415d36f9828871f520	0	0	0	0	0	0	0	0	0	0	0	0	0	0	0	0	7	0	0	0	0	0	0	0	0	0	0	0	0	7	0	0	0	0	0	0	0	0	0	0	0	0	0	0	0	0	0	0	0
06158315ac55a5aa977d56a3e295ada2	0	0	0	0	0	0	0	0	0	0	0	0	0	0	0	0	0	0	14	0	0	0	0	0	0	0	0	0	0	0	0	0	0	0	0	0	0	0	0	0	0	0	0	0	0	0	0	0	0
ffe405b2d59b6438774d7995220bd9cd	0	0	0	0	0	0	0	0	0	0	0	0	5	0	0	0	0	0	0	0	0	0	0	0	0	0	0	0	0	0	0	0	0	0	0	0	0	0	0	0	4	0	0	0	0	0	0	0	0
0398ab79ddd4c355156ba081edcca98d	0	0	0	0	0	0	0	0	0	0	0	0	0	0	0	0	0	0	0	14	0	0	0	0	0	0	0	0	0	0	0	0	0	0	0	0	0	0	0	0	0	0	0	0	0	0	0	0	0
f459a3a569dd93d96fde2835ff1160c6	0	0	0	0	0	0	0	0	0	0	0	8	0	0	0	0	0	0	0	0	0	0	0	0	0	0	0	0	0	0	0	0	0	0	0	0	0	0	0	0	0	0	0	0	0	0	0	0	6
992cb4b2a8704c7266da60942c1155b6	0	0	0	0	0	0	0	0	0	0	0	0	0	0	0	0	0	0	0	0	0	0	0	0	0	0	0	0	6	0	0	0	0	0	0	0	0	0	0	0	0	0	0	2	3	0	3	0	0
75a6bf61f1591f4ddc62ada2b68f0653	0	0	0	0	0	0	0	0	0	0	0	0	0	0	0	0	0	0	0	0	0	0	2	0	0	0	0	0	7	0	0	0	0	0	0	0	0	0	0	0	0	0	0	5	0	0	0	0	0
4e658d44150fc695d3d75564ab00f293	0	0	0	0	0	0	0	0	0	0	0	0	0	0	0	0	0	0	0	0	0	0	0	0	0	0	0	0	8	0	0	0	0	0	0	0	0	0	0	0	0	0	0	0	0	0	0	0	0
25fe0ac2a908700fedfacb7976f70b6d	0	0	0	0	0	0	0	0	0	0	0	0	0	0	0	0	4	0	0	0	0	10	0	0	0	0	0	0	0	0	0	0	0	0	0	0	0	0	0	0	0	0	0	0	0	0	0	0	0
79316c79b75188c098fc645c7f929dff	0	0	0	0	0	0	0	0	0	0	0	0	8	0	0	0	0	0	0	0	0	0	0	0	0	0	0	0	0	0	0	0	0	0	0	0	0	0	0	0	0	0	0	0	0	0	0	0	0
864903d5daae098857a0e59dc84ca9b2	0	0	0	0	0	0	0	0	0	0	0	4	0	0	0	0	2	0	0	0	0	0	0	0	0	0	0	0	0	5	0	0	0	0	0	0	0	0	0	0	0	0	0	0	0	0	0	0	0
44ec0f96baf8345ee42126ab5a47719b	0	0	0	0	0	0	0	0	0	0	0	0	0	0	0	5	0	0	0	4	0	0	0	0	0	0	0	0	0	0	0	0	0	0	0	0	0	5	0	0	0	0	0	0	0	0	0	0	0
8a9ce3cb3d79de78f679d55ea60894be	0	0	0	0	0	0	0	0	0	0	0	0	0	0	8	6	0	0	0	0	0	0	0	0	0	0	0	0	0	0	0	0	0	0	0	0	0	0	0	0	0	0	0	0	0	0	0	0	0
c9b37f608bb9c8b021196fd64fffe197	0	0	0	0	0	0	0	0	0	0	0	0	0	0	0	0	0	0	0	0	0	0	0	0	0	0	0	9	0	0	5	0	0	0	0	0	0	0	0	0	0	0	0	0	0	0	0	0	0
8659865d5eb302d1096d1a8794e333e4	0	0	0	0	0	0	6	0	0	0	0	0	0	0	0	0	0	0	0	0	0	0	0	0	0	0	0	0	0	0	0	0	0	0	0	0	0	0	0	0	0	0	0	0	0	0	0	0	0
da2b9eec800d44cc64271cc915705b5a	0	0	0	0	0	0	0	0	0	0	0	0	0	0	0	0	0	0	0	0	0	0	0	0	0	0	0	0	0	0	0	0	0	0	0	0	0	0	0	0	0	0	6	0	0	0	0	0	0
fbb1cca2665bb41a1a2e18d568721b0c	0	0	0	0	0	0	0	0	0	0	0	0	0	0	0	0	8	0	0	0	0	0	0	0	6	0	0	0	0	0	0	0	0	0	0	0	0	0	0	0	0	0	0	0	0	0	0	0	0
2478d9c43912c93848e329426aa12347	5	0	0	0	0	0	0	0	0	0	0	0	0	0	0	0	0	0	0	0	0	0	0	0	0	0	0	0	0	0	0	0	0	0	0	0	0	0	0	0	0	0	9	0	0	0	0	0	0
871448c424ed1853e353e12a60160a24	0	0	0	0	0	0	0	0	0	0	0	0	0	0	0	0	0	0	6	0	0	0	0	0	0	0	0	0	0	0	0	0	0	0	0	0	0	0	0	0	0	0	0	0	0	0	0	0	0
848d0fa8c8aed35ba70cf5dd634fc2d8	0	0	0	0	0	0	2	0	0	0	0	0	0	0	0	0	0	0	6	0	0	0	0	0	0	4	0	0	0	0	0	0	0	0	0	0	0	0	0	0	0	0	0	0	0	0	0	0	0
fb54db27fcc5cf48374dba9743076a78	0	0	0	0	0	0	0	0	0	0	0	0	0	0	0	0	0	0	0	4	0	0	0	3	0	2	3	0	0	0	0	0	0	0	0	0	0	0	0	0	0	0	0	0	0	0	0	2	0
6cfb3483b6abe5df977991290c0dd132	0	0	0	0	0	0	0	0	0	0	0	0	0	0	0	0	0	0	0	0	0	0	0	0	0	0	0	0	0	0	0	0	0	0	0	0	0	0	0	0	0	0	0	0	0	0	0	0	0
cb258dfa91abb265aa1ae9d989d410d4	0	0	0	0	0	0	0	0	0	0	0	0	0	0	0	0	0	0	0	0	0	0	0	0	0	0	0	0	0	0	0	0	0	0	0	0	0	0	0	0	0	0	0	0	0	0	0	0	0
1a9dee1ea9f28b5e2226d3b3f0dc9356	0	0	0	0	0	0	0	0	0	0	0	0	0	0	0	0	0	0	0	0	0	0	0	0	4	0	0	0	0	0	0	0	0	0	0	0	0	0	0	0	2	0	0	0	0	0	0	0	0
1d0db2b5ce1be8744dccd81245844461	0	0	0	0	0	0	0	0	0	0	0	0	0	0	0	0	0	0	0	0	0	0	0	0	0	0	0	0	0	0	0	0	0	0	0	0	0	0	0	0	0	0	0	0	0	0	0	0	0
d655cbf77f061e222afd23744ea9a514	0	0	0	0	0	0	0	0	0	0	0	0	0	0	0	0	0	0	0	0	0	0	0	0	0	0	0	0	0	0	0	0	0	0	0	0	0	0	0	0	0	0	0	0	0	0	0	0	0
27d2470acbd557246216f8fec0447b89	0	0	0	0	0	0	0	0	0	0	0	0	0	0	0	0	0	0	0	0	0	0	0	0	0	0	0	6	0	4	0	0	0	0	0	0	0	0	0	0	0	0	0	0	0	0	4	0	0
af819d709a0d5756b938575e18f8eaed	0	0	0	0	0	0	0	0	0	0	0	0	0	0	0	0	0	0	0	0	0	0	0	0	0	0	0	0	0	0	0	0	0	0	0	0	0	0	0	0	0	0	0	0	0	0	0	0	0
307d3287a7667215008350bf2b4f09ca	0	0	0	0	0	0	0	0	0	0	0	0	0	0	0	0	0	0	0	0	0	0	0	0	0	0	0	0	0	0	0	0	0	0	0	0	0	0	0	0	0	0	0	0	0	0	0	0	0
d8ffe669795fe76e68d8fd4800e02869	0	0	0	0	0	0	0	0	0	0	0	4	0	0	0	0	0	2	2	0	0	0	0	0	0	0	0	0	2	4	0	0	0	0	0	0	0	0	0	0	0	0	0	0	0	0	0	0	0
14dc9aecddd56447fe82f2a54be9b0c5	0	0	0	0	0	0	0	0	0	0	0	0	0	0	0	0	0	0	0	0	0	0	0	0	0	0	0	0	0	0	0	0	0	0	0	0	0	0	0	0	0	4	0	0	0	5	0	0	0
4573bc7bfcbb53127eaea0b05dffd104	0	0	0	0	0	0	5	0	0	0	0	0	0	0	0	0	0	0	0	0	0	0	0	8	0	0	0	0	0	0	0	0	0	0	0	0	0	0	0	0	0	0	0	0	0	0	0	0	0
5006c60ae6053f82da4db69bd4374582	0	0	0	0	0	0	0	0	0	0	0	0	0	0	0	2	0	0	0	0	0	0	0	0	0	0	5	4	0	0	0	0	0	0	0	0	0	0	0	0	0	0	0	0	0	0	0	0	0
53ce0aeaafeb93cffebd965a2c81ecb3	0	0	0	0	0	0	0	0	0	0	0	0	0	0	0	0	0	0	0	0	0	13	0	0	0	0	0	0	0	0	0	0	0	0	0	0	0	0	0	0	0	0	0	0	0	0	0	0	0
5880d1d2dd94d925ea331513bb9d0e3f	0	0	0	0	0	0	0	0	0	0	0	0	0	0	0	0	0	0	0	0	0	0	0	0	0	0	0	0	0	0	0	0	0	0	0	0	0	0	0	0	0	0	0	0	0	0	13	0	0
5b83ab347b16a5666e090d728cc6349f	0	0	0	0	0	0	0	0	0	0	0	0	0	0	0	0	0	5	0	0	0	0	0	0	0	0	0	0	0	0	0	0	0	0	0	0	0	0	0	0	0	0	0	0	2	0	0	0	0
672d4d23b21a36388362d15b1ba55154	0	0	0	0	0	0	0	0	0	0	0	0	0	0	0	0	0	0	0	0	0	0	0	0	0	0	0	13	0	0	0	0	0	0	0	0	0	0	0	0	0	0	0	0	0	0	0	0	0
6c67cd4b7c5ce417ab3b1178d43018cf	0	0	0	0	0	0	0	0	0	0	0	0	0	0	0	0	0	7	0	0	0	0	0	0	0	0	0	0	0	0	0	0	0	0	0	0	0	0	0	0	0	0	0	0	0	0	0	0	0
6e0797772be18c9c2aad64a55006b1e3	0	0	0	0	0	0	0	0	0	0	3	0	0	0	0	0	0	0	0	0	0	0	3	0	0	0	0	0	0	5	0	0	0	0	0	0	0	0	0	0	0	0	0	0	0	0	0	0	0
8599d4c54ac5482c3e6ce9b292c465cb	0	0	0	0	0	0	0	0	0	0	0	0	0	0	0	0	0	0	0	0	0	0	0	3	0	0	0	0	5	0	0	0	0	0	0	0	0	0	0	0	0	0	2	0	0	0	3	0	0
8b7819811d4a15737739bcc896cccaf1	0	0	0	0	0	0	0	0	0	0	0	0	0	0	0	0	6	0	0	0	0	0	0	0	0	0	0	0	7	0	0	0	0	0	0	0	0	0	0	0	0	0	0	0	0	0	0	0	0
a3485bbeb139469bb33394a116754205	0	0	0	0	0	0	0	0	0	0	2	0	0	0	0	0	0	0	0	0	0	0	0	0	3	0	0	5	0	0	0	0	0	0	0	0	0	0	0	0	0	0	0	0	0	0	0	0	0
c78cab804375505df72c3fff0484d817	0	0	0	0	0	0	0	0	0	0	0	6	0	0	0	0	0	0	0	0	0	0	0	0	0	0	0	0	7	0	0	0	0	0	0	0	0	0	0	0	0	0	0	0	0	0	0	0	0
cffa0c75a647c335742e92d80a6b9ab1	0	0	0	0	0	0	0	0	0	0	0	0	0	0	0	0	0	2	0	0	0	0	0	0	3	0	0	0	0	0	0	0	0	0	0	0	0	0	0	0	0	0	0	4	0	0	0	0	0
d382580431712d54fbc6ffd72b45b875	0	0	0	0	0	0	0	0	0	0	0	2	0	0	0	4	0	0	0	0	0	0	0	0	0	0	0	0	0	4	0	0	0	0	0	0	0	3	0	0	0	0	0	0	0	0	0	0	0
f52841372166f23c723f222b4ff75b05	0	0	0	0	0	0	0	0	0	0	0	0	0	0	0	0	0	0	0	0	0	0	0	0	0	0	0	0	0	0	0	0	0	0	0	0	0	8	0	0	0	0	0	0	0	0	0	0	0
fe9800db914a7c9181278ea67481a35c	0	0	0	0	0	0	0	0	0	0	0	0	0	0	0	0	0	0	0	0	0	4	0	0	0	0	0	0	0	0	0	0	0	0	0	0	0	0	0	0	0	0	0	0	0	3	4	0	0
3c07457c31cd0bb7a4213bd8c003b0a5	0	0	0	0	0	0	0	0	0	0	0	0	0	0	0	0	0	0	0	0	0	0	0	0	0	0	0	0	0	13	0	0	0	0	0	0	0	0	0	0	0	0	0	0	0	0	0	0	0
96cd876c2964656295dc402a0cdc6575	0	0	0	0	0	0	0	0	0	0	0	0	0	0	0	0	0	0	0	4	0	0	0	4	0	0	0	0	0	0	0	0	0	0	0	0	0	0	0	0	0	0	0	0	0	5	0	0	0
cf0ec7070e58a9aab3c05e1398a20cfc	0	0	0	0	0	0	0	0	3	0	0	0	0	0	0	0	0	0	0	0	0	0	0	3	0	0	0	0	0	0	0	0	0	0	0	0	0	0	0	0	0	0	5	0	0	0	0	0	2
21cfb74ae7ddcb0e9bf8d37db3674823	0	0	0	0	0	0	0	0	0	0	0	0	0	0	0	0	0	0	2	0	0	0	0	0	0	0	0	3	0	0	5	0	0	0	0	0	0	0	0	0	0	0	0	0	0	3	0	0	0
d44ff0d42109329d1f8e92ef290c9a68	0	0	0	0	0	0	0	0	0	0	0	0	0	0	0	0	0	0	0	2	0	0	0	0	0	0	0	0	0	0	0	0	0	0	0	0	0	0	0	0	0	0	2	0	0	0	0	3	0
64731d0eae59605176414c85ad02781d	0	0	0	0	0	0	0	0	0	0	0	0	0	0	0	0	0	0	9	0	0	0	0	0	0	0	0	0	0	0	0	0	0	0	0	0	0	0	0	0	0	0	0	0	0	4	0	0	0
cb7c2e935ec3f5a018b3783121cdd1c0	0	0	0	0	0	0	0	0	0	0	0	0	4	0	0	0	0	0	0	5	0	0	0	0	0	0	0	0	4	0	0	0	0	0	0	0	0	0	0	0	0	0	0	0	0	0	0	0	0
ac23a479caa235329845dc14e806caf1	0	0	0	0	0	0	0	0	0	0	0	0	0	0	0	0	0	0	0	4	0	4	0	0	0	2	0	0	3	0	0	0	0	0	0	0	0	0	0	0	0	0	0	0	0	0	0	0	0
c205be345e238b159171d9da1805cf85	0	0	0	0	0	0	0	0	4	0	0	0	0	0	0	0	0	0	2	0	0	0	0	3	0	0	2	0	0	0	0	0	0	0	0	0	0	0	0	0	0	0	0	0	0	0	0	0	0
5faf452ca1239b849c9bbdaafac4523d	0	0	0	0	0	0	0	0	0	0	0	0	0	0	0	0	0	0	0	0	0	0	0	0	0	0	0	0	0	0	0	0	0	0	0	0	0	0	0	0	0	0	0	0	0	0	0	13	0
81447d23569aeffc4e1197f9d33b82e4	0	0	0	0	0	0	0	0	0	0	0	0	0	3	3	0	0	3	0	0	0	0	0	0	0	0	0	2	0	0	0	0	0	0	0	0	0	0	0	0	0	0	0	0	0	0	0	0	2
44cbde52c1875992d7a89db67ba07491	0	0	0	0	0	0	0	0	0	0	0	0	0	0	0	3	0	0	0	0	0	0	0	0	2	0	0	0	0	0	0	0	0	0	0	0	0	0	0	0	4	0	0	0	0	0	0	0	0
242a0de13005e9461147b36c61afb18a	0	0	0	0	0	0	0	0	0	0	0	0	0	0	0	0	13	0	0	0	0	0	0	0	0	0	0	0	0	0	0	0	0	0	0	0	0	0	0	0	0	0	0	0	0	0	0	0	0
7c5a619190e0ba77d672c1cb8dff8423	0	0	0	0	0	0	0	0	0	0	0	0	0	0	0	0	0	5	0	0	5	0	0	0	0	0	0	3	0	0	0	0	0	0	0	0	0	0	0	0	0	0	0	0	0	0	0	0	0
0d7909141c650a7dc25a17756387f02b	0	0	0	0	0	0	0	0	0	0	0	4	0	0	0	0	0	0	0	0	0	0	0	0	0	0	0	0	0	0	0	0	0	0	0	0	0	0	0	0	0	0	0	0	0	0	0	0	9
09042a1f8db19ac41744048cbf763d0a	0	0	0	0	0	0	0	0	0	0	0	0	0	2	0	0	3	0	0	0	0	0	0	0	0	0	0	0	0	0	0	0	0	0	0	0	0	0	0	0	0	0	5	0	0	0	0	0	0
1573576eccd49cc8acdaa344599bee56	0	0	0	0	0	0	0	0	0	0	0	0	0	0	0	0	0	0	0	0	0	0	0	0	3	0	3	0	0	0	0	0	0	0	0	0	0	0	0	0	4	0	0	0	0	3	0	0	0
22714020ef78393d4b6bf7af0ad34bc6	0	0	0	0	0	0	0	0	3	0	0	0	0	0	0	0	0	0	0	0	0	3	0	0	0	0	5	0	0	0	0	0	0	0	0	0	0	0	0	0	0	0	0	0	0	0	2	0	0
6219bbea16fd26f2821b79428f02d647	0	0	0	0	0	0	0	0	0	0	0	0	0	0	0	0	0	0	0	0	0	0	0	0	7	0	0	0	0	0	0	0	0	0	0	0	0	0	0	0	0	0	0	0	0	0	6	0	0
1496c529b3dc64ff166ff6f3f2b3eaad	0	0	0	0	0	0	0	0	0	0	0	0	0	0	13	0	0	0	0	0	0	0	0	0	0	0	0	0	0	0	0	0	0	0	0	0	0	0	0	0	0	0	0	0	0	0	0	0	0
ac3cace609ba04b9dacd1124b5cf09f5	0	0	0	0	0	0	0	0	0	0	0	0	0	0	6	2	0	0	0	0	0	0	0	0	0	0	0	0	0	0	0	0	0	0	0	0	0	0	0	0	0	0	0	0	0	0	5	0	0
11b7a75e1cbbffdb561504e71dfd74d0	0	0	0	0	0	0	0	0	0	0	0	0	0	0	0	4	0	0	0	0	0	0	0	0	0	0	0	0	6	0	0	0	0	0	0	0	0	0	0	0	0	0	0	0	0	0	0	3	0
b6ded8352497e423b284da02354c0bf8	0	0	0	0	0	0	0	0	0	0	0	0	0	0	0	0	0	0	3	0	0	0	0	0	0	0	0	0	0	0	0	0	0	0	0	0	0	0	0	0	0	0	0	0	0	5	0	0	0
a1934d25f751877a73ac0a59a0745a92	0	0	0	0	0	0	0	0	0	0	0	0	0	0	0	0	0	0	0	0	0	0	0	0	0	0	0	0	0	0	0	0	0	0	0	0	0	0	0	0	0	0	0	0	0	13	0	0	0
778bbf0eebba9c5f170c654d5be5f1ca	0	0	0	0	0	0	0	0	0	0	0	0	0	0	0	0	0	0	0	2	0	0	0	0	0	0	3	0	0	3	0	0	0	0	0	0	0	0	0	0	0	0	0	0	0	0	2	0	0
f67b079b1a0fa747a49042aea57298e8	0	0	0	0	0	0	0	0	0	0	0	0	0	0	0	0	0	0	0	0	0	0	0	0	4	0	0	0	0	0	0	0	0	0	0	0	0	0	0	0	5	0	4	0	0	0	0	0	0
00745db54a94bfc200f8aaf45ceea5c5	0	0	0	0	0	0	0	0	0	0	0	0	0	0	0	0	0	0	0	0	6	0	2	0	0	0	0	0	0	0	0	0	0	0	0	0	0	0	0	0	0	0	0	0	0	0	0	5	0
e1e708e5bc4ed3a40dfc2196bb2b3056	0	0	0	0	0	0	0	0	0	0	0	0	0	0	5	0	0	0	2	0	0	2	0	0	2	0	0	0	0	0	0	0	0	0	0	0	0	0	0	0	0	0	0	0	0	0	0	0	0
bdc4ed7fde89d2f035f84aedb58ac962	0	0	2	0	0	0	0	0	0	0	0	0	0	2	0	0	0	4	0	0	0	0	0	0	0	0	0	0	0	0	0	0	0	0	0	0	0	0	0	0	0	0	0	0	0	0	5	0	0
baac8680e0343f40b68457403b9d779a	0	0	0	0	0	0	0	0	0	0	4	0	0	0	0	0	0	0	0	0	0	0	0	0	0	0	0	2	0	0	0	0	0	0	0	0	0	0	0	0	0	0	0	0	0	0	2	0	0
48bb3a283a2dda4e916a064b407b6de1	0	0	0	0	0	0	0	0	0	0	0	0	0	0	0	0	0	0	0	0	0	0	0	0	0	0	0	0	0	0	0	0	0	0	0	0	0	0	0	0	0	0	0	0	0	0	0	0	0
99ed39195dfe30875b3c2a64b0547216	0	0	0	0	0	0	0	0	0	0	0	0	0	0	0	0	0	0	0	0	0	0	0	0	0	0	0	0	0	0	0	0	0	0	0	0	0	0	0	0	0	0	0	0	0	0	0	0	0
079240a1ba113328cf31bd0c39964cfb	0	0	0	0	0	0	0	0	0	0	0	0	0	0	0	0	0	0	0	0	0	0	0	0	0	0	0	0	0	0	0	0	0	0	0	0	0	0	0	0	0	0	13	0	0	0	0	0	0
11878392cd44cc29367018b471bc0d95	0	0	0	0	0	0	0	0	0	0	0	0	0	0	0	0	0	0	0	0	4	0	0	0	0	0	0	0	0	0	0	0	0	0	0	0	0	0	0	0	0	0	0	0	0	5	0	0	0
17d82974297dd9ca86829a34e393e91f	0	0	0	0	0	0	0	0	0	0	0	0	0	0	0	0	0	0	0	0	0	0	0	0	0	0	12	0	0	0	0	0	0	0	0	0	0	0	0	0	0	0	0	0	0	0	0	0	0
26292b145d3ad484c2bca543133c0040	0	0	0	0	0	0	0	0	0	0	0	0	0	0	0	0	0	0	0	0	0	0	0	0	0	0	0	0	7	0	0	0	0	0	0	0	0	0	0	0	0	0	5	0	0	0	0	0	0
402e7c90e6b3fe8d036b639e226c0336	0	0	0	0	0	0	0	0	0	0	0	0	0	0	0	0	0	0	0	0	0	0	0	2	8	0	0	0	0	0	0	0	0	0	0	0	0	0	0	0	0	0	0	0	0	2	0	0	0
57035e6ef4c6952d50ab5565a412ef4e	0	0	0	0	0	0	0	0	0	0	0	0	3	0	0	0	0	0	0	0	0	0	0	0	0	0	0	0	0	0	0	0	0	0	0	0	0	0	0	0	0	0	0	0	0	0	9	0	0
6440ad411f8815a68b34d80857c177d7	0	0	0	0	0	0	0	0	0	0	0	4	0	0	0	0	0	0	0	0	0	0	0	0	0	2	0	0	0	0	0	0	0	0	0	0	0	0	0	0	0	0	3	0	0	0	3	0	0
7d38303d04192e3c46c1179d2e6d03ca	0	0	0	0	0	0	0	0	0	0	0	0	0	0	0	2	0	0	0	0	0	2	2	0	0	0	0	0	0	0	0	0	0	0	0	0	0	0	0	0	0	0	0	0	0	0	0	0	0
8acd748b916eaecf65b8bed48477f7aa	0	0	0	0	0	0	0	0	0	0	0	0	0	0	0	0	0	0	0	0	0	0	0	0	0	0	0	0	0	0	0	0	0	0	0	0	0	0	0	0	0	0	0	0	0	0	0	0	0
8b3c106ac565fa6f1f3158b45ee28d92	0	0	0	0	0	0	0	0	0	0	0	0	0	0	0	0	0	0	0	0	0	0	0	0	0	0	0	0	0	0	0	0	0	0	0	0	0	0	0	0	0	2	0	0	0	4	0	0	0
8dba0233d601003b6088af4dea939367	0	0	0	0	0	0	0	0	0	0	0	0	0	0	0	0	0	0	0	0	0	0	0	12	0	0	0	0	0	0	0	0	0	0	0	0	0	0	0	0	0	0	0	0	0	0	0	0	0
b862db19f11a66ed4f5e3be10d3f9f9f	0	0	0	0	0	0	0	0	0	0	12	0	0	0	0	0	0	0	0	0	0	0	0	0	0	0	0	0	0	0	0	0	0	0	0	0	0	0	0	0	0	0	0	0	0	0	0	0	0
c1f1db49e4cd51034286eb29330da413	0	0	0	0	0	0	0	0	0	0	0	0	0	0	0	0	0	0	0	0	0	0	0	0	0	2	0	0	0	0	0	0	0	0	0	0	0	0	0	0	0	0	0	0	0	0	10	0	0
c46890b813915a75946d68f8672fa44b	0	0	0	0	0	0	0	0	0	0	0	0	0	0	0	0	0	0	0	0	0	0	0	0	0	0	0	0	0	0	0	0	0	0	0	0	0	0	0	0	0	0	0	0	0	0	0	0	10
deb1420297d47a24146b4fbb1e3fd4f8	0	0	0	0	0	0	0	0	0	0	0	0	0	0	0	0	0	0	12	0	0	0	0	0	0	0	0	0	0	0	0	0	0	0	0	0	0	0	0	0	0	0	0	0	0	0	0	0	0
e11a1141226167cfaf2227963f5e685e	0	0	0	0	0	0	0	0	0	0	4	0	0	0	0	0	0	0	0	0	0	0	0	0	0	0	0	0	0	0	0	0	0	0	0	0	0	0	0	0	0	0	0	4	0	0	0	0	0
e3f7965844a09836e9828b7e1531550b	0	0	0	0	0	0	0	0	0	0	0	0	0	0	0	0	0	4	0	0	8	0	0	0	0	0	0	0	0	0	0	0	0	0	0	0	0	0	0	0	0	0	0	0	0	0	0	0	0
ad00cc169d4dc826d5f02315a139f7a2	0	0	0	0	0	0	0	0	0	0	0	12	0	0	0	0	0	0	0	0	0	0	0	0	0	0	0	0	0	0	0	0	0	0	0	0	0	0	0	0	0	0	0	0	0	0	0	0	0
55e224a922dc635b5d67c545e7e34e2f	0	0	0	0	0	0	0	0	0	0	0	0	0	0	0	0	0	0	0	0	0	0	0	0	0	0	0	0	0	0	0	0	0	0	0	0	0	0	0	0	0	0	0	0	0	0	0	0	0
a153d10beaff0c988b43c027b650a58c	0	0	0	0	0	0	0	0	0	0	0	0	0	0	0	0	0	0	0	0	0	0	0	0	0	0	0	0	0	0	0	0	0	0	0	0	0	0	0	0	0	0	0	0	0	0	0	0	0
feaa0d780e54d9b73a0644e8c64423a9	0	0	0	0	0	0	0	0	0	0	0	0	0	0	0	0	0	0	0	0	0	0	0	0	0	0	0	0	0	0	0	0	0	0	0	0	0	0	0	0	0	0	0	0	4	0	0	0	8
5bc7521acb052e208cda51b423de03c5	0	0	0	0	0	0	0	0	0	0	0	0	0	0	0	0	0	0	0	0	0	0	0	0	0	0	0	0	0	0	0	0	0	0	0	0	0	0	0	0	9	0	0	0	0	0	0	0	0
9e8f42d659d4d934555295119ac839eb	0	0	0	0	0	0	0	0	0	0	0	0	0	0	0	0	0	0	2	0	0	0	0	0	0	0	0	0	2	0	0	0	0	0	0	0	0	3	0	0	0	0	0	0	0	0	2	0	0
d645594a914519adc2a6779b28c5167f	4	0	0	0	0	0	0	0	0	0	0	0	0	0	0	0	0	0	0	0	0	0	0	0	0	0	3	0	0	0	0	0	0	0	0	0	0	0	0	0	0	0	0	0	2	0	0	0	3
2b88a9ac042a13abba3d71cb8e0a29a9	0	0	0	0	0	0	0	0	0	0	0	0	0	0	0	0	0	0	0	0	0	3	0	0	0	0	0	0	0	0	0	0	0	0	0	0	0	0	0	0	0	0	0	0	9	0	0	0	0
36622694845ce8038bab81b55d42b5fc	0	0	0	0	0	0	0	0	0	0	0	0	0	0	0	0	0	0	0	0	0	0	0	0	0	0	0	0	0	0	0	0	0	0	0	0	0	0	0	0	0	0	0	0	0	0	0	0	0
2222b95d65dd1d01931c7d0553df6974	0	0	0	0	0	0	0	0	0	0	0	0	0	0	0	0	12	0	0	0	0	0	0	0	0	0	0	0	0	0	0	0	0	0	0	0	0	0	0	0	0	0	0	0	0	0	0	0	0
f096676639c1fc914e93fa86e56bdb6b	0	0	0	0	0	0	0	0	0	0	0	0	0	0	0	0	0	0	0	0	0	0	0	0	0	0	0	0	0	0	0	0	0	0	0	0	0	0	0	0	12	0	0	0	0	0	0	0	0
fec1017291c074d4b6b53cd992a1d9cc	0	0	0	0	0	0	0	0	0	0	0	0	0	0	0	0	0	0	0	0	0	0	0	0	0	0	0	0	0	0	0	0	0	0	0	0	0	0	0	0	0	0	0	0	0	0	0	0	0
ba1e1f2559df9efc390edcca39d491c3	0	0	0	0	0	0	0	0	0	0	0	0	0	0	0	0	0	0	0	0	0	0	0	0	0	0	0	0	0	0	0	0	0	0	0	0	0	0	0	0	0	6	0	0	0	0	0	0	0
b1d7b9ee44207f2f91500771f0d2eb1e	0	0	0	0	0	0	0	0	0	0	0	0	0	0	0	0	0	0	0	0	0	0	0	0	0	0	0	0	0	0	0	0	0	0	0	0	0	12	0	0	0	0	0	0	0	0	0	0	0
694206ebc94615210afc3ebd6a1215de	0	0	0	0	0	0	0	0	0	0	0	0	0	0	0	3	0	0	0	0	0	0	0	0	4	0	0	0	0	0	0	0	0	0	0	0	0	0	0	0	0	0	0	0	0	0	0	0	0
a9383d2e03d3af766bdd720987783c19	0	0	0	0	0	0	0	0	0	0	0	0	0	0	0	0	0	0	0	0	0	0	0	6	0	0	3	0	0	0	0	0	0	0	0	0	0	0	0	0	0	0	0	0	0	0	0	3	0
9db164c3d319d3be0d1bed5a49ce66b1	0	0	0	0	0	0	0	0	0	0	0	0	0	0	0	0	0	0	4	0	0	0	0	0	0	0	0	0	0	0	0	0	0	0	0	0	0	0	0	0	3	0	0	0	0	0	0	0	0
206d733cd8f6166c39da889df825a0ce	0	0	0	0	0	0	0	0	0	0	0	0	0	0	0	0	0	0	0	0	0	0	4	0	0	0	0	0	0	4	0	0	0	0	0	0	0	0	0	0	0	0	0	0	0	0	4	0	0
c124110dea67cf1d55ee1b02ce68a8a6	0	0	0	0	0	0	0	0	0	0	0	0	0	0	0	7	0	0	0	0	0	0	0	0	0	0	0	0	0	0	0	0	0	0	0	0	0	0	0	0	0	0	0	0	5	0	0	0	0
b9a698465113e04a3c889d76ab5cf2cb	0	0	0	0	0	0	0	0	0	0	0	0	0	0	0	0	0	0	0	0	0	0	0	0	0	0	0	0	0	0	0	0	0	0	0	0	0	12	0	0	0	0	0	0	0	0	0	0	0
3ee710623dfb5faf3a4e1d37946d0638	0	0	0	0	0	0	0	0	0	0	6	0	0	0	0	0	0	0	0	0	0	0	0	6	0	0	0	0	0	0	0	0	0	0	0	0	0	0	0	0	0	0	0	0	0	0	0	0	0
18644bb4ef113a1eb622a1b4bf11c3d8	0	0	0	0	0	0	0	0	0	0	0	0	0	0	3	0	0	0	0	0	0	0	0	2	0	0	0	0	0	0	0	0	0	0	0	0	0	0	0	0	0	0	7	0	0	0	0	0	0
2f716c4edc39b1668d4cec97f1a605f6	0	0	0	0	0	0	0	0	0	0	0	0	0	7	0	0	0	0	0	0	0	0	0	0	3	0	0	0	0	0	0	0	0	0	0	0	0	0	0	0	0	0	0	0	0	0	0	0	0
ff7bf560bfe45c2bb8ef1a0a7fb8704a	0	0	0	0	0	0	0	0	0	0	0	0	0	0	0	0	0	0	0	5	0	3	0	0	0	0	0	0	0	0	0	0	0	0	0	0	0	0	0	0	0	2	0	0	0	0	0	0	0
42ed9e2b0582b6ac013edcf88d796a54	0	0	0	0	0	0	0	0	0	0	0	0	0	0	0	0	0	0	0	0	0	3	0	6	0	0	0	0	0	0	0	0	0	0	0	0	0	0	0	0	0	0	3	0	0	0	0	0	0
cf69a1ee511885ac29efe0cb10729eb3	0	0	0	0	0	0	0	0	0	0	3	3	0	0	0	0	0	0	0	0	0	0	0	0	6	0	0	0	0	0	0	0	0	0	0	0	0	0	0	0	0	0	0	0	0	0	0	0	0
7d1408713eb07d237ad1d9c05cca7a8e	0	0	0	0	0	0	0	0	0	0	0	0	0	0	0	0	0	0	4	0	0	0	0	0	0	0	0	0	0	8	0	0	0	0	0	0	0	0	0	0	0	0	0	0	0	0	0	0	0
96102d105dcb4843b18ce82a790c4fc2	0	0	0	0	0	0	0	0	0	0	0	0	0	0	0	0	0	0	0	0	0	0	0	0	0	0	0	0	0	0	0	0	0	0	0	12	0	0	0	0	0	0	0	0	0	0	0	0	0
d527959cd683f854ed00560d5aa9f502	0	0	0	0	0	0	0	0	0	0	0	0	0	0	0	0	0	0	3	0	0	0	0	0	0	3	0	0	0	0	0	0	0	0	0	0	0	0	0	0	2	0	0	0	0	0	4	0	0
309466ba72d2ed047c36bab13ff2f663	0	0	0	0	0	0	0	0	0	0	0	0	0	0	0	0	0	0	3	0	0	0	0	0	0	0	0	0	0	6	0	0	0	0	0	0	0	0	0	0	3	0	0	0	0	0	0	0	0
a9350f088e55917a439c02c6576c7354	0	0	0	0	0	0	0	0	0	0	0	0	0	0	0	0	0	0	0	0	12	0	0	0	0	0	0	0	0	0	0	0	0	0	0	0	0	0	0	0	0	0	0	0	0	0	0	0	0
46040b4e493969608f64cc55e2531182	0	0	0	0	0	0	0	0	12	0	0	0	0	0	0	0	0	0	0	0	0	0	0	0	0	0	0	0	0	0	0	0	0	0	0	0	0	0	0	0	0	0	0	0	0	0	0	0	0
cb978e6692226e041543e384dda1783a	0	0	0	0	0	0	0	0	0	0	0	0	0	0	0	0	0	0	0	0	6	0	0	0	0	0	0	0	0	0	0	0	0	0	0	0	0	0	0	0	0	0	0	0	3	0	0	0	0
33b4048132cfbd6486f5f5a2191cac36	0	0	0	0	0	0	0	0	0	0	0	0	0	0	0	0	0	0	3	0	0	0	0	3	0	0	0	0	0	0	0	0	0	0	0	0	0	0	0	0	3	0	0	0	0	0	0	0	0
1504549a4f63dbc59cc1670228911892	0	0	2	0	0	0	0	0	0	0	0	0	0	0	0	0	0	0	0	0	0	0	0	0	0	9	0	0	0	0	0	0	0	0	0	0	0	0	0	0	0	0	0	0	0	0	0	0	0
1a1551b5fe8719c03b9115d392c7b720	0	0	0	0	0	0	0	0	0	0	11	0	0	0	0	0	0	0	0	0	0	0	0	0	0	0	0	0	0	0	0	0	0	0	0	0	0	0	0	0	0	0	0	0	0	0	0	0	0
1b0b74e84d6332d8ef4a36f515b9f858	0	0	0	0	0	0	0	0	0	0	0	0	0	0	0	0	0	0	0	0	0	0	0	0	0	0	0	0	0	0	0	0	0	0	0	0	0	0	0	0	0	0	0	0	0	0	11	0	0
243222cdd2ca4cd468aa4de2d0efe6b9	0	0	0	0	0	0	0	0	0	0	0	0	0	0	0	0	0	0	0	0	0	0	0	0	0	5	0	0	0	6	0	0	0	0	0	0	0	0	0	0	0	0	0	0	0	0	0	0	0
34320d94a1f57afadf4e00be84ec3f7d	0	0	0	0	0	0	0	0	0	0	0	0	0	0	0	0	5	0	0	0	0	0	0	0	3	0	0	0	0	0	0	0	0	0	0	0	0	0	0	0	0	0	0	0	0	0	0	0	0
6b0a9191818d62d1b4ba2c06cdf7dba1	0	0	0	0	0	0	0	0	0	0	0	0	0	0	0	0	0	0	3	0	0	0	0	0	0	0	0	0	0	0	0	0	0	0	0	0	0	0	0	0	0	0	0	0	6	0	0	0	0
a494dbeeeb507aeb0f69d17a0eacbd35	0	0	0	0	0	0	0	0	0	0	0	0	0	0	0	0	0	0	0	3	0	0	0	0	8	0	0	0	0	0	0	0	0	0	0	0	0	0	0	0	0	0	0	0	0	0	0	0	0
a4ac0d64344fc06fc5c3a8df04488287	0	0	0	0	0	0	0	0	0	0	0	0	0	0	0	0	0	0	0	0	4	0	0	0	0	0	0	7	0	0	0	0	0	0	0	0	0	0	0	0	0	0	0	0	0	0	0	0	0
bf0b1ba7b87393c175d1efceedbd0093	0	0	0	0	0	0	0	0	0	0	0	0	0	0	0	0	0	0	0	0	0	0	0	0	0	0	0	0	0	0	0	0	0	0	0	0	0	0	0	0	0	0	0	0	0	0	0	0	0
c6a487a20662e5b843b93f3ef2ee0d56	0	0	0	0	0	0	11	0	0	0	0	0	0	0	0	0	0	0	0	0	0	0	0	0	0	0	0	0	0	0	0	0	0	0	0	0	0	0	0	0	0	0	0	0	0	0	0	0	0
ca9d3f1dbc09a265928b4900fcc80b73	0	0	0	0	0	0	0	0	0	0	0	3	0	0	0	0	0	0	0	0	0	0	3	0	0	0	0	0	0	0	0	0	0	0	0	0	0	0	0	0	3	0	2	0	0	0	0	0	0
fcde612f98ff9557455d97b2f8353bdc	0	0	0	0	0	0	0	0	0	0	0	0	0	0	0	0	0	0	0	0	0	0	0	0	0	0	0	0	0	0	0	0	0	0	0	0	0	0	0	0	11	0	0	0	0	0	0	0	0
1bdb53d1114b19b838d48b7fcff83391	0	0	0	0	0	0	0	0	0	0	0	0	0	0	0	0	7	0	0	0	0	0	0	0	0	0	0	0	0	0	0	0	0	0	0	0	0	0	0	0	0	0	0	0	0	0	0	4	0
57cb50a4817055846d5c210a499feedb	0	0	0	0	0	0	0	0	0	0	0	0	0	0	0	0	6	0	0	0	2	0	0	0	0	0	0	0	0	0	0	0	0	0	0	0	0	0	0	0	0	0	0	0	0	0	0	0	0
6d4f61940297ef1792ae3a9de160006e	0	0	0	0	0	0	0	0	0	0	0	3	0	0	0	0	0	0	0	0	5	0	0	0	0	0	0	0	0	0	0	0	0	0	0	0	0	0	0	0	0	0	3	0	0	0	0	0	0
ae1d4539deb76fec572159c1998918ab	0	0	0	0	0	0	0	0	0	0	0	0	0	0	0	0	0	0	0	0	0	0	0	0	0	0	0	3	0	0	0	0	0	0	0	0	0	0	0	0	0	0	0	0	0	0	0	0	0
b7e3aac2e567d26c104f303fbd82c15a	0	0	0	0	0	0	0	0	0	0	0	0	0	0	0	0	0	0	0	0	0	4	0	0	0	0	0	0	2	0	0	0	0	0	0	0	0	0	0	0	0	0	0	0	0	0	0	0	3
ceb0540cb04a1e3aa0ba9595d2cb7a3b	0	0	0	0	0	0	0	0	0	0	0	0	0	0	0	0	0	0	0	0	0	0	0	0	0	0	0	0	0	6	0	0	0	0	0	0	0	0	0	0	0	0	0	0	0	0	5	0	0
68e8faf60ba5f5835642500168a149d7	0	0	0	0	0	0	0	0	0	0	2	0	0	0	0	0	0	0	0	0	0	0	0	0	0	0	0	0	0	0	0	0	0	0	0	0	0	0	0	0	0	0	0	0	0	0	2	0	0
70b8607314882915d644f517d8fdf1e1	0	0	0	0	0	0	0	0	0	0	0	0	0	0	0	0	0	0	0	0	3	0	0	0	8	0	0	0	0	0	0	0	0	0	0	0	0	0	0	0	0	0	0	0	0	0	0	0	0
c2df8f11803af84f49226d3fe1b204f3	0	0	0	0	0	0	0	0	0	0	0	0	0	0	0	0	3	0	0	0	0	2	0	0	0	0	0	0	0	0	0	0	0	0	0	0	0	0	0	0	3	0	0	0	0	0	0	0	0
334f889a917c30cd4717473ca5efde92	0	0	0	0	0	0	0	0	0	0	0	0	0	0	0	0	0	6	0	0	0	0	0	0	0	0	0	2	0	0	0	0	0	0	0	0	0	0	0	0	0	0	0	0	0	0	0	0	0
d31130a82f277190c929a82df55904e7	0	0	0	0	0	0	0	0	0	0	0	0	0	0	0	0	3	0	0	0	0	0	0	0	0	0	0	0	0	0	0	0	0	0	0	0	0	0	0	0	0	0	0	2	0	0	0	4	2
6ec6d7700e07b84d85638145ca8bd8c1	0	0	0	0	0	0	0	0	0	0	0	0	0	0	0	0	0	0	0	0	0	0	0	0	0	0	0	0	0	0	0	0	0	0	0	0	0	0	0	0	0	0	0	0	0	0	0	0	0
a90a7cb13f3a17801093cff4028e0025	0	0	0	0	0	0	0	0	0	0	0	11	0	0	0	0	0	0	0	0	0	0	0	0	0	0	0	0	0	0	0	0	0	0	0	0	0	0	0	0	0	0	0	0	0	0	0	0	0
c4915dcd21f97507d8c5c2fcee716966	0	0	0	0	0	0	0	0	0	0	6	0	0	0	0	0	5	0	0	0	0	0	0	0	0	0	0	0	0	0	0	0	0	0	0	0	0	0	0	0	0	0	0	0	0	0	0	0	0
dd6a63bb4afcd045cef0b7e2feef5fc4	0	0	0	0	0	0	0	0	0	0	0	0	0	0	0	0	0	11	0	0	0	0	0	0	0	0	0	0	0	0	0	0	0	0	0	0	0	0	0	0	0	0	0	0	0	0	0	0	0
ff0de03ff9e42e61fb005e77467d5518	0	0	0	0	0	0	0	0	0	0	0	0	0	0	0	0	0	0	0	0	0	0	0	0	0	0	0	0	0	0	0	0	0	0	0	0	0	0	0	0	0	0	0	0	0	0	0	0	11
4fda19a95d31fdb5d0f4f53e5f102a00	0	0	0	0	0	4	0	0	0	0	0	0	0	0	0	0	0	0	0	0	0	0	0	0	0	0	0	0	0	0	0	0	0	0	0	0	0	0	0	0	0	0	0	0	0	0	0	0	0
849edb568c4bd3565ba25bd2f59e0a1d	0	0	0	0	0	0	0	0	0	0	0	0	0	0	0	0	0	0	0	0	0	4	0	0	0	0	0	0	0	0	0	0	0	0	0	0	0	0	0	0	0	0	0	0	0	0	0	0	0
731bdd3fdef8671b5bfde4b061ec3146	0	0	0	0	0	0	0	0	0	0	0	0	0	0	0	0	0	0	0	0	0	0	0	0	5	0	0	0	0	0	0	0	0	0	0	0	0	0	0	0	0	0	0	0	0	0	0	0	3
5e946a2fafb03c6dd056e290ac98e94f	0	0	0	0	0	0	0	0	0	0	0	0	0	0	0	0	5	0	0	6	0	0	0	0	0	0	0	0	0	0	0	0	0	0	0	0	0	0	0	0	0	0	0	0	0	0	0	0	0
9512075a66723d4c66cd6ad277755674	0	0	0	0	0	0	0	0	0	0	0	0	0	0	0	0	0	0	0	0	0	0	0	0	0	0	0	0	0	0	0	0	0	11	0	0	0	0	0	0	0	0	0	0	0	0	0	0	0
ebb9f78316864486f9cbbfbd3bbb42cc	0	0	11	0	0	0	0	0	0	0	0	0	0	0	0	0	0	0	0	0	0	0	0	0	0	0	0	0	0	0	0	0	0	0	0	0	0	0	0	0	0	0	0	0	0	0	0	0	0
6071f9381c78b4c94b68c5b1838df25e	0	0	0	0	0	0	0	0	0	0	0	0	3	0	0	0	0	0	0	0	0	0	0	0	0	0	0	0	0	0	0	0	0	2	0	0	0	0	0	0	0	0	0	0	0	0	0	0	0
34860890d3b8bfd09bd7333eb8ca532e	0	0	0	0	0	0	0	0	0	0	0	0	0	0	0	0	4	0	0	0	0	0	0	0	0	0	0	0	0	0	0	0	2	0	0	0	0	0	0	0	0	0	0	0	0	5	0	0	0
53214b2546473987f82e1fb273cdee6a	0	0	0	0	0	0	0	0	0	0	0	0	0	0	0	0	0	0	0	0	0	5	0	0	0	0	0	0	0	0	0	0	0	0	0	0	0	0	0	0	0	0	0	0	4	0	0	0	0
7512331c8558eb4dea02867df6c58707	0	0	0	0	0	0	0	0	0	0	0	0	0	0	0	0	0	0	0	0	0	0	0	0	0	0	0	0	0	0	0	0	0	0	0	0	0	0	0	0	0	0	0	0	0	0	0	0	0
4ea66b58f6f66a5f4c0d995824711366	0	0	0	0	0	0	0	0	0	11	0	0	0	0	0	0	0	0	0	0	0	0	0	0	0	0	0	0	0	0	0	0	0	0	0	0	0	0	0	0	0	0	0	0	0	0	0	0	0
220f28dc00f8dfd24f6a3e385db6e75e	0	0	0	0	0	0	0	0	0	0	0	0	0	3	0	0	3	0	0	0	0	2	0	0	0	0	0	0	0	0	0	0	0	0	0	0	0	0	0	0	0	0	0	0	0	0	0	0	0
88eb6e11f49467085ddf539d1212135b	0	0	0	0	0	0	0	0	0	0	0	0	0	0	0	0	0	0	0	0	0	0	0	0	0	0	0	0	0	0	0	0	0	0	0	0	0	0	0	0	0	0	0	0	0	0	0	0	0
b877ddcea9a9212e43a53821e3865a38	0	0	0	0	0	0	0	0	0	0	0	0	0	0	0	0	0	0	0	0	0	0	0	0	0	0	0	0	0	0	0	0	0	0	0	0	0	0	0	0	0	0	0	0	0	0	0	0	0
8174b5fecf5c25a6bd980430769049b1	0	0	0	0	0	0	0	0	0	0	0	0	0	0	0	0	0	0	0	0	0	0	0	0	0	0	0	0	0	0	0	0	0	0	0	0	0	0	0	0	0	0	0	0	0	0	0	0	11
458746aebe322908714cf18a5a323f51	0	0	0	0	0	0	0	0	0	0	0	0	0	0	0	0	0	0	0	0	0	0	0	0	0	0	4	0	0	0	0	0	0	0	0	0	0	0	0	0	0	0	0	0	0	0	3	0	0
49acef478eddb8d1b48c5d8bd710a115	0	0	0	0	0	0	0	0	0	0	0	0	0	0	0	0	0	0	0	0	0	0	0	0	0	0	0	0	0	0	0	0	0	0	0	0	0	11	0	0	0	0	0	0	0	0	0	0	0
24cdfbbd4ee4be39f25ba06e15ffd00c	0	0	0	0	0	0	0	0	0	0	0	0	0	0	0	0	0	0	0	0	0	0	0	0	0	0	0	0	0	0	0	0	0	0	0	0	0	0	0	0	0	0	0	0	0	0	0	0	0
f4cdc2b2a3fb9ba95d15340f68e98c77	0	0	0	0	0	0	0	0	0	0	0	0	0	0	0	0	5	0	0	0	6	0	0	0	0	0	0	0	0	0	0	0	0	0	0	0	0	0	0	0	0	0	0	0	0	0	0	0	0
60c90e636351f6898d83e4918bf92c73	0	0	0	0	0	0	0	0	0	0	0	0	0	0	0	0	0	0	0	0	0	0	0	0	0	0	0	0	0	0	0	0	0	0	0	0	0	0	0	0	0	0	5	2	0	0	0	0	0
19858e17d14dead8ffb5dfe285dc594c	0	0	0	0	0	0	0	0	0	0	0	0	0	0	0	0	0	0	0	0	0	0	0	0	0	0	0	0	0	0	0	0	0	0	0	0	0	0	0	0	0	0	0	0	0	0	0	0	0
2bd05b3fc1eb347cdd7e3eaebb4eea1e	0	0	0	0	0	0	0	0	0	0	0	0	0	0	0	0	0	0	0	0	0	0	0	0	0	0	0	0	0	0	0	0	0	0	0	5	5	0	0	0	0	0	0	0	0	0	0	0	0
2c4debaee67f6422e600c59e7fde6aa7	0	0	0	0	0	0	0	0	0	0	0	0	0	0	0	0	0	0	0	7	0	0	0	0	0	0	0	0	0	0	0	0	0	0	0	0	0	0	0	0	0	0	0	0	0	0	0	0	0
439107912e2b3668f2ebfae164d6143e	0	0	0	0	0	0	0	0	0	0	0	0	0	0	0	0	0	0	10	0	0	0	0	0	0	0	0	0	0	0	0	0	0	0	0	0	0	0	0	0	0	0	0	0	0	0	0	0	0
50eb634c554c4cf6e1131bcf9c6d2ca0	0	0	0	0	0	0	0	0	0	0	0	0	0	0	0	0	0	0	0	0	0	0	0	0	0	0	0	0	0	0	0	0	0	0	0	0	0	0	0	0	0	0	0	0	0	0	0	0	0
8002f0c267284be98ea1b3a57e1afb1f	0	0	0	0	0	0	0	0	0	0	2	0	0	0	0	0	0	0	0	0	0	0	5	0	0	0	0	0	0	0	0	0	0	0	0	0	0	0	0	0	3	0	0	0	0	0	0	0	0
87b9c36125c592b866a54b8aecacc7ea	0	0	0	0	0	0	0	0	0	0	0	0	0	10	0	0	0	0	0	0	0	0	0	0	0	0	0	0	0	0	0	0	0	0	0	0	0	0	0	0	0	0	0	0	0	0	0	0	0
8a370f2986ce7f0bc716d54c0eb0edcc	0	0	0	0	0	0	0	0	0	0	0	0	0	0	0	0	0	0	0	0	0	0	0	0	2	0	6	0	0	0	0	0	0	0	0	0	0	0	0	0	0	0	0	0	0	0	0	0	0
8b0ac43f20035933dc51bb47afd656b9	0	0	0	0	0	0	0	0	0	0	0	0	0	0	0	0	0	0	0	0	0	0	0	0	0	0	0	0	0	0	0	0	0	0	0	0	0	0	0	0	0	0	0	10	0	0	0	0	0
9ba482665b0d2fb63160cbcebaace029	0	0	0	0	0	0	0	0	0	0	0	0	0	0	0	0	0	0	0	0	0	0	6	0	4	0	0	0	0	0	0	0	0	0	0	0	0	0	0	0	0	0	0	0	0	0	0	0	0
ae44492ba63d92aeae17cedf88622265	0	0	0	0	0	0	0	0	0	0	0	0	0	5	0	0	0	0	0	0	0	0	0	0	0	0	0	0	0	0	0	0	0	0	0	0	0	0	0	0	0	0	0	0	0	5	0	0	0
af1b39aa14f3ea6f3ff20f39ca68a41f	0	0	0	0	0	0	0	0	0	0	0	0	0	0	0	0	0	0	0	10	0	0	0	0	0	0	0	0	0	0	0	0	0	0	0	0	0	0	0	0	0	0	0	0	0	0	0	0	0
b1a90eb8df860382626282cbc7fe5af5	0	0	0	0	0	0	0	0	0	0	0	0	0	0	0	0	0	0	0	0	0	0	0	0	0	0	0	0	0	0	0	0	0	0	0	0	0	0	0	0	0	0	0	0	0	0	0	0	10
c6676330cf2323a3e24a95eb70cf4b3a	0	0	0	0	0	0	0	0	0	0	0	0	0	0	0	0	0	0	0	0	0	0	0	0	0	0	0	0	0	0	0	0	0	0	0	0	0	0	0	0	0	0	0	4	0	0	0	0	0
e02151938bd86254ad5b55a0309d03af	0	0	0	0	0	0	0	0	0	0	0	0	0	0	0	0	0	0	0	0	0	0	0	3	0	0	2	2	0	3	0	0	0	0	0	0	0	0	0	0	0	0	0	0	0	0	0	0	0
f873a3e2f9fc080634a185f860d6276f	0	0	0	0	0	0	0	0	0	0	0	0	0	0	0	0	0	0	0	0	0	5	0	0	0	0	0	0	0	0	0	0	0	0	0	0	0	0	0	0	0	0	0	0	0	0	0	0	0
409a7f9d2b4484b95b06f5e223ea2dd5	0	0	0	0	0	0	0	0	0	0	0	0	0	0	0	0	0	0	0	0	0	0	0	0	0	0	0	0	0	0	0	0	0	0	0	0	0	0	0	0	0	0	0	5	5	0	0	0	0
74b9ca7f986c9e2549a51344c09b09dc	10	0	0	0	0	0	0	0	0	0	0	0	0	0	0	0	0	0	0	0	0	0	0	0	0	0	0	0	0	0	0	0	0	0	0	0	0	0	0	0	0	0	0	0	0	0	0	0	0
7c5234d767f9efb65f75b53ec714b4e0	0	0	0	0	0	0	0	0	0	0	0	0	0	0	0	0	0	0	10	0	0	0	0	0	0	0	0	0	0	0	0	0	0	0	0	0	0	0	0	0	0	0	0	0	0	0	0	0	0
ce8e9b301dbcc13395e6098f4ea6fe47	0	2	0	0	0	0	0	0	0	0	0	0	0	2	0	4	0	0	0	0	0	0	0	0	0	0	0	0	0	0	0	0	0	0	0	0	0	0	0	0	0	0	0	0	0	0	0	0	0
5cb832e6768885a5ede1114d4471ce34	0	0	0	0	0	0	0	0	0	0	0	0	0	4	0	0	6	0	0	0	0	0	0	0	0	0	0	0	0	0	0	0	0	0	0	0	0	0	0	0	0	0	0	0	0	0	0	0	0
78828aabbcbd2afe81b93c2e9380678b	0	0	0	0	0	0	0	0	0	0	0	0	0	0	0	0	0	0	0	0	3	0	0	0	0	0	0	0	0	0	0	0	0	0	0	0	0	0	0	0	0	0	0	0	0	0	0	3	0
4dbd8de4d6c2cc67c4b861d77b797e10	0	0	0	0	0	0	0	0	0	0	0	0	0	0	0	0	0	0	0	0	0	0	0	0	0	0	0	0	0	0	0	0	0	0	0	0	0	0	0	0	0	0	0	7	0	0	0	0	0
7f5f5e97ae37713274064dad28ef35d2	0	0	0	0	0	0	0	0	0	0	0	0	0	0	0	0	0	0	0	0	0	5	0	0	5	0	0	0	0	0	0	0	0	0	0	0	0	0	0	0	0	0	0	0	0	0	0	0	0
f86f52da95c6d190f278f17d7aaae2d2	0	0	0	0	0	0	0	0	0	0	0	0	0	0	0	0	0	0	0	0	0	0	0	0	0	0	0	0	0	0	0	0	0	0	0	0	0	0	0	0	0	0	0	0	0	0	0	0	6
f4d86dc160889987550d74db58b7569b	0	0	0	0	0	0	0	0	0	0	0	0	0	0	5	0	0	0	5	0	0	0	0	0	0	0	0	0	0	0	0	0	0	0	0	0	0	0	0	0	0	0	0	0	0	0	0	0	0
29c861a4a8d7c72b2ebbc6c193efc6d4	0	0	0	0	0	0	0	0	0	0	0	0	0	0	0	0	0	10	0	0	0	0	0	0	0	0	0	0	0	0	0	0	0	0	0	0	0	0	0	0	0	0	0	0	0	0	0	0	0
afecf32d4529443b3816669b877fd9a7	0	0	0	0	0	0	0	0	0	0	0	0	0	0	0	0	0	0	0	0	0	0	0	0	0	0	0	4	0	0	0	0	0	0	0	0	0	0	0	0	0	0	4	0	0	2	0	0	0
25152019788b00a0f5f47d8f16b7418f	0	0	0	0	0	0	0	0	0	0	0	0	0	0	0	0	0	0	10	0	0	0	0	0	0	0	0	0	0	0	0	0	0	0	0	0	0	0	0	0	0	0	0	0	0	0	0	0	0
0b08c212d3c295b8ddd407c2daf398fe	0	0	0	0	0	0	0	0	0	0	0	0	0	0	0	0	0	0	0	0	0	0	0	0	0	0	0	0	0	0	0	0	0	0	0	0	0	10	0	0	0	0	0	0	0	0	0	0	0
f57ea193f910a625cf1b9779edb0082a	0	0	0	0	0	0	0	0	0	0	0	0	0	0	0	0	3	0	0	0	0	0	0	0	0	0	0	0	0	0	0	0	0	0	0	0	0	0	0	0	0	0	0	0	0	0	7	0	0
56f1164f0f2a37e0cebfcb2668f5fd9b	0	0	0	0	0	0	0	0	0	0	0	0	0	0	0	0	0	0	0	0	0	0	0	0	0	0	0	0	0	2	0	0	0	0	0	0	0	0	0	0	0	0	0	0	0	0	0	0	0
83bebd752ca3d20c5234f1bfbff53381	0	0	0	0	0	0	0	0	0	0	0	0	0	0	0	0	0	0	0	0	0	0	0	3	0	0	0	2	0	0	0	0	0	0	0	0	0	0	0	0	0	0	0	0	0	0	0	0	0
c89bd4d0acd2d8cb4150cb11c065a3be	0	0	0	0	0	0	0	0	0	0	0	0	0	0	0	0	0	0	0	0	0	0	0	0	0	0	0	0	0	0	0	0	0	0	0	0	0	0	0	0	0	0	0	0	0	0	0	10	0
200a171bcce1c0af64815f7872a983a8	0	0	0	0	0	0	0	0	0	0	0	0	0	0	0	0	0	0	0	0	0	0	0	0	0	0	0	0	0	0	0	0	0	0	0	0	0	0	0	0	10	0	0	0	0	0	0	0	0
d5bb1cc1535e1a6b7b3545598c37fa0f	0	0	0	0	4	0	0	0	0	0	0	0	0	6	0	0	0	0	0	0	0	0	0	0	0	0	0	0	0	0	0	0	0	0	0	0	0	0	0	0	0	0	0	0	0	0	0	0	0
ce9aae152ad12ea531e12848b6aaa470	0	0	0	0	0	0	0	0	0	0	0	0	0	0	0	0	0	0	0	0	0	0	0	0	0	5	0	0	0	0	0	0	0	0	0	0	0	0	0	0	0	0	0	0	0	0	0	0	5
befc0c1cbdbaab2746134345ff73f873	0	0	0	0	0	0	0	0	0	0	0	0	0	0	0	0	0	0	0	0	0	0	0	0	0	0	0	0	0	0	0	0	0	0	0	0	0	0	0	0	0	0	0	0	0	0	0	0	10
667d135b28f889af9ace7555986463a9	0	0	0	0	0	0	0	0	0	0	0	0	0	0	0	0	0	4	0	0	0	0	0	0	0	0	6	0	0	0	0	0	0	0	0	0	0	0	0	0	0	0	0	0	0	0	0	0	0
20e9f519b7de36992fa740ad7446faa6	0	0	0	0	0	0	0	0	0	0	0	0	0	0	0	0	0	0	6	0	0	0	0	0	0	0	4	0	0	0	0	0	0	0	0	0	0	0	0	0	0	0	0	0	0	0	0	0	0
89d9a56289ebc0e44cc2d08fca667057	0	0	0	0	0	0	0	0	0	0	0	0	0	0	3	0	0	0	0	0	0	0	0	0	0	0	0	0	0	0	0	0	0	0	0	0	0	0	0	0	0	0	0	0	5	0	0	0	0
6f453a8654761b935ef619555387efc1	0	0	0	0	0	0	0	0	0	0	0	0	0	0	0	0	0	0	0	0	0	0	0	0	0	0	0	0	0	0	0	0	0	0	0	0	0	0	0	0	0	0	0	0	0	0	0	0	0
c3c15b9ddce188e8815c0cc320fce251	0	0	0	0	0	0	0	0	0	0	0	0	0	0	0	0	0	0	0	2	0	0	0	0	0	0	0	0	0	0	0	0	0	0	0	0	0	0	0	0	0	0	0	0	0	0	0	0	8
13f486354874f5d9980d370284e88528	0	0	0	0	0	0	0	0	0	0	0	0	0	0	0	0	0	0	0	0	0	0	0	0	0	0	0	0	0	0	0	0	0	0	0	0	0	0	0	0	0	0	0	0	0	0	0	0	10
c488ff4386c15f7ff8e506ab0810124d	0	0	0	0	0	0	0	0	0	0	0	0	0	0	0	0	0	0	0	0	0	0	0	0	0	0	0	0	0	0	0	0	0	0	0	0	0	0	0	0	0	0	0	0	0	0	0	0	3
ea60e7612d05fa1ea6f9c4c219f335d9	0	0	0	0	0	0	0	0	0	0	0	0	0	0	0	0	0	0	0	0	0	0	0	0	0	0	0	0	0	0	0	0	0	0	0	0	0	0	0	0	0	0	0	0	0	0	0	5	0
f0e3025a091a971499eb607199e157bc	0	0	0	0	0	0	0	0	0	0	0	0	0	0	0	0	0	0	0	0	0	0	0	0	0	0	0	0	0	0	0	0	0	0	0	0	0	0	0	0	10	0	0	0	0	0	0	0	0
a26a97f7305c82b941dd21a1214b33b4	0	0	5	0	0	0	0	0	0	0	0	0	0	0	0	0	0	0	0	0	0	0	0	0	0	0	0	0	0	0	0	0	0	0	0	5	0	0	0	0	0	0	0	0	0	0	0	0	0
3c72d15266fa20b92a136ce04810b707	0	0	0	0	0	10	0	0	0	0	0	0	0	0	0	0	0	0	0	0	0	0	0	0	0	0	0	0	0	0	0	0	0	0	0	0	0	0	0	0	0	0	0	0	0	0	0	0	0
6e221ac981ca903d1796e05c531a6993	0	0	0	0	0	0	0	0	0	0	0	0	0	0	0	0	0	0	0	0	0	0	0	0	0	0	0	0	0	6	0	0	0	0	0	0	0	0	0	0	0	0	0	4	0	0	0	0	0
23e4d743cf3a3df562e1bab9a8dcb9eb	0	0	0	0	0	0	0	0	0	0	0	0	0	0	0	0	0	0	0	0	0	0	0	0	0	0	10	0	0	0	0	0	0	0	0	0	0	0	0	0	0	0	0	0	0	0	0	0	0
35f784fa86fe3e9253c69520e8d64eb9	0	0	0	0	0	0	0	0	0	0	0	0	0	0	0	0	0	0	0	0	0	0	0	0	0	3	0	0	0	4	0	0	0	0	0	0	0	0	0	0	0	0	0	0	0	0	3	0	0
1e2079d8119f92eaf651c11522ac7661	0	0	0	0	0	0	0	0	0	0	0	0	6	0	0	0	0	0	0	0	0	0	0	0	0	0	0	0	0	0	0	0	0	4	0	0	0	0	0	0	0	0	0	0	0	0	0	0	0
2058de9a9892035f59662ffd49761fba	0	0	0	0	0	0	0	0	0	0	0	0	0	0	0	0	0	0	0	0	0	0	0	0	0	0	0	0	0	0	0	0	0	0	0	0	0	0	0	0	0	0	0	0	0	0	0	0	2
3cad260e965a14af880cce5208f91bee	0	0	0	0	0	0	0	0	0	0	0	0	0	0	0	0	4	0	0	0	0	0	0	3	0	0	0	0	0	0	0	0	0	0	0	0	0	0	0	0	0	0	0	0	0	3	0	0	0
f049d601579ef6e916892a5a8f68088e	0	0	0	0	0	0	0	0	0	0	3	0	0	0	0	0	0	0	0	0	0	0	0	0	0	0	0	0	0	0	3	0	0	0	0	0	0	0	0	0	0	0	0	0	0	0	0	0	4
8aa0031dd4038514cd3fd3005638fc7f	0	0	0	0	0	0	0	0	0	0	0	0	0	0	0	0	0	0	0	0	0	0	0	0	0	0	0	0	0	0	0	0	0	0	0	0	0	0	0	0	3	0	0	0	0	0	5	0	0
06aa22b710af2a18a6135fdf2a74e095	0	0	0	0	0	0	0	0	0	0	0	0	0	0	0	0	0	0	0	0	0	0	0	0	0	0	0	0	0	0	0	0	0	0	0	0	0	0	0	0	0	0	0	0	0	0	0	0	0
0d63ce6e69a792f6e66fb28090677ec1	0	0	0	0	0	0	0	0	0	0	3	2	0	0	0	0	0	0	0	4	0	0	0	0	0	0	0	0	0	0	0	0	0	0	0	0	0	0	0	0	0	0	0	0	0	0	0	0	0
1120c149e53c559bff4b33bb7542650e	0	0	0	0	0	0	0	0	0	0	0	0	0	0	0	0	0	0	0	0	0	0	0	0	0	0	0	0	0	0	0	0	0	0	0	0	0	0	0	0	0	0	0	0	0	0	0	0	0
205fc8f5a797e45e45f854763e3ba02a	0	0	0	0	0	0	0	0	0	0	0	0	0	0	0	0	0	0	0	0	0	0	0	0	0	0	0	0	0	0	0	0	0	0	0	0	0	0	0	0	0	0	0	0	0	0	0	0	0
2e7429d7ca37d1e09f976bdf82c8e2dd	0	0	0	0	0	0	0	0	9	0	0	0	0	0	0	0	0	0	0	0	0	0	0	0	0	0	0	0	0	0	0	0	0	0	0	0	0	0	0	0	0	0	0	0	0	0	0	0	0
33017cebaf413d9addbf1d7b00e9f42f	0	0	0	0	0	0	0	0	0	0	0	0	0	0	0	0	0	0	0	0	0	0	0	0	0	0	0	0	0	0	0	0	0	0	0	0	0	0	0	0	0	0	0	0	0	0	0	0	0
3ac2ca434e17f7ad0210c8ce745e26d0	0	0	0	0	0	0	0	0	0	0	0	0	0	0	0	0	0	0	0	0	0	0	0	0	0	0	0	0	6	0	0	0	0	0	0	0	0	0	0	0	0	0	0	0	0	0	0	0	0
5062bc679530f2b3d99eaa69522be59e	0	0	0	0	0	0	0	0	0	0	0	0	0	0	0	0	0	2	0	0	0	0	0	4	0	0	0	0	0	0	0	0	0	0	0	0	0	0	0	0	0	0	0	0	0	0	0	0	0
5d16e61499fd21c009c1eb8acc8e3e54	0	0	0	0	0	0	0	0	0	0	0	0	0	0	0	0	0	0	0	2	3	0	0	0	0	0	0	0	0	0	0	0	0	0	0	0	0	0	0	0	0	0	0	2	0	0	0	0	0
6d457e37a656fb880035eb8dc39505e4	0	0	0	0	0	0	0	0	0	0	0	0	0	0	0	0	0	0	0	0	0	0	0	0	0	0	0	0	0	0	0	0	0	0	0	0	0	0	0	0	9	0	0	0	0	0	0	0	0
8000109b33624b44b2e48821643b0705	0	0	0	0	0	0	0	0	0	0	0	0	0	0	0	0	3	0	0	0	0	0	0	0	3	0	0	0	0	0	0	0	0	0	0	0	0	0	0	0	0	0	0	0	0	0	3	0	0
8ac7c1edb7b05501f4abf2eb11103b28	0	0	0	0	0	0	0	0	0	0	3	2	0	0	0	2	0	0	0	0	0	0	0	0	0	0	0	0	0	0	0	0	0	0	0	0	0	0	0	0	0	0	0	0	0	0	0	0	0
8dbeb8edb7e45365ef317fb87d66d6b3	0	0	0	0	0	0	0	0	0	0	0	0	0	0	0	0	0	0	0	0	0	0	0	0	9	0	0	0	0	0	0	0	0	0	0	0	0	0	0	0	0	0	0	0	0	0	0	0	0
959696b7d5bb2f9f7adc030e88fd93c4	0	0	0	0	0	0	0	0	0	0	0	0	0	0	2	0	0	0	0	0	0	5	0	0	0	0	0	0	0	0	0	0	0	0	0	0	0	0	0	0	0	0	2	0	0	0	0	0	0
98ac83ae9dda619fd6c6e5ca8b7de12a	0	0	0	0	0	0	0	0	0	0	0	0	0	0	0	0	0	0	0	0	0	0	0	0	0	0	0	0	0	0	0	0	0	0	0	0	0	0	0	0	0	0	0	0	0	9	0	0	0
adf0d3750bf2629b420c5eb407002263	0	0	0	0	0	0	0	0	0	0	0	0	0	0	0	0	0	0	0	0	0	0	0	0	0	0	0	9	0	0	0	0	0	0	0	0	0	0	0	0	0	0	0	0	0	0	0	0	0
b20cc2c5bd1b6c98991ebf61e3fa186b	0	0	0	0	0	0	0	0	0	0	0	0	0	0	0	0	0	0	0	0	0	0	0	0	0	0	0	0	0	0	0	0	0	0	0	0	0	0	0	0	0	0	0	0	0	0	9	0	0
e36846d52efcc44a67ddbd0279ca5632	0	0	0	0	0	0	0	0	0	0	0	0	0	0	0	0	0	4	0	0	0	0	0	0	0	0	0	0	0	0	0	0	0	0	0	0	0	0	0	0	0	0	0	0	0	0	0	0	0
e38539fa0ef6fe800b2f0baf952ff815	0	0	0	0	0	0	0	0	0	0	0	0	0	0	0	0	0	0	0	0	0	0	0	0	0	0	0	0	0	0	0	0	0	0	0	0	0	0	0	0	0	0	0	0	0	2	0	0	0
fae29588a7a8d241ea2940e2fcbd96f7	0	0	0	0	0	0	0	0	0	0	0	0	0	0	3	0	0	0	0	0	0	0	0	0	0	0	0	0	0	0	0	0	0	0	0	0	0	0	0	0	6	0	0	0	0	0	0	0	0
fe021bc10f0eb6b4e61b0c68eebc4c75	0	0	0	0	0	0	0	0	0	0	0	0	0	0	0	0	0	0	0	0	0	0	0	0	0	0	0	0	0	0	0	0	0	0	0	0	0	0	0	0	0	0	0	0	0	0	0	0	0
5a3d52e0fb527baa1cc0c8a5ff5435a4	0	0	0	0	0	0	0	0	0	0	0	0	0	0	0	0	0	0	0	0	0	0	0	0	0	0	0	5	0	0	0	0	0	2	0	0	0	0	0	0	0	0	0	0	0	0	0	0	0
769610719737f12bd0260bca2a57ae61	0	0	0	0	0	0	0	0	0	0	0	0	0	0	0	0	0	0	3	0	0	0	0	0	0	0	0	0	0	0	0	0	0	0	0	0	0	0	0	0	6	0	0	0	0	0	0	0	0
e4713bf84a0ef4222ffe70d23f9b760d	0	0	0	0	0	0	0	0	4	0	0	0	0	0	0	0	0	0	0	0	0	0	0	0	0	0	0	0	0	0	0	0	0	0	0	0	0	0	0	0	0	0	0	0	0	0	0	0	0
f4ca5b26219a98f312dbe4d67251e8ac	0	0	0	0	0	0	0	0	0	0	0	0	0	0	0	0	0	0	0	0	0	0	0	9	0	0	0	0	0	0	0	0	0	0	0	0	0	0	0	0	0	0	0	0	0	0	0	0	0
898c5ff2a51c139984dbd7865b100e1b	0	0	0	0	0	0	0	0	0	0	0	0	0	0	0	0	0	0	0	2	0	0	0	0	0	2	0	0	0	0	0	0	0	0	0	0	0	0	0	0	0	0	5	0	0	0	0	0	0
c34418059305217677907f19d6b1e2bf	0	0	0	0	0	0	0	0	0	0	0	0	0	0	0	0	0	0	0	0	0	0	0	0	5	0	0	0	0	0	0	0	0	0	0	0	0	0	0	0	0	0	0	0	0	0	0	0	0
72b5f6b608f7918d261fe7d3d084fd48	0	0	0	0	0	0	0	0	0	0	0	0	0	0	0	0	0	0	0	0	0	0	0	0	0	0	0	0	0	0	0	0	0	0	0	0	0	0	0	0	0	0	0	0	0	0	0	0	9
ab178ad044fdc6c781644f92122dc683	0	3	0	0	0	0	0	0	3	0	0	0	0	0	0	0	0	0	0	0	0	0	0	0	0	0	0	0	0	0	3	0	0	0	0	0	0	0	0	0	0	0	0	0	0	0	0	0	0
6d7d00c6b47b8ae99f0ad681e0e2ebe9	0	0	0	0	0	0	0	0	0	0	0	0	0	0	0	0	0	0	0	0	0	0	0	6	3	0	0	0	0	0	0	0	0	0	0	0	0	0	0	0	0	0	0	0	0	0	0	0	0
72fe61366bad97933ef074741c3e34f7	0	0	0	0	0	0	0	0	0	0	0	0	0	0	0	0	5	0	0	0	0	0	0	0	0	0	2	0	0	0	0	0	0	0	0	0	0	0	0	0	0	0	0	0	0	0	0	2	0
6ee2789a31d263ce35fe2d88662722dd	0	0	0	0	0	0	0	0	0	0	0	0	0	0	0	0	0	0	0	0	0	9	0	0	0	0	0	0	0	0	0	0	0	0	0	0	0	0	0	0	0	0	0	0	0	0	0	0	0
c32b32e68a7cb6c409b9db1d7e12eaae	0	0	0	0	0	0	0	0	0	0	0	0	0	0	0	0	0	0	0	0	0	0	6	0	0	0	0	0	0	0	0	0	0	0	0	0	0	0	0	0	0	0	0	0	0	0	0	3	0
8fd64e6bfedb97d989098392f10d5e4d	0	0	0	0	0	0	0	0	0	0	0	0	0	0	0	0	0	0	0	0	0	0	0	0	0	0	0	0	0	0	0	0	0	0	0	0	0	0	0	0	0	0	0	0	0	0	0	0	0
56a0287291ed07f1de13e7a548dc96b3	0	0	0	0	0	0	9	0	0	0	0	0	0	0	0	0	0	0	0	0	0	0	0	0	0	0	0	0	0	0	0	0	0	0	0	0	0	0	0	0	0	0	0	0	0	0	0	0	0
ff305328b2717ab43f768c6b37fb29ba	0	0	0	0	0	0	0	0	0	0	0	0	0	0	0	0	0	0	0	0	0	0	0	0	0	0	0	5	0	0	0	0	0	0	0	0	0	0	0	0	0	0	0	0	0	0	0	0	4
56c9f994ebdcd541ba9b56d410eaad36	0	0	0	0	0	0	0	0	0	0	0	0	0	0	0	0	2	0	0	0	0	0	0	0	0	0	0	0	0	0	0	0	0	0	0	0	0	0	0	0	0	0	0	0	0	0	0	0	0
35e3d6fc5df0f37d4f9f4abd7aff50be	0	0	0	0	0	0	0	0	0	0	0	0	0	0	0	0	0	0	0	0	0	0	0	0	0	0	0	0	0	0	0	0	0	0	0	0	0	0	0	0	0	0	0	0	0	0	0	0	0
70fcc9eac3ea2622455fee8d1ba186ee	0	0	0	0	0	0	0	0	0	0	0	0	0	0	0	0	0	0	0	0	0	0	0	0	0	0	0	9	0	0	0	0	0	0	0	0	0	0	0	0	0	0	0	0	0	0	0	0	0
ad3c4e209f526d1a5f2d7082c80f9afb	0	0	0	0	0	0	0	0	0	0	0	0	0	0	3	0	0	0	0	3	0	0	3	0	0	0	0	0	0	0	0	0	0	0	0	0	0	0	0	0	0	0	0	0	0	0	0	0	0
d7f7cefdb95d0811913ad7821d4e55a7	0	0	0	0	0	0	0	0	0	0	0	0	0	0	0	0	0	0	0	0	0	0	0	0	0	0	0	0	4	0	0	0	0	0	0	0	0	0	0	0	0	0	0	0	0	0	0	2	0
2d6d598ea61f8658fafc7889370d263c	0	0	0	0	0	0	0	0	0	0	0	0	0	0	0	0	0	0	0	0	0	0	0	0	0	0	0	0	0	0	0	0	0	0	0	0	0	0	0	0	0	0	0	0	0	0	0	0	9
809e53e9a12f51a30b6a6bd97d72f93b	0	0	0	0	0	0	0	0	0	0	0	0	0	0	0	0	0	0	0	0	0	0	0	0	0	0	0	0	0	0	0	0	0	0	0	0	0	0	0	0	0	0	0	0	0	0	0	0	0
5e78bff8e9b4e1426b5e731e05fc7e65	0	0	0	0	0	0	0	0	0	0	0	0	0	0	0	0	0	0	0	0	9	0	0	0	0	0	0	0	0	0	0	0	0	0	0	0	0	0	0	0	0	0	0	0	0	0	0	0	0
fba82bb64f9254d4675e115525ce97d9	0	0	0	0	0	0	0	0	0	0	0	0	2	0	5	0	0	2	0	0	0	0	0	0	0	0	0	0	0	0	0	0	0	0	0	0	0	0	0	0	0	0	0	0	0	0	0	0	0
7371fb25c49ccb78a47f5891aa85a994	0	0	0	0	0	0	0	0	0	0	0	0	0	0	0	0	0	0	0	0	0	0	0	0	0	0	0	0	0	0	0	0	0	0	0	0	0	0	0	0	0	0	0	0	9	0	0	0	0
75d4d33f7fce156bf1a55728a516d9fd	0	0	0	0	0	0	0	0	0	0	0	0	0	0	0	0	0	9	0	0	0	0	0	0	0	0	0	0	0	0	0	0	0	0	0	0	0	0	0	0	0	0	0	0	0	0	0	0	0
5ddf7dc5b6eacbe5ea2ac5c2f20dcc45	0	0	0	0	0	0	0	0	0	0	0	0	0	0	0	0	0	0	0	0	0	0	0	0	0	0	0	0	0	0	0	0	0	0	0	0	0	0	0	0	0	0	0	0	0	0	0	0	0
95269d44d454b763f8d567f1342cdbc1	0	0	0	0	0	0	0	0	0	0	9	0	0	0	0	0	0	0	0	0	0	0	0	0	0	0	0	0	0	0	0	0	0	0	0	0	0	0	0	0	0	0	0	0	0	0	0	0	0
d89ec550e87d392924cf85aa4066e1b6	0	0	0	0	0	0	0	0	0	0	0	0	0	0	9	0	0	0	0	0	0	0	0	0	0	0	0	0	0	0	0	0	0	0	0	0	0	0	0	0	0	0	0	0	0	0	0	0	0
82421204caaf92f3b9c63c9fe27adf84	0	0	0	0	0	0	0	0	0	0	0	0	0	0	2	0	0	0	0	0	0	0	0	0	0	0	0	0	0	0	0	0	0	0	0	0	0	0	0	0	3	0	0	0	0	0	0	0	0
21c41c75cb6278aea12b5ec760f9bf50	0	0	0	0	0	0	0	0	0	0	0	0	0	0	0	0	0	0	0	0	0	0	0	3	0	0	0	0	0	0	3	0	0	0	0	0	0	0	0	0	0	0	0	0	0	0	0	0	0
01e680e2e68873edb800fd7957c79e3b	0	0	0	0	0	0	0	0	0	0	0	0	0	0	0	0	0	0	0	0	0	0	0	0	0	0	5	0	0	0	0	0	0	0	0	0	0	0	0	0	0	4	0	0	0	0	0	0	0
4d97fd37e559dd89a31c5b3599ba0f83	0	0	0	0	0	0	0	0	0	0	0	0	0	0	0	0	0	0	0	0	0	0	0	0	0	0	0	0	0	0	0	0	0	0	0	0	0	0	0	0	0	0	0	0	0	0	0	0	0
ea05c6364e2e1baca72845e8b9c8b70f	0	0	0	0	0	0	0	0	0	0	0	0	0	0	0	0	0	0	0	0	0	2	0	0	0	0	0	0	0	0	0	0	0	0	0	0	0	0	0	0	0	0	0	0	0	0	0	0	0
3295b5364397b1799d358515e8934033	0	0	0	0	0	0	0	0	0	0	0	0	0	0	0	0	0	0	0	0	0	0	0	0	0	0	0	0	0	0	0	0	0	0	0	0	0	0	0	0	0	0	7	0	0	0	0	0	0
94efa577924550348aae9b71c170ec96	0	0	0	0	0	0	0	0	0	0	0	0	0	0	0	0	0	5	0	0	0	0	0	0	0	0	0	0	0	0	0	0	0	0	0	0	0	0	0	0	0	0	0	0	0	0	0	0	0
fad5d411bd87cf0855b85dc9ba987a29	0	0	0	0	9	0	0	0	0	0	0	0	0	0	0	0	0	0	0	0	0	0	0	0	0	0	0	0	0	0	0	0	0	0	0	0	0	0	0	0	0	0	0	0	0	0	0	0	0
578e3389efcf0353fe290a3b850d378b	0	0	0	0	0	0	2	0	0	0	0	0	0	0	0	0	0	0	0	0	0	0	0	0	0	0	0	0	0	4	0	0	0	0	0	0	0	0	0	0	0	0	0	0	0	3	0	0	0
4e0b23680de5e1b29a95e8dc59c04373	0	0	0	0	0	0	0	0	0	0	0	2	0	0	0	0	0	0	0	0	0	0	0	0	0	0	4	3	0	0	0	0	0	0	0	0	0	0	0	0	0	0	0	0	0	0	0	0	0
0e00180ce946c16349ffe47d1ea5c741	0	0	0	0	0	0	0	0	0	0	0	0	0	0	0	0	0	3	0	0	0	0	0	0	0	0	0	0	0	0	0	0	0	0	0	0	0	0	0	0	0	0	0	0	0	0	0	0	6
961ce6eeec4054f4df612b5097cbcc12	0	0	0	0	0	0	2	0	0	0	0	0	0	0	0	0	0	0	0	0	0	0	0	0	5	0	0	0	0	0	0	0	0	0	0	0	0	0	0	0	0	0	0	0	0	0	0	0	0
7876db3b8dcc3e99a1912b2cd23b14c5	0	0	0	0	0	0	0	0	0	0	0	0	0	0	0	0	0	0	0	0	0	0	0	0	9	0	0	0	0	0	0	0	0	0	0	0	0	0	0	0	0	0	0	0	0	0	0	0	0
4db453e4ad55e75b4131c44338a19f54	0	0	0	0	0	0	0	0	0	0	0	0	0	0	0	0	0	0	0	0	0	0	0	0	0	0	0	0	0	0	0	0	0	0	2	0	0	0	0	0	0	0	0	0	0	0	0	0	0
d531fe2fb20755c4f674298461050877	0	0	0	0	0	0	0	0	0	0	0	0	0	0	0	0	0	0	0	0	7	0	0	0	2	0	0	0	0	0	0	0	0	0	0	0	0	0	0	0	0	0	0	0	0	0	0	0	0
9d65ade46929818d344fbbccebb1e808	0	0	0	0	0	0	0	0	0	0	0	0	0	0	0	0	0	0	6	0	0	0	0	0	0	0	3	0	0	0	0	0	0	0	0	0	0	0	0	0	0	0	0	0	0	0	0	0	0
348d355febe0cf5164be5b9c6cbea746	0	0	0	0	0	0	0	0	0	0	0	0	0	0	0	0	0	0	0	0	0	0	0	0	0	0	0	0	0	0	0	0	0	0	0	0	0	0	0	0	0	0	0	0	0	0	0	0	0
57df7433770f4cb906a381ab7e447f9b	0	0	0	0	0	0	0	0	0	0	0	0	0	0	9	0	0	0	0	0	0	0	0	0	0	0	0	0	0	0	0	0	0	0	0	0	0	0	0	0	0	0	0	0	0	0	0	0	0
23e453e40558134f8b1531eb1ceaa1be	0	0	0	0	0	0	0	0	0	0	0	0	0	0	0	0	0	0	0	0	0	0	0	0	4	0	0	0	0	0	0	0	0	0	0	0	0	0	0	0	0	0	0	0	0	0	0	0	3
83025067b8268cb6f77ba5a7579be54d	0	0	0	0	0	0	0	0	0	0	0	0	0	0	0	0	0	0	3	0	0	0	0	0	3	3	0	0	0	0	0	0	0	0	0	0	0	0	0	0	0	0	0	0	0	0	0	0	0
89c6a5a8f281dae1010ab06f309ea8a3	0	0	0	0	0	0	0	0	0	0	0	3	0	0	0	0	0	0	0	0	0	0	0	0	0	0	0	0	0	0	0	0	0	0	0	0	0	0	0	0	0	0	0	0	0	0	0	2	4
b2cf9a336fd0f20a3e0ff75eb23e7ba8	0	0	0	0	0	0	0	0	0	0	0	0	0	0	0	3	0	0	0	0	0	0	0	0	0	4	0	0	0	0	0	0	0	0	0	0	2	0	0	0	0	0	0	0	0	0	0	0	0
ec6725dd5d6664acdb05cda6db988261	0	0	0	0	0	0	0	0	0	0	0	0	0	0	0	0	0	0	5	0	0	0	0	0	0	0	4	0	0	0	0	0	0	0	0	0	0	0	0	0	0	0	0	0	0	0	0	0	0
ee8359af5b2885ebf7a4ddfcb0db3e16	0	0	0	0	0	0	0	0	0	0	0	0	0	0	0	0	0	0	0	0	0	0	0	0	0	0	0	0	0	0	0	0	0	0	0	0	0	0	0	0	0	0	0	0	0	0	0	0	0
4942ec2c79f2c9ce6def4362a86dce06	0	0	0	0	0	0	0	0	0	0	0	0	0	0	0	0	0	0	0	0	0	0	0	0	0	0	0	0	0	0	0	0	0	0	0	0	0	0	0	0	0	0	0	4	0	0	0	3	0
0ab19e25cee1f1851d952fdfd2b52217	0	0	0	0	0	0	0	0	0	0	0	0	0	0	0	0	0	0	0	0	0	0	0	0	0	0	0	0	0	0	0	0	0	0	0	0	0	0	0	0	0	0	0	0	0	0	0	0	0
12be3a5c8727933e2dec00fb8c35f05c	0	0	0	0	0	0	0	0	0	0	0	0	0	0	0	0	0	0	0	0	0	6	0	0	0	0	0	0	0	0	0	0	0	0	0	0	0	0	0	0	0	0	0	0	0	0	0	0	0
1cacd65c89027f58e4967d921b8d393e	0	0	0	0	0	0	0	0	3	0	0	0	0	0	0	0	0	0	0	0	0	0	2	0	0	3	0	0	0	0	0	0	0	0	0	0	0	0	0	0	0	0	0	0	0	0	0	0	0
244c9811b340129a8737753d9d41bce5	0	0	0	0	0	0	0	0	0	0	0	0	0	0	0	0	0	0	0	0	0	0	0	0	0	0	0	0	0	0	0	0	0	0	0	0	0	0	0	0	8	0	0	0	0	0	0	0	0
293761d2354df168b5103126f2162eb3	0	0	0	0	0	0	0	0	0	0	0	0	0	0	0	0	0	0	0	0	0	0	0	0	0	0	0	0	0	0	0	0	0	0	0	0	0	0	0	0	8	0	0	0	0	0	0	0	0
3034fcc53888b68b2fe7619af57c0e57	0	0	0	0	0	0	0	0	0	0	0	0	0	0	3	0	0	0	0	0	0	0	0	0	0	0	0	0	0	0	0	0	0	0	0	0	0	0	0	0	5	0	0	0	0	0	0	0	0
3425bb055b69bc82df97e4de3e1a6e2c	0	0	0	0	0	0	0	0	0	0	0	0	0	2	0	0	0	0	0	0	0	0	0	0	0	0	0	0	6	0	0	0	0	0	0	0	0	0	0	0	0	0	0	0	0	0	0	0	0
3c0adae99d0f48b629f75661fe7a3470	0	0	0	0	0	0	0	0	0	0	0	0	0	0	0	0	0	0	0	0	0	0	0	0	0	0	2	0	0	0	0	0	0	0	0	0	0	0	0	0	0	0	0	0	0	0	0	0	2
49576f34873eab79d8f633cf7e045bba	0	0	0	0	0	0	0	0	0	0	0	0	0	0	0	8	0	0	0	0	0	0	0	0	0	0	0	0	0	0	0	0	0	0	0	0	0	0	0	0	0	0	0	0	0	0	0	0	0
4fa44189fe3a33ec488bafba3af3284c	0	0	0	0	0	0	0	0	0	0	0	0	0	0	0	0	0	0	0	0	0	0	0	0	0	0	0	0	0	0	0	0	0	0	0	0	0	0	0	0	0	0	0	0	0	0	0	0	8
64173fd83c6ddee8d6083503c37ba69f	0	0	0	0	0	0	0	0	0	0	0	0	0	0	0	0	0	0	0	0	0	0	0	0	0	0	0	0	0	0	0	0	0	0	0	0	0	0	0	0	0	0	0	0	0	0	8	0	0
7118b9f426346ed80e8fd9d5422673f8	0	0	0	0	0	0	0	0	0	0	0	0	0	0	0	0	0	0	0	0	0	4	0	0	4	0	0	0	0	0	0	0	0	0	0	0	0	0	0	0	0	0	0	0	0	0	0	0	0
7665f8672bd92f09b7d711633bd0064d	0	0	0	0	0	0	0	0	0	0	0	0	0	0	0	0	0	0	0	0	0	2	0	0	0	0	0	0	0	0	0	0	0	0	0	0	0	0	0	0	3	0	0	0	0	0	0	0	0
77610ad4ee7c5b85bb8cc83bfaa21d36	0	0	0	0	0	0	0	0	0	0	0	0	0	0	0	0	0	0	0	0	0	0	0	0	0	0	0	0	0	0	0	0	0	0	0	0	0	0	0	0	0	0	0	0	0	0	0	0	6
9da416a2539b1ec7f199e2c247412d09	0	0	0	0	0	0	0	0	0	0	0	0	0	0	8	0	0	0	0	0	0	0	0	0	0	0	0	0	0	0	0	0	0	0	0	0	0	0	0	0	0	0	0	0	0	0	0	0	0
a9ed4ed1a34f529b54e2108d9509c629	0	0	0	0	0	0	0	0	0	0	0	0	0	0	0	0	0	0	0	0	0	0	0	0	0	0	0	8	0	0	0	0	0	0	0	0	0	0	0	0	0	0	0	0	0	0	0	0	0
b474d2c929c8cfbc9336b98c84be6e93	0	0	0	0	0	0	0	0	0	0	0	0	0	0	0	0	0	0	0	0	0	0	0	0	0	0	0	0	0	0	8	0	0	0	0	0	0	0	0	0	0	0	0	0	0	0	0	0	0
b9b089f01903d30ad03852d41b3d1cbb	0	0	0	0	0	0	0	0	0	0	0	0	0	0	0	0	0	0	0	0	0	0	0	0	0	0	8	0	0	0	0	0	0	0	0	0	0	0	0	0	0	0	0	0	0	0	0	0	0
bd75f0aaa8af224a2a5a509302156db4	0	0	0	0	0	0	0	0	0	0	0	8	0	0	0	0	0	0	0	0	0	0	0	0	0	0	0	0	0	0	0	0	0	0	0	0	0	0	0	0	0	0	0	0	0	0	0	0	0
cc08633c6d8f5c6fb4a1b4d23828e082	0	0	0	0	0	0	0	0	0	0	0	0	0	0	0	0	0	0	0	0	0	0	0	0	0	0	8	0	0	0	0	0	0	0	0	0	0	0	0	0	0	0	0	0	0	0	0	0	0
d03db845ba11cb6d57f65f33fa151bf4	0	0	0	0	0	0	0	0	0	0	0	0	0	0	0	0	0	0	0	0	0	0	0	0	0	0	0	0	0	6	0	0	0	0	0	0	0	0	0	0	0	0	0	0	0	0	0	2	0
d03e9ea211cdb56ada7c9f68a6e59bf8	0	0	0	0	0	0	0	0	0	0	0	0	0	0	0	0	0	0	0	0	0	0	0	0	0	0	0	0	0	0	0	0	0	0	0	0	0	0	0	0	0	0	0	0	0	0	0	0	8
dc21a45284ad0e5155b4db5cbb1b8de6	0	0	0	0	0	0	0	0	0	0	0	0	0	0	0	0	0	0	0	0	0	0	0	0	0	0	0	0	0	0	0	0	0	0	0	0	0	0	0	0	0	0	0	0	0	0	0	0	0
f60e95f7134e1553a2328c4ae55cc7a4	0	0	0	0	0	0	0	0	0	0	0	0	0	0	0	0	0	0	0	0	0	0	0	0	0	0	0	0	0	0	0	0	0	0	0	0	0	0	0	0	0	0	0	0	2	6	0	0	0
fef020b9ea802606a08f32eabae9381d	0	0	0	0	0	0	0	0	0	0	8	0	0	0	0	0	0	0	0	0	0	0	0	0	0	0	0	0	0	0	0	0	0	0	0	0	0	0	0	0	0	0	0	0	0	0	0	0	0
2baf2882b2d1eb1ed82c20cb9a170156	0	0	0	0	0	0	0	0	0	0	0	0	0	0	0	0	0	0	0	0	0	0	0	0	0	0	0	0	0	0	0	0	0	0	0	0	0	0	0	0	0	0	0	3	0	0	0	0	0
4756e06eddb3af02725be53bc117bb7f	0	0	0	0	0	0	0	0	0	0	0	0	0	0	0	0	0	0	0	0	0	0	0	0	0	8	0	0	0	0	0	0	0	0	0	0	0	0	0	0	0	0	0	0	0	0	0	0	0
7418078bd61ef21a6296156a469625d9	0	0	0	0	0	0	0	0	0	0	0	0	0	0	0	0	0	0	0	0	0	0	0	0	0	0	0	0	0	0	0	0	0	0	0	0	0	0	0	0	0	0	0	0	0	0	0	8	0
8549e854db3d3bb4191e6f7d7be4a1a9	0	0	0	0	0	0	0	0	0	0	0	0	0	0	0	0	0	0	0	0	0	0	0	0	0	0	8	0	0	0	0	0	0	0	0	0	0	0	0	0	0	0	0	0	0	0	0	0	0
8fab2da4c6b4a22dd6db6dc26c4d8aaa	0	0	0	0	0	0	0	0	0	0	0	0	0	0	0	0	0	0	0	0	0	4	0	0	0	0	0	0	0	0	0	0	0	0	0	0	0	0	0	0	4	0	0	0	0	0	0	0	0
2bbfb73814f9440e1dceecdc0bd6d8f0	0	0	0	0	0	0	0	0	0	0	0	0	0	0	0	4	0	0	0	0	0	0	0	0	0	0	0	0	4	0	0	0	0	0	0	0	0	0	0	0	0	0	0	0	0	0	0	0	0
77415700714a9d5d3d387f27cc019242	0	0	0	0	0	0	0	0	0	0	0	0	0	0	0	0	0	0	0	0	0	0	0	0	0	0	0	0	0	0	0	0	0	0	0	0	0	0	0	0	0	0	0	0	0	0	0	0	0
209988f88e9499a4893aeca5beee1a20	0	0	0	0	0	0	0	0	0	0	0	0	0	0	0	0	0	0	0	0	0	0	0	8	0	0	0	0	0	0	0	0	0	0	0	0	0	0	0	0	0	0	0	0	0	0	0	0	0
e3e326530a0897e32980c2b5e2e245ee	0	0	0	0	0	0	0	0	0	0	0	0	0	0	0	0	0	0	0	0	0	0	0	0	0	0	0	0	0	0	0	0	0	0	0	0	0	0	0	0	0	0	0	0	8	0	0	0	0
1f09c4508a6fa6a06d6cd9e1715e2a45	0	0	0	0	0	0	0	0	0	0	0	0	0	3	0	0	0	0	5	0	0	0	0	0	0	0	0	0	0	0	0	0	0	0	0	0	0	0	0	0	0	0	0	0	0	0	0	0	0
44099adf39bb3ac5deede2b297afc306	0	0	0	0	0	0	0	0	0	0	0	0	0	0	0	0	0	0	0	0	0	0	0	0	0	0	0	0	0	0	0	0	0	0	0	0	0	0	0	0	0	0	0	0	0	0	0	0	0
50b32a021d0d9a3cfc0b3298802c4c82	0	0	0	0	0	0	0	0	0	0	0	0	0	0	0	0	0	0	0	0	0	0	0	0	5	0	0	0	0	0	0	0	0	0	0	0	0	0	0	0	0	0	0	0	0	0	3	0	0
a1066eadc65743a387deed988055b7ce	0	0	0	0	0	0	0	0	0	0	0	0	0	0	3	0	0	0	0	0	0	0	0	0	0	0	0	0	0	0	0	0	0	0	0	0	0	0	0	0	0	0	0	0	5	0	0	0	0
4f982847195ab67f4210df0afaf75069	0	0	0	0	0	0	0	0	0	0	0	0	0	0	0	0	0	0	0	0	0	0	0	0	2	0	0	0	0	0	0	0	0	0	0	0	0	0	0	0	0	0	0	0	0	0	0	0	0
46b30e3f208007168f2af63b82337597	0	0	0	0	0	0	0	0	0	0	0	0	0	0	0	0	0	3	0	0	0	0	0	0	0	0	0	5	0	0	0	0	0	0	0	0	0	0	0	0	0	0	0	0	0	0	0	0	0
adbd0a05b0545ab0d77436c326855ff9	0	0	0	0	0	0	0	0	0	0	0	0	0	0	0	0	0	0	0	0	0	8	0	0	0	0	0	0	0	0	0	0	0	0	0	0	0	0	0	0	0	0	0	0	0	0	0	0	0
cc624b34f63792aef6a3cb37b282a6dd	0	0	0	0	0	0	0	0	0	0	0	0	0	0	0	0	0	8	0	0	0	0	0	0	0	0	0	0	0	0	0	0	0	0	0	0	0	0	0	0	0	0	0	0	0	0	0	0	0
f2d4aa9b7306cbdb975bb7cfb75131e6	0	0	0	0	0	0	0	0	0	0	0	0	0	0	0	0	0	0	0	0	0	8	0	0	0	0	0	0	0	0	0	0	0	0	0	0	0	0	0	0	0	0	0	0	0	0	0	0	0
7b15aeed04095b9e8cf9fabdc050e36c	0	0	0	0	0	0	0	0	0	0	0	0	0	0	0	0	0	0	0	0	0	0	0	0	0	0	0	0	0	0	0	0	0	0	0	0	0	0	0	0	0	0	0	0	0	0	0	0	0
11a4eed86dc1e5e39fab67d87e177be2	0	0	0	0	0	0	0	0	0	0	0	0	0	0	0	0	0	0	0	0	0	0	0	0	0	0	0	8	0	0	0	0	0	0	0	0	0	0	0	0	0	0	0	0	0	0	0	0	0
b34414de94448cf059c310e686eda2da	0	0	0	0	0	0	0	0	0	0	0	0	0	0	0	0	0	0	0	0	0	0	0	0	0	0	0	0	3	0	0	0	0	0	0	0	0	0	0	0	0	0	0	0	0	0	0	2	0
bddc50a42467fea02127d2f7d52ab754	0	0	0	0	0	0	0	0	0	0	0	0	0	0	0	0	0	0	0	4	0	0	0	0	0	0	0	0	0	0	0	0	0	0	0	0	0	0	0	0	0	0	0	0	0	0	0	0	0
46f87f50327984088998a5fa4c961255	0	0	0	0	0	0	0	0	0	0	0	0	0	0	0	0	0	8	0	0	0	0	0	0	0	0	0	0	0	0	0	0	0	0	0	0	0	0	0	0	0	0	0	0	0	0	0	0	0
f57737612b0b5a81ccd5c990a865d7d2	0	0	0	0	0	0	0	0	0	0	0	0	0	0	0	0	0	0	0	0	0	0	0	0	0	0	0	0	0	0	0	0	0	0	0	0	0	0	0	0	0	0	0	0	0	8	0	0	0
e7d7d04fc30c9b3b6106e6ce4099b6fc	0	0	0	0	0	0	0	0	0	0	0	0	0	0	0	0	0	0	0	0	0	0	0	0	0	0	8	0	0	0	0	0	0	0	0	0	0	0	0	0	0	0	0	0	0	0	0	0	0
6a2e8f63dcfbae3a01146ea7902c6876	0	0	0	0	0	0	0	0	0	0	0	0	0	0	0	0	0	0	0	0	0	0	0	0	0	0	0	0	0	0	0	0	0	0	0	0	0	0	0	0	0	0	0	0	0	0	0	0	0
d5cd1c67b97a281937f14afbfb36c1f6	0	0	0	0	0	0	0	0	0	0	0	0	0	0	0	0	0	0	0	0	0	0	0	0	0	0	0	0	0	0	0	0	0	0	0	0	0	0	0	0	0	0	0	0	0	0	0	0	0
1bf52f523cae84d3b4ff8bb8fa109ed2	0	0	0	0	0	0	0	0	0	0	0	0	0	0	0	0	0	0	0	0	0	0	2	0	0	0	0	3	0	0	0	0	0	0	0	0	0	0	0	0	0	0	0	0	0	0	0	3	0
63d023515ed78bd7373fcf92b822036b	0	0	0	0	0	0	0	0	0	0	0	0	0	0	0	0	0	0	0	0	0	0	0	0	0	0	0	0	0	0	0	0	0	0	8	0	0	0	0	0	0	0	0	0	0	0	0	0	0
ebae09269d2b089d4f9ce3a03e538ac9	0	0	0	0	0	0	0	0	0	0	0	0	0	0	0	0	0	0	0	0	5	0	0	0	0	0	0	0	0	0	0	0	0	0	0	0	0	0	0	0	0	0	0	0	0	0	0	0	0
13a3c65f81aacbd7893d10769595faab	0	0	0	0	0	0	0	0	0	0	6	0	0	0	0	0	0	0	0	0	0	0	0	0	0	0	0	0	0	0	0	0	0	0	0	0	0	0	0	0	0	0	0	0	0	0	0	0	0
2d32b72e77c028f8af39201b42de3aa1	0	0	0	0	0	0	0	0	0	0	0	0	0	0	0	8	0	0	0	0	0	0	0	0	0	0	0	0	0	0	0	0	0	0	0	0	0	0	0	0	0	0	0	0	0	0	0	0	0
3bd73ec0023a90d2e1884a5950e73722	0	4	0	0	0	0	0	0	0	0	0	0	0	0	0	0	0	0	0	0	0	0	0	0	0	4	0	0	0	0	0	0	0	0	0	0	0	0	0	0	0	0	0	0	0	0	0	0	0
b0d1e73a509709d70be1b868d2e50f5d	0	0	0	0	0	0	0	0	0	0	0	0	0	0	0	0	0	0	0	0	0	0	0	0	0	0	0	0	0	0	0	0	0	0	0	0	0	0	0	0	0	0	0	0	0	0	0	0	0
19cc7d490676ee8bed1d501c8f924b4e	0	0	0	0	0	0	0	0	0	0	0	0	0	0	0	0	0	0	0	0	0	0	0	0	0	0	0	0	0	0	0	0	0	0	0	0	0	0	0	0	0	0	0	0	8	0	0	0	0
bc0bc6ba7bbb53caa89006d3d0e95e69	0	0	0	0	0	0	0	0	0	0	0	0	0	0	0	0	0	0	0	0	0	0	4	0	0	0	0	0	0	0	0	0	0	0	0	0	0	0	0	0	0	0	0	0	0	0	0	0	0
c02215c3ba75beeaf277d143a8fc9003	0	0	0	0	0	0	0	0	0	0	0	0	0	0	0	0	0	0	0	0	0	0	0	0	0	0	0	0	0	0	0	0	0	4	0	0	0	0	4	0	0	0	0	0	0	0	0	0	0
cd9527011289da72982e6dc6d96f459f	0	0	0	0	0	0	0	0	0	0	0	0	0	0	0	0	0	0	0	0	0	0	0	0	0	0	0	0	0	0	0	0	0	0	0	0	0	0	0	0	0	0	0	0	0	0	0	0	0
80137d2d9a16c5a73b459374c316761d	0	0	0	0	0	0	0	0	0	0	0	0	0	0	0	0	0	0	0	0	0	0	0	0	0	0	0	0	0	0	0	0	0	0	0	0	0	0	0	0	0	0	0	0	0	0	0	8	0
e89e1c236cb9d20f711162297b702ebf	0	0	0	0	0	0	0	0	0	0	0	0	0	0	0	0	0	0	0	0	0	0	0	0	0	0	0	0	0	0	3	0	0	0	0	0	0	0	0	0	0	0	0	0	0	0	0	5	0
9bb1924402e872c3d6c7928964d270b4	0	0	0	0	0	0	0	0	0	0	0	0	0	0	0	0	0	0	0	0	0	0	0	0	0	0	0	0	0	0	0	0	0	0	0	0	0	0	0	0	0	0	0	0	0	8	0	0	0
9ff05adde11ddc8a435edacab1d33ccc	0	0	0	0	0	0	0	0	0	0	0	0	0	0	0	0	8	0	0	0	0	0	0	0	0	0	0	0	0	0	0	0	0	0	0	0	0	0	0	0	0	0	0	0	0	0	0	0	0
f6fe142d3542c0db360f8517918502e1	0	0	0	0	0	0	0	0	0	0	0	0	2	0	0	0	0	0	0	2	0	0	0	0	4	0	0	0	0	0	0	0	0	0	0	0	0	0	0	0	0	0	0	0	0	0	0	0	0
a3fe5bd35db8ae71013a06a1fca0a748	0	0	0	0	0	0	0	0	0	0	0	0	0	0	0	0	0	0	0	0	0	0	0	0	0	0	0	0	0	5	0	0	0	0	0	0	0	0	0	0	0	0	0	0	3	0	0	0	0
a7f861cd03f5317aec40d3955faafe5d	0	0	0	0	0	0	0	0	0	0	0	8	0	0	0	0	0	0	0	0	0	0	0	0	0	0	0	0	0	0	0	0	0	0	0	0	0	0	0	0	0	0	0	0	0	0	0	0	0
186e312b0fbb355ec13f5b1ba6a4054d	0	0	0	0	0	0	0	0	0	0	8	0	0	0	0	0	0	0	0	0	0	0	0	0	0	0	0	0	0	0	0	0	0	0	0	0	0	0	0	0	0	0	0	0	0	0	0	0	0
18d103dc754034ed778c640f32a61995	0	0	0	0	0	0	0	0	0	0	0	0	0	0	0	0	0	0	0	0	0	0	0	0	0	0	0	0	0	0	0	0	0	0	0	0	0	0	0	0	0	0	0	0	0	0	3	0	0
2f6c7a923480b07d8fd01e4b4351309e	0	0	0	0	0	0	0	0	0	0	0	0	0	0	0	0	0	0	0	0	0	0	0	0	0	0	0	0	0	0	0	0	0	0	0	0	0	0	0	0	0	0	8	0	0	0	0	0	0
3a23bec149eb22fe81796ea1065d6fbf	0	0	0	0	0	0	0	0	0	0	0	0	0	0	0	0	0	0	0	0	0	0	0	0	0	0	0	8	0	0	0	0	0	0	0	0	0	0	0	0	0	0	0	0	0	0	0	0	0
6f36087b834526bc62a0413d0c9a621f	0	0	0	0	0	0	0	0	0	0	4	0	0	0	0	0	0	0	0	0	2	0	0	0	0	0	0	0	2	0	0	0	0	0	0	0	0	0	0	0	0	0	0	0	0	0	0	0	0
b694785ee89bdb6ba430a893f264234e	0	0	0	0	0	0	0	0	0	0	0	0	0	0	0	0	0	0	0	0	0	0	0	0	0	0	0	0	0	0	0	0	0	0	0	0	0	0	0	0	0	0	0	8	0	0	0	0	0
655e8df3b2f0317f82d73b2511027eca	0	0	0	0	0	0	0	0	0	0	0	0	0	0	0	0	0	0	0	0	0	8	0	0	0	0	0	0	0	0	0	0	0	0	0	0	0	0	0	0	0	0	0	0	0	0	0	0	0
e8dceb565f0574bb7d819dc099bd7ee4	0	0	0	0	0	0	0	0	0	0	0	0	0	0	0	0	0	0	0	0	0	0	0	0	0	0	0	0	0	0	0	0	0	0	0	0	0	0	0	0	0	0	8	0	0	0	0	0	0
1f0a731055d6d40b73fe2121578b8a78	0	0	0	0	0	0	0	0	0	0	0	0	0	0	0	0	5	0	0	0	0	0	0	0	0	0	0	0	0	0	0	0	0	0	0	0	0	0	0	0	0	0	0	3	0	0	0	0	0
8b77b5519b6ac1f6b4b36843de88fe2b	0	0	0	0	0	0	0	0	0	0	0	0	0	0	0	0	0	0	0	0	0	0	0	0	0	0	0	0	0	0	0	0	0	0	0	0	0	0	0	0	0	0	0	0	8	0	0	0	0
09f4ee711ea3220423c7ac3d65c1e432	0	0	0	0	0	0	0	0	0	0	0	0	0	0	0	0	0	0	0	0	0	0	0	0	0	0	0	0	5	0	0	0	0	0	0	0	0	0	0	0	0	0	0	0	0	0	3	0	0
90142df0f74da84edc6819554293d938	0	0	0	0	0	0	0	0	0	0	0	0	0	0	0	0	0	0	5	0	0	0	0	0	0	3	0	0	0	0	0	0	0	0	0	0	0	0	0	0	0	0	0	0	0	0	0	0	0
d6680007f9f2c4882b20c9508239113a	0	0	0	0	0	0	0	0	0	0	0	0	0	0	0	0	0	0	0	0	0	0	0	0	0	0	0	0	0	0	0	0	0	0	0	0	0	0	0	0	0	0	0	0	0	0	0	0	0
a197c66390540717255a8173b015a376	0	0	0	0	0	0	0	0	0	0	0	0	0	0	0	0	0	3	0	0	0	0	0	0	0	0	0	5	0	0	0	0	0	0	0	0	0	0	0	0	0	0	0	0	0	0	0	0	0
29d5c944d689155ce136f480aa4cfd87	0	0	0	0	0	0	0	0	0	0	0	0	0	0	0	0	0	0	0	0	0	0	2	0	0	0	0	0	0	0	0	0	0	0	0	0	0	0	0	0	0	0	0	0	0	0	0	6	0
2f0068ec7a60a0f739b47bc6473c42de	0	0	0	0	0	0	0	0	0	0	0	0	0	0	0	0	0	0	0	0	0	0	0	0	0	0	0	0	0	0	0	0	0	0	0	0	0	0	0	0	0	0	0	8	0	0	0	0	0
de4f90d3fa0e92bcfed3fccaafcd89a8	0	0	0	0	0	0	0	0	0	0	0	0	0	0	0	0	0	0	0	0	0	0	0	0	0	0	0	4	0	0	0	0	0	0	0	0	0	0	0	0	0	0	0	0	0	0	0	0	0
7ae9cb5140b72b27326b4487fa2181b0	0	0	0	0	0	0	0	0	0	0	0	0	0	0	0	0	0	0	0	0	0	0	0	0	0	0	0	0	0	0	0	0	0	0	0	0	0	0	0	0	0	0	0	0	0	0	0	0	0
e9e4fe3796cfc8788c1f77709af581fa	0	0	0	0	0	0	0	0	0	0	0	0	0	0	0	0	0	0	0	0	0	0	0	0	0	0	0	0	0	0	0	0	0	0	0	0	0	0	0	0	0	0	0	0	0	0	0	0	0
c482cf5b6fd6c33f451b4ca49f6afec7	0	0	0	0	0	0	0	0	0	0	0	0	0	0	0	0	0	0	0	0	0	0	0	0	0	0	0	0	0	0	0	0	0	0	0	0	0	0	0	0	0	0	0	0	0	0	0	0	0
2c8065fb0318a98eda924be7a31594fc	0	0	0	0	0	0	0	0	0	0	0	0	0	0	0	0	0	0	0	0	0	0	0	0	3	0	0	0	0	0	0	0	0	0	0	0	0	0	0	0	0	5	0	0	0	0	0	0	0
96cf5a6edceeb18921a5a41963df28d1	0	0	0	0	0	0	2	0	0	0	0	0	0	0	0	0	0	0	0	0	0	0	0	0	0	0	0	0	0	0	0	0	0	0	0	0	0	0	0	0	0	0	0	3	0	0	3	0	0
fc027918ae7f3344d8549323a43e7236	0	0	0	0	0	0	0	0	0	0	0	0	0	0	0	0	0	0	0	0	0	0	0	0	8	0	0	0	0	0	0	0	0	0	0	0	0	0	0	0	0	0	0	0	0	0	0	0	0
c4c490454d35fd5d8b9e96c840c7dbbb	0	0	0	0	0	0	0	0	0	0	0	0	0	0	0	0	0	0	0	0	0	0	0	0	0	0	0	0	0	0	0	0	0	0	0	0	0	0	0	0	0	0	0	0	0	0	0	0	8
00d83257c23288b58405b0a47ac55353	0	0	0	0	0	0	0	0	0	0	0	0	0	0	0	0	0	0	0	0	0	0	0	0	0	0	0	0	0	0	0	0	0	0	0	0	0	0	0	0	0	0	0	0	0	0	5	0	0
07d7ab33c61a7e77975d7656a3d7cf26	0	0	0	0	0	0	0	0	0	0	0	0	0	0	0	0	0	7	0	0	0	0	0	0	0	0	0	0	0	0	0	0	0	0	0	0	0	0	0	0	0	0	0	0	0	0	0	0	0
0d0a3bcf20c109f819f6517c8f599503	0	0	0	0	0	0	0	0	0	0	0	0	0	0	0	0	0	0	0	7	0	0	0	0	0	0	0	0	0	0	0	0	0	0	0	0	0	0	0	0	0	0	0	0	0	0	0	0	0
16cd800ded27662fb23a39d3ad10276f	0	0	0	0	0	0	0	0	0	0	0	0	0	0	0	0	0	0	0	0	0	0	0	0	0	0	0	0	0	0	0	0	0	0	0	0	0	0	0	0	0	0	0	0	0	0	0	7	0
16ea72bef1b69d5e7ab003e9e5a90404	0	0	0	0	0	0	0	0	0	0	0	0	0	0	0	0	0	0	0	0	0	0	0	0	0	0	0	0	0	0	0	0	0	0	0	0	0	0	0	0	0	0	7	0	0	0	0	0	0
237bf80884bab33b19b5e1e5f15b9d83	0	0	0	0	0	0	0	0	0	0	0	0	0	0	5	0	0	0	0	0	0	0	2	0	0	0	0	0	0	0	0	0	0	0	0	0	0	0	0	0	0	0	0	0	0	0	0	0	0
24ac714b8149c1957cf19f5f130b9074	0	0	0	0	0	0	0	0	0	0	0	0	0	0	0	0	0	0	0	0	0	0	0	0	0	0	0	0	0	0	0	0	0	0	0	0	0	0	0	0	0	0	0	0	0	7	0	0	0
27a0f9de36a5f56e9cee33f796b28148	0	0	0	0	0	0	0	0	0	0	0	0	0	0	0	0	0	0	0	0	0	0	0	0	0	0	0	0	0	0	0	0	0	0	0	0	0	0	0	0	0	0	0	0	0	0	0	0	0
2d810e28da9598cb8d1489fbd7c38e41	0	0	0	0	0	0	0	0	0	0	0	0	0	0	4	0	0	0	0	0	0	0	0	0	0	0	0	0	0	0	0	0	0	0	0	0	0	0	0	0	0	0	0	0	0	3	0	0	0
31051a015df58619539e7ddd79f79be2	0	0	0	0	0	0	0	0	0	0	0	0	0	0	0	7	0	0	0	0	0	0	0	0	0	0	0	0	0	0	0	0	0	0	0	0	0	0	0	0	0	0	0	0	0	0	0	0	0
34ce1d2dc4ec0a84d2c2bef881789cd4	0	0	0	0	0	0	0	0	0	0	0	0	0	0	0	0	0	0	0	0	0	0	0	0	0	0	0	0	0	7	0	0	0	0	0	0	0	0	0	0	0	0	0	0	0	0	0	0	0
4ecc49aed8c1f21b1841708c52a413fa	0	0	0	0	0	0	0	0	0	0	0	0	0	0	0	0	0	0	0	0	0	0	0	0	0	0	3	0	0	0	0	0	0	0	0	0	0	0	0	0	0	0	0	0	0	0	0	0	4
5a1d2ebb6de1a31eb692ad0396e0e56f	0	0	0	0	0	0	0	0	0	0	0	0	0	0	0	0	0	0	0	0	3	0	0	0	0	0	0	0	0	0	0	0	0	0	0	0	0	0	0	0	0	0	0	4	0	0	0	0	0
5b8435f2074a84a767eaaefdd62fba63	0	0	0	0	0	0	0	0	0	0	0	0	0	0	0	0	0	0	0	0	0	0	0	0	0	0	0	0	0	0	0	0	0	0	0	0	0	0	0	0	0	0	0	0	7	0	0	0	0
60e130e6db204826e3ab661dad99d6a7	0	0	0	0	0	0	0	0	0	0	0	0	0	0	0	0	0	0	2	0	0	0	0	0	0	0	0	0	3	0	0	0	0	0	0	0	0	0	0	0	0	0	0	0	0	0	0	0	0
618c1e3b076511909607d75359b814a7	0	0	0	0	0	0	0	0	0	0	0	0	0	0	0	0	0	0	0	0	0	0	0	0	0	0	0	0	0	0	0	0	0	0	0	0	0	0	0	0	0	0	0	0	0	0	0	0	0
6ddbcf208521df71cac1b0c852b51e07	0	0	0	0	0	0	0	0	0	0	0	0	0	0	0	0	0	0	0	0	0	7	0	0	0	0	0	0	0	0	0	0	0	0	0	0	0	0	0	0	0	0	0	0	0	0	0	0	0
713ce0afdb88ebad2eb27f2b12c84ee5	0	0	0	0	0	0	0	0	0	0	0	0	0	0	0	0	0	0	0	0	0	0	0	0	0	0	0	0	0	0	0	0	0	0	0	0	0	0	0	0	0	0	0	0	0	0	5	0	0
716f55e6936e8ccfd56f4c469ffebb03	0	0	0	0	0	0	0	0	0	0	0	0	0	0	0	0	0	0	0	0	0	0	0	0	0	0	0	0	0	0	0	7	0	0	0	0	0	0	0	0	0	0	0	0	0	0	0	0	0
73e1a911d3701aa63627e73de25e2f92	0	0	0	0	0	0	0	0	0	0	0	0	0	0	0	0	0	0	0	0	0	0	0	0	0	0	0	0	0	0	0	0	0	0	0	0	0	0	0	0	0	0	4	0	0	0	0	0	0
7cb5e505f797ad5ef07e976896cccc67	0	0	0	0	0	0	0	0	0	0	0	0	0	0	0	0	0	0	0	0	0	3	0	0	0	2	0	0	0	0	0	0	0	0	0	0	0	0	0	0	0	0	0	0	0	0	2	0	0
85e89f9c220b4e1c2d8a211854944268	0	0	0	0	0	0	0	0	0	0	0	0	0	0	0	0	0	0	0	0	0	0	0	0	0	0	0	0	0	0	0	0	0	0	0	0	0	0	0	0	0	0	0	0	0	0	0	0	0
85f1860abe85c4ce1c293cf5abb16b7a	0	0	0	0	0	0	0	0	2	0	0	0	0	0	0	0	0	0	0	0	5	0	0	0	0	0	0	0	0	0	0	0	0	0	0	0	0	0	0	0	0	0	0	0	0	0	0	0	0
8687b74e677248f2196f1d65a91d4f7e	0	0	0	0	0	0	0	0	0	0	0	0	0	0	0	0	0	0	0	0	0	0	0	0	0	0	0	0	0	2	0	0	0	0	0	0	0	0	0	0	0	0	0	0	0	0	0	0	0
880764746d691e23741e9c34a20ab9c5	0	0	0	0	0	0	0	0	0	0	0	0	7	0	0	0	0	0	0	0	0	0	0	0	0	0	0	0	0	0	0	0	0	0	0	0	0	0	0	0	0	0	0	0	0	0	0	0	0
91e5aed2368a4beade5a29238899fe2b	0	0	0	0	0	0	0	0	0	0	0	7	0	0	0	0	0	0	0	0	0	0	0	0	0	0	0	0	0	0	0	0	0	0	0	0	0	0	0	0	0	0	0	0	0	0	0	0	0
9927cf038b790c2bf42d62761d5dbdbb	0	0	0	0	0	0	0	0	0	0	0	0	0	0	0	0	0	0	0	0	0	0	0	0	0	0	0	0	0	0	0	0	0	0	0	0	0	0	0	0	0	0	0	0	0	0	7	0	0
9c793d44c13c15c8bbb060d27dadbca5	0	0	0	0	0	0	0	0	0	0	0	0	0	0	0	0	0	0	0	0	0	0	0	0	0	0	0	0	0	0	0	0	0	0	0	0	0	0	0	0	0	0	0	0	0	0	0	0	0
9d4fdc0f7bff733fd1b42295ad2a7d8b	0	0	0	0	0	0	0	0	0	0	0	0	0	0	0	0	0	0	0	0	0	0	0	0	0	0	0	0	0	0	0	0	0	0	0	0	0	0	0	0	0	0	0	0	0	0	7	0	0
a540124588d3d8bdcd6ad585260713a8	0	0	0	0	0	0	0	0	0	0	0	0	0	0	0	0	0	0	0	0	0	0	0	0	0	0	0	7	0	0	0	0	0	0	0	0	0	0	0	0	0	0	0	0	0	0	0	0	0
a9706b394d66ac35c09dd5fdf838f23a	0	0	0	0	0	0	0	0	0	0	0	0	0	0	0	0	0	7	0	0	0	0	0	0	0	0	0	0	0	0	0	0	0	0	0	0	0	0	0	0	0	0	0	0	0	0	0	0	0
ab09bb2896d08cc393910c3c9306bdc8	0	0	0	0	0	0	0	0	0	0	0	0	0	0	0	0	0	0	0	0	0	0	0	0	0	0	0	3	2	0	0	0	0	0	0	0	0	0	0	0	0	0	0	2	0	0	0	0	0
bf73c2b7f37bd178eb95d96fe9481671	0	0	0	0	0	0	0	0	0	0	0	0	0	0	0	0	0	0	0	0	4	0	0	0	0	0	0	0	0	0	0	0	0	0	0	0	0	0	0	0	0	0	0	0	0	0	0	0	0
c90e528988f657728c74f606ebad333d	0	0	0	0	0	0	0	0	0	0	0	7	0	0	0	0	0	0	0	0	0	0	0	0	0	0	0	0	0	0	0	0	0	0	0	0	0	0	0	0	0	0	0	0	0	0	0	0	0
ca2375f5979f26e01beaf1e5b8bf1436	0	0	0	0	0	0	0	0	0	0	0	0	0	0	0	0	0	0	0	0	0	0	0	0	0	2	0	5	0	0	0	0	0	0	0	0	0	0	0	0	0	0	0	0	0	0	0	0	0
cec90e3374a69bc365640b157d3521c7	0	0	0	0	0	0	0	0	0	0	0	0	0	0	0	0	0	0	0	0	0	0	0	0	0	0	0	0	0	0	0	0	0	0	0	0	0	0	0	0	0	0	0	0	0	0	0	0	0
e6420e3276a301409c34b6ed957e0f1b	0	0	0	0	0	0	0	0	0	0	0	0	0	0	0	0	0	0	0	0	0	0	0	0	0	0	0	0	0	0	0	0	0	0	0	0	0	0	0	0	0	0	0	0	0	0	0	0	7
ec14fc69d13e4bfba8d3ea312b949309	0	0	0	0	0	0	0	0	0	0	0	0	0	0	0	0	0	0	7	0	0	0	0	0	0	0	0	0	0	0	0	0	0	0	0	0	0	0	0	0	0	0	0	0	0	0	0	0	0
ed7fcdf0ff4cfc03b6c05a23b7c83bbc	0	0	0	0	0	0	0	0	0	0	0	0	0	0	0	0	0	0	0	0	0	0	0	0	0	0	0	0	7	0	0	0	0	0	0	0	0	0	0	0	0	0	0	0	0	0	0	0	0
f5f33e25319dc9dd4619ce1a9ab60ffc	0	0	0	0	0	0	0	0	0	0	0	0	0	0	0	0	0	0	0	0	0	0	0	0	3	0	0	0	0	0	0	0	0	0	0	0	0	0	0	0	0	0	0	0	0	0	0	0	4
f75e952a8e9972efe3b4c335dd0c5b7b	0	0	0	0	0	0	0	0	0	0	0	0	0	0	0	0	0	0	0	0	0	4	0	0	0	0	0	0	0	0	0	0	0	0	0	0	0	0	0	0	0	0	0	0	0	0	0	0	0
0df1741795bb6affefdad17b2e6010aa	0	0	0	0	0	0	0	0	0	0	0	0	0	0	0	0	0	0	0	0	5	0	0	0	0	0	0	0	0	0	0	0	0	0	0	0	0	0	0	0	0	0	0	0	0	0	0	0	2
2652c8bee736786eb979f9c25a5eb0a5	0	0	0	0	0	0	0	0	0	0	0	0	0	0	0	0	0	0	0	0	0	0	0	0	0	0	7	0	0	0	0	0	0	0	0	0	0	0	0	0	0	0	0	0	0	0	0	0	0
a119b3d5567a57460730b0999fbdba7d	0	0	0	0	0	0	0	0	0	0	0	0	0	0	0	0	0	0	0	3	0	0	0	0	0	0	0	0	0	0	0	0	0	0	0	0	0	0	0	0	0	0	0	0	0	0	0	0	0
bb0f9afc0042ea2f9e53120f9729c130	0	0	0	0	0	0	0	0	0	0	0	0	0	0	0	0	0	0	0	0	3	0	0	0	0	0	0	0	0	0	0	0	0	0	0	0	0	0	0	0	0	0	0	0	0	0	0	0	0
f1418f71b4e591257f795b703eb2c126	0	0	0	0	0	0	0	0	0	0	0	0	3	0	0	0	0	2	0	0	0	0	0	0	0	0	0	0	0	0	0	0	0	0	0	0	0	0	0	0	0	0	0	0	0	0	0	0	0
edb62c173901478f91a8568d35408f26	0	0	0	0	0	0	0	0	0	0	0	0	0	0	0	0	3	0	0	0	0	0	0	0	0	0	0	0	0	0	0	0	0	0	0	0	0	0	0	0	0	0	0	0	0	0	0	0	4
5aff60e173b8f8e5bedd1c1d8c1449b1	0	0	0	0	0	0	0	0	0	0	0	0	0	0	0	0	0	0	0	0	0	0	0	0	0	0	0	0	0	0	0	0	0	0	0	0	0	0	0	0	0	0	0	0	3	0	0	0	0
6e596be18b4399328462c88a8cb9e149	0	0	0	0	0	0	0	0	0	0	0	0	0	0	0	0	0	0	0	0	0	0	0	0	0	0	0	7	0	0	0	0	0	0	0	0	0	0	0	0	0	0	0	0	0	0	0	0	0
84112145bc41d819d5f24099a00d78a3	0	0	0	0	0	0	0	0	0	0	0	0	0	0	0	0	0	0	7	0	0	0	0	0	0	0	0	0	0	0	0	0	0	0	0	0	0	0	0	0	0	0	0	0	0	0	0	0	0
d924ec87963ebcf049ed6871a40f47ec	0	0	0	0	0	0	0	0	0	0	0	0	0	0	0	0	0	0	0	0	0	0	0	0	0	0	0	0	0	0	0	0	0	0	0	0	0	0	0	0	0	0	0	0	0	2	0	0	5
8c7d920cfc8cf65e9b79b81e236021b7	0	0	0	0	0	0	0	0	0	0	0	0	0	0	0	0	0	0	0	0	0	0	0	0	0	0	0	0	0	0	0	0	0	0	0	0	0	0	0	0	0	0	0	0	0	7	0	0	0
99a2deb66746ab363fdeec6350561585	0	0	0	0	0	0	0	0	0	0	0	0	7	0	0	0	0	0	0	0	0	0	0	0	0	0	0	0	0	0	0	0	0	0	0	0	0	0	0	0	0	0	0	0	0	0	0	0	0
4d1fe2780e376cab09f132f19c87f5ff	0	0	0	0	0	0	0	0	0	0	2	0	0	0	0	0	0	0	0	0	0	0	0	0	0	0	0	0	0	0	0	0	0	0	0	0	0	0	0	0	0	0	0	0	0	0	0	5	0
13d56cc216d0567ac9815c7260bba0e1	0	0	0	0	0	0	0	0	0	0	0	0	0	0	0	0	0	0	0	0	0	0	0	0	0	0	0	7	0	0	0	0	0	0	0	0	0	0	0	0	0	0	0	0	0	0	0	0	0
27727f6b7308f942bc9e9b191348601b	0	0	0	0	0	0	0	0	0	0	7	0	0	0	0	0	0	0	0	0	0	0	0	0	0	0	0	0	0	0	0	0	0	0	0	0	0	0	0	0	0	0	0	0	0	0	0	0	0
6d4f183813083cdb9ebebd279ea40327	0	0	0	0	0	0	0	0	0	0	0	0	0	0	0	0	0	0	0	0	0	0	0	0	0	0	0	0	0	0	0	0	0	0	0	0	0	0	0	0	0	0	0	5	0	0	0	0	0
a0ff2c3195c43b29902d500d1b67dceb	0	0	0	0	0	0	0	0	7	0	0	0	0	0	0	0	0	0	0	0	0	0	0	0	0	0	0	0	0	0	0	0	0	0	0	0	0	0	0	0	0	0	0	0	0	0	0	0	0
df07081f0fdc8ab166b6f1587003b5db	0	0	0	0	0	0	0	0	0	0	0	0	0	0	0	0	0	0	4	0	0	0	0	0	3	0	0	0	0	0	0	0	0	0	0	0	0	0	0	0	0	0	0	0	0	0	0	0	0
9ad1d9ac39707d8236b24dbc0739d20b	2	0	0	0	0	0	0	0	0	0	0	0	0	0	0	0	0	0	0	0	0	0	0	0	5	0	0	0	0	0	0	0	0	0	0	0	0	0	0	0	0	0	0	0	0	0	0	0	0
92397f0a344576a4f9e6534d1ec0cf5b	0	0	0	0	0	0	0	0	0	0	0	0	0	0	0	0	0	0	0	0	0	0	0	0	0	0	7	0	0	0	0	0	0	0	0	0	0	0	0	0	0	0	0	0	0	0	0	0	0
3f19a94b45bfe105c51960ebdb8f1a90	0	0	0	0	0	0	0	0	0	0	7	0	0	0	0	0	0	0	0	0	0	0	0	0	0	0	0	0	0	0	0	0	0	0	0	0	0	0	0	0	0	0	0	0	0	0	0	0	0
fd53c7e8ade0d1bd89f5d7ec9e224a2c	0	0	0	0	0	0	0	0	0	0	0	0	0	0	0	0	0	0	0	0	0	0	0	0	0	0	0	0	0	0	0	0	0	0	0	0	0	0	0	0	0	0	0	0	0	0	0	0	0
6db3ef833aeefffb9fef35efd9a63d9f	0	0	0	0	0	0	0	0	0	0	0	0	0	0	0	0	0	0	0	0	0	0	0	0	0	0	0	7	0	0	0	0	0	0	0	0	0	0	0	0	0	0	0	0	0	0	0	0	0
a912489e8e59b2cef7e7fc336d24f969	0	0	0	0	0	0	0	0	0	0	0	0	0	0	0	0	0	0	0	0	0	0	0	0	0	5	0	0	0	0	0	0	0	0	0	0	0	0	0	0	0	0	0	0	0	0	0	0	0
d0f60247d657225dd93df7ab26bbc554	0	0	0	0	0	0	0	0	0	0	0	0	0	0	0	0	0	0	0	0	0	0	0	0	0	0	0	0	0	0	0	0	0	0	0	0	0	0	0	0	0	0	4	0	0	0	0	0	0
d8d02642507d8173f142bac745106ce2	0	0	0	0	0	0	0	0	0	0	0	0	0	0	0	0	0	0	0	3	0	0	0	0	0	0	0	0	0	0	0	0	0	0	0	0	0	0	0	0	0	0	0	2	0	2	0	0	0
77fbd86d87ef766c6abe1973723f10f5	0	0	0	0	0	0	0	0	0	0	0	0	0	0	0	0	0	0	0	0	0	0	0	0	0	0	0	0	0	0	0	0	0	0	0	0	0	0	0	0	0	0	0	0	0	0	0	0	0
79f8cd9018f3149a6e8639aa56da9171	0	0	0	0	0	0	0	0	0	0	0	0	0	7	0	0	0	0	0	0	0	0	0	0	0	0	0	0	0	0	0	0	0	0	0	0	0	0	0	0	0	0	0	0	0	0	0	0	0
67a60cf4b4c90dedffbfcfca3cea85c1	0	0	0	0	0	0	0	0	0	0	0	0	0	0	0	0	0	7	0	0	0	0	0	0	0	0	0	0	0	0	0	0	0	0	0	0	0	0	0	0	0	0	0	0	0	0	0	0	0
63df94da8132340bbef17771ab839d91	0	0	0	0	0	0	0	0	0	0	0	0	0	0	0	0	0	0	0	0	0	0	4	0	0	0	0	0	0	0	0	0	0	0	0	0	0	0	0	0	0	0	0	0	0	0	3	0	0
adee41a57d817f87b8faa828717eb4e2	0	2	0	0	0	0	0	0	0	0	0	0	0	0	0	0	0	0	0	0	0	0	0	0	0	0	0	0	0	0	0	0	0	0	0	0	0	5	0	0	0	0	0	0	0	0	0	0	0
4b24048d6a903e307032096665bade4c	0	0	0	0	0	0	0	0	0	0	0	0	0	0	0	0	0	0	0	0	0	2	0	0	0	0	5	0	0	0	0	0	0	0	0	0	0	0	0	0	0	0	0	0	0	0	0	0	0
274c517cca025baacd55aeb0ad3a37ee	0	0	0	0	0	0	0	0	0	0	0	0	0	0	3	0	0	0	0	0	0	0	0	0	0	0	0	0	0	0	0	0	0	0	0	0	0	0	0	0	0	0	0	0	0	4	0	0	0
9730505c069a8e659da0cff957b167ce	0	0	0	0	0	0	0	0	0	0	0	0	0	0	0	0	0	0	0	0	0	0	0	0	0	0	0	3	0	0	0	0	0	0	0	0	0	0	0	0	0	0	0	0	0	0	0	0	0
c03ebac3f49c3948c5c06356aef873b0	0	0	0	0	0	0	0	0	0	0	0	0	0	0	0	0	0	0	0	0	0	0	0	0	0	0	0	0	0	0	0	0	0	0	0	0	0	0	0	0	0	0	0	0	0	0	0	0	0
ae1cb2389b48395957fd02ad497e45b1	0	0	0	0	0	0	0	0	0	0	0	0	0	0	0	0	0	0	0	0	0	0	0	0	0	0	0	0	0	0	0	0	0	0	0	0	0	0	0	0	0	0	0	3	0	4	0	0	0
dd9fce2fb599bc9a891f0cedce913bf0	0	0	0	0	0	0	0	0	0	0	0	0	0	0	0	0	0	0	3	0	0	0	0	0	0	0	0	0	0	0	0	0	0	0	0	0	0	0	0	0	0	0	0	0	0	0	0	0	0
5b4a272f75fdbf16c4318b44995198b6	0	0	0	0	0	0	0	0	0	0	0	0	0	0	0	0	0	0	0	0	0	0	0	0	0	0	0	0	0	0	0	0	0	0	0	0	0	3	0	0	0	0	4	0	0	0	0	0	0
78ea28b3d6ce1083ad558afcb0089a4d	0	0	0	0	0	0	0	0	0	0	0	0	0	0	0	7	0	0	0	0	0	0	0	0	0	0	0	0	0	0	0	0	0	0	0	0	0	0	0	0	0	0	0	0	0	0	0	0	0
841dfb99bb43f467b04f95dd816f454b	0	0	0	0	0	0	0	0	7	0	0	0	0	0	0	0	0	0	0	0	0	0	0	0	0	0	0	0	0	0	0	0	0	0	0	0	0	0	0	0	0	0	0	0	0	0	0	0	0
ebd0c144ff43042f6ffbec969ba486da	0	0	0	0	0	0	0	0	0	0	0	0	0	0	0	0	0	0	0	0	0	0	0	0	0	0	0	0	0	0	0	0	0	0	0	0	0	0	0	0	0	0	0	7	0	0	0	0	0
92fe0df0ce9f652269de08b918ab9c43	0	0	0	0	0	0	0	0	0	0	0	0	0	0	0	0	0	0	0	0	0	0	0	0	0	0	0	0	0	0	0	2	0	0	0	0	0	5	0	0	0	0	0	0	0	0	0	0	0
e734b140e1b99c4c035a7bd7f2ba02bd	0	0	0	0	0	0	0	0	0	0	0	0	0	7	0	0	0	0	0	0	0	0	0	0	0	0	0	0	0	0	0	0	0	0	0	0	0	0	0	0	0	0	0	0	0	0	0	0	0
501bfee18098c9b202952fe6b413dbc0	0	0	0	0	0	0	0	0	0	0	0	0	0	0	0	0	0	0	0	0	0	0	0	0	0	0	0	0	0	0	0	0	0	0	0	0	0	0	0	0	7	0	0	0	0	0	0	0	0
1647f28e899bdc987640ba6145bf6089	0	0	0	0	0	0	0	0	0	0	0	0	0	0	0	0	0	0	0	0	0	0	0	0	0	0	0	0	0	0	0	0	0	0	0	0	0	7	0	0	0	0	0	0	0	0	0	0	0
984c151442fbaa6020a6765e5b6165e3	0	0	0	0	0	0	0	0	0	0	0	0	0	0	0	0	0	0	0	0	0	0	0	0	0	0	0	0	0	0	0	0	0	0	0	0	0	0	0	0	0	0	7	0	0	0	0	0	0
f762862ed9eccdfa509286a9d3b9dbc4	0	0	0	0	0	0	0	0	0	0	0	0	0	0	0	0	0	0	0	0	0	0	0	0	0	0	0	0	0	0	0	0	0	0	0	0	0	0	0	0	0	0	0	0	0	0	0	0	0
ff660665174724669737eba2cdca6c83	0	0	0	0	0	0	0	0	0	0	0	0	0	0	0	0	0	0	0	0	0	0	0	0	0	0	2	0	0	0	0	0	0	0	0	0	0	0	0	0	5	0	0	0	0	0	0	0	0
fae777750d489efe97dad6bdadf663a2	0	0	0	0	0	0	0	0	0	0	0	0	0	0	0	0	0	0	0	0	0	0	0	0	0	0	0	7	0	0	0	0	0	0	0	0	0	0	0	0	0	0	0	0	0	0	0	0	0
490622404322ddb35fafe7551be3f483	0	0	0	0	0	0	0	0	0	0	0	0	0	0	3	0	0	0	0	0	0	0	0	0	0	0	0	2	0	0	0	0	0	0	0	0	0	0	0	0	0	0	0	0	2	0	0	0	0
5c4d323cd04b7ae91ec6c79f010a9940	0	0	0	0	0	0	0	0	0	0	0	0	0	0	0	0	0	0	0	0	0	0	0	0	0	0	0	0	7	0	0	0	0	0	0	0	0	0	0	0	0	0	0	0	0	0	0	0	0
1b4ef96ed1e5a5370272bf33ed0b3d59	0	0	0	0	0	0	0	0	0	0	0	0	0	0	3	0	0	0	0	0	0	0	0	0	0	0	0	0	0	0	0	0	0	0	0	0	0	0	0	0	0	0	0	0	0	0	2	0	0
5b8531a01025077953d5c6cd305808c9	0	0	0	0	0	0	0	0	0	0	0	0	0	0	4	0	0	0	0	0	0	0	0	0	0	0	0	0	0	0	0	0	0	0	0	0	0	0	0	0	3	0	0	0	0	0	0	0	0
937f601e18c592dd79254759969c7e63	0	0	0	0	0	0	0	0	0	0	0	0	0	0	0	0	0	0	0	3	0	0	0	0	0	0	0	0	0	0	0	0	0	0	0	0	0	0	0	0	4	0	0	0	0	0	0	0	0
aa5f895778cdcd7fe70d9fb88098122b	0	0	0	0	0	0	0	0	0	0	0	0	0	0	0	0	0	0	0	0	0	0	0	0	0	0	0	0	0	0	0	0	0	0	0	0	0	0	0	0	0	0	0	0	0	0	7	0	0
c5ec5ee56fbc72225447612edbbdcd56	0	0	0	0	0	0	0	0	0	0	0	0	0	0	0	0	0	0	0	0	0	0	7	0	0	0	0	0	0	0	0	0	0	0	0	0	0	0	0	0	0	0	0	0	0	0	0	0	0
da109214cb23eb2ff502321b188f685e	0	0	0	0	0	0	0	0	0	0	0	0	0	0	0	0	0	0	0	2	0	0	0	0	0	0	0	0	0	0	0	0	0	0	0	0	0	0	0	0	0	0	0	0	0	5	0	0	0
7924b12ce380fc92e43ed98f70fb1e7b	0	0	0	0	0	0	0	0	0	0	0	0	0	0	0	0	0	0	0	0	0	0	0	0	0	0	0	0	0	0	0	0	0	0	0	0	0	0	0	0	0	0	0	0	0	4	0	0	0
abc629d16dfb929f475a4e0f245a08d4	0	0	0	0	0	0	0	0	0	0	2	0	0	0	0	0	0	0	0	0	0	5	0	0	0	0	0	0	0	0	0	0	0	0	0	0	0	0	0	0	0	0	0	0	0	0	0	0	0
3d1b9512e43f4bb95d6b1f5fec3b95ac	0	0	0	0	0	0	0	0	0	0	0	0	0	0	0	0	0	0	0	0	0	0	0	0	0	0	0	0	0	4	0	0	0	0	0	0	0	0	0	0	0	0	0	0	0	0	0	0	3
9f95ceb76be3b0e4cd785116c8fdcdb8	0	0	0	0	0	0	0	0	0	0	0	0	0	0	0	0	0	0	0	0	3	0	0	0	0	0	0	0	2	0	0	0	0	0	0	0	0	0	0	0	0	0	0	0	0	0	0	0	0
02a38fbb92fd17b2875a6ead442dd724	0	0	0	0	0	0	0	0	0	0	0	0	0	0	0	0	0	0	0	0	0	0	0	0	0	0	7	0	0	0	0	0	0	0	0	0	0	0	0	0	0	0	0	0	0	0	0	0	0
e1ca788574f969634b8394a31afe4ce5	0	0	0	0	0	0	0	0	0	0	0	0	0	0	0	0	0	5	0	0	0	0	0	0	0	0	0	0	0	0	0	0	0	0	0	0	0	0	0	0	0	0	0	0	0	0	0	0	0
201951a35ac414b1def7d82ec59301eb	0	0	0	0	0	0	0	0	0	0	0	0	0	0	0	0	0	0	0	0	0	0	0	0	0	0	0	0	0	0	0	0	0	0	0	0	0	0	0	0	0	0	0	0	2	0	0	0	0
f551c6ccedc24fd32c2e7106d20a3c64	0	0	0	0	0	0	0	0	0	0	0	0	0	0	0	0	0	0	0	0	0	0	0	0	0	0	0	0	0	3	0	0	0	0	0	0	0	2	0	0	0	0	0	0	0	0	0	0	0
f9401a0c294a388b386086b64981d096	0	0	0	0	3	0	0	0	0	0	0	0	0	0	0	0	0	0	0	0	0	0	0	0	0	0	0	0	0	0	0	0	0	0	0	0	0	0	0	0	0	0	0	0	0	0	0	4	0
d3cac40ed0ce43ca91bddc414f8e096a	0	0	0	0	0	0	0	0	0	0	0	0	0	0	0	0	0	0	0	0	0	0	0	0	0	0	0	0	0	0	0	0	0	0	0	0	0	0	0	0	0	0	0	0	0	0	0	0	0
dcfd7360c169efb0333cdd7f05548122	0	0	0	0	0	0	0	0	0	0	0	0	0	0	0	0	0	0	0	0	0	7	0	0	0	0	0	0	0	0	0	0	0	0	0	0	0	0	0	0	0	0	0	0	0	0	0	0	0
b6baa2a077176b96fcd31d50c4929e40	0	0	0	0	0	0	0	0	0	0	0	0	0	7	0	0	0	0	0	0	0	0	0	0	0	0	0	0	0	0	0	0	0	0	0	0	0	0	0	0	0	0	0	0	0	0	0	0	0
01a8e414efc04d1c351baab7d65b27c3	0	0	0	0	0	0	0	0	0	0	0	0	0	0	0	0	0	0	0	0	0	0	0	0	0	0	0	0	0	0	0	0	0	0	0	0	0	0	0	0	0	0	0	0	0	0	7	0	0
157a147f88051f7ce7002e4eba91f39c	0	0	0	0	0	0	0	0	0	0	0	0	0	0	0	0	0	0	0	0	4	3	0	0	0	0	0	0	0	0	0	0	0	0	0	0	0	0	0	0	0	0	0	0	0	0	0	0	0
46fe06c67c47baac32a9795733d1e55f	0	0	0	0	0	0	0	0	0	0	0	0	0	0	0	3	0	0	0	0	0	0	0	0	0	0	0	0	0	0	0	0	0	0	0	0	0	0	0	0	0	0	0	0	0	0	0	0	0
548d6560339e4b3a8d1c2a6272c6de29	0	0	0	0	0	0	0	0	0	0	0	0	0	0	0	0	0	0	0	0	0	0	0	0	0	0	0	0	0	0	0	0	0	0	0	0	0	0	0	0	0	0	0	0	0	0	0	0	4
c48729f18d26bc72f05732fb126930af	0	0	0	0	0	0	0	0	0	0	0	0	0	0	0	0	0	7	0	0	0	0	0	0	0	0	0	0	0	0	0	0	0	0	0	0	0	0	0	0	0	0	0	0	0	0	0	0	0
015588540ed200855c9dadb0a6cf46c8	0	0	0	0	0	0	0	0	0	0	0	0	0	0	0	0	0	0	0	0	0	0	0	0	0	0	0	0	0	0	0	0	0	0	0	0	0	0	0	0	0	0	0	0	0	0	6	0	0
03344be61250a77982cbe3afc153a621	0	0	0	0	0	0	0	0	0	0	0	0	0	0	0	0	0	0	0	0	0	0	0	0	0	0	0	0	6	0	0	0	0	0	0	0	0	0	0	0	0	0	0	0	0	0	0	0	0
0b6a931ab183f8a92c540c078589f98b	0	0	0	0	0	0	0	0	0	0	0	0	0	0	0	0	0	0	0	0	0	0	0	6	0	0	0	0	0	0	0	0	0	0	0	0	0	0	0	0	0	0	0	0	0	0	0	0	0
0baccba0876b55d51a6794850f177bb6	0	0	0	0	0	0	0	0	0	0	0	0	0	0	0	0	0	0	0	0	0	0	0	0	0	0	0	0	0	0	0	0	0	0	0	0	0	0	0	0	0	0	0	0	6	0	0	0	0
10c169473927ce737bd7b270f9754d7c	0	0	0	0	0	0	0	0	3	0	0	0	0	0	0	0	0	0	0	0	0	0	0	0	0	0	3	0	0	0	0	0	0	0	0	0	0	0	0	0	0	0	0	0	0	0	0	0	0
12e871b99402243a52551290f4b30b37	0	0	0	0	0	0	0	0	0	0	0	0	0	0	0	3	0	0	0	0	3	0	0	0	0	0	0	0	0	0	0	0	0	0	0	0	0	0	0	0	0	0	0	0	0	0	0	0	0
13a569c427a212c81a94ab54a44a59b2	0	0	0	0	0	0	0	0	0	0	0	0	0	0	0	0	0	0	0	0	0	0	0	0	0	0	0	0	0	0	0	0	0	0	0	0	6	0	0	0	0	0	0	0	0	0	0	0	0
1748ad9a32b716f023313a89fd1115ed	0	0	0	0	0	0	0	0	0	0	0	0	0	0	0	0	0	0	0	0	0	6	0	0	0	0	0	0	0	0	0	0	0	0	0	0	0	0	0	0	0	0	0	0	0	0	0	0	0
204a58aea13d3b9d03a3a0271c893d90	0	0	0	0	0	0	0	0	0	0	0	0	0	0	0	0	6	0	0	0	0	0	0	0	0	0	0	0	0	0	0	0	0	0	0	0	0	0	0	0	0	0	0	0	0	0	0	0	0
242d8eeeed827e7ca4ec34b5b69ef42e	0	0	0	0	0	0	0	0	0	0	0	0	0	0	0	0	0	0	0	0	0	0	0	0	3	0	0	3	0	0	0	0	0	0	0	0	0	0	0	0	0	0	0	0	0	0	0	0	0
2cc4f3f21bf2d3d9aab442517402726d	0	0	0	0	0	0	0	0	0	0	0	0	0	0	6	0	0	0	0	0	0	0	0	0	0	0	0	0	0	0	0	0	0	0	0	0	0	0	0	0	0	0	0	0	0	0	0	0	0
2f5cb4dcef085e7b19cd23024d29caf7	0	0	0	0	0	0	0	0	0	0	0	0	0	0	0	0	2	0	0	0	0	0	0	0	0	0	0	0	0	0	0	0	0	0	0	0	0	0	0	0	4	0	0	0	0	0	0	0	0
34212ae559c53d5e78add3c2c9dc7617	0	0	0	0	0	0	0	0	0	0	0	0	0	0	2	0	0	0	0	0	0	0	0	0	4	0	0	0	0	0	0	0	0	0	0	0	0	0	0	0	0	0	0	0	0	0	0	0	0
35f5fc766832df06e4e95dff28431eed	0	0	0	0	0	0	0	0	0	0	0	0	0	0	0	0	0	0	0	0	0	0	0	0	0	0	0	6	0	0	0	0	0	0	0	0	0	0	0	0	0	0	0	0	0	0	0	0	0
3772cb9ada51e2840b4a7618e1f48b5f	0	0	0	0	0	0	0	0	0	0	0	0	0	0	0	0	0	0	0	0	0	0	0	0	0	0	0	0	0	4	0	0	0	0	0	0	0	0	0	0	0	0	0	0	0	0	0	0	0
3cb819c5cd9bb1b5928694a13b9b403f	0	0	0	0	0	0	0	0	0	0	0	0	0	0	0	0	0	0	0	0	0	0	0	0	0	0	0	0	0	0	0	0	0	0	0	0	0	0	0	0	0	3	0	0	0	0	3	0	0
412d1b85debc1b5ca9a5df40faed6609	0	0	0	0	0	0	0	0	0	0	0	0	0	0	0	0	0	0	0	0	0	6	0	0	0	0	0	0	0	0	0	0	0	0	0	0	0	0	0	0	0	0	0	0	0	0	0	0	0
4310a5d1056caca7ae62474744f1b9bc	0	0	0	0	0	0	0	0	0	0	0	0	0	0	0	6	0	0	0	0	0	0	0	0	0	0	0	0	0	0	0	0	0	0	0	0	0	0	0	0	0	0	0	0	0	0	0	0	0
4454cc1cc9445ef3159f01811be30cd5	0	0	0	0	0	0	0	0	0	0	0	0	0	0	0	0	0	0	0	0	0	0	6	0	0	0	0	0	0	0	0	0	0	0	0	0	0	0	0	0	0	0	0	0	0	0	0	0	0
4945add26f57e5efd399a253e68919c2	0	0	0	0	0	0	0	0	0	0	0	0	0	0	0	0	0	3	0	0	0	0	0	3	0	0	0	0	0	0	0	0	0	0	0	0	0	0	0	0	0	0	0	0	0	0	0	0	0
496f6c0df4e34772679da364204ce7f3	0	0	0	0	0	0	0	0	0	0	0	0	0	0	0	0	0	0	0	0	0	0	0	0	0	0	2	0	0	0	0	0	0	0	0	0	0	0	0	0	2	0	0	0	0	0	0	0	0
4dbc2983aa6d354ba15ad0bbcfd987ba	0	0	0	0	0	0	0	0	0	0	0	0	0	0	0	0	0	0	0	0	0	0	0	0	0	0	0	0	0	0	0	0	0	0	0	0	0	4	0	0	0	0	0	0	0	0	0	0	0
5629f8ab74893601186fc1565f5fcacf	0	0	0	0	0	0	0	0	0	0	0	0	0	0	0	0	0	0	0	0	0	0	0	0	0	0	0	0	0	0	0	0	0	0	0	0	0	0	0	0	0	6	0	0	0	0	0	0	0
5dc534cbf2cceedb8de366a4b875a96b	0	0	0	0	0	0	0	0	0	0	0	0	0	0	0	0	0	0	0	0	6	0	0	0	0	0	0	0	0	0	0	0	0	0	0	0	0	0	0	0	0	0	0	0	0	0	0	0	0
5dfb0260ba8845bc4741a8cf7833174d	0	0	0	0	0	0	0	0	0	0	0	0	0	0	0	0	0	0	0	0	0	0	0	0	0	0	0	0	0	0	0	0	0	0	0	0	0	0	0	0	0	0	0	0	0	0	0	0	6
5ea6c24b1f555358e2d7b666d5516f7a	0	0	0	0	0	0	0	0	0	0	0	0	0	0	0	0	0	0	0	0	0	6	0	0	0	0	0	0	0	0	0	0	0	0	0	0	0	0	0	0	0	0	0	0	0	0	0	0	0
60483bd583fc637f0de832ace002eecf	0	0	0	0	0	0	0	0	0	0	0	0	0	0	0	0	0	0	0	0	0	0	3	0	0	0	0	0	0	0	0	0	0	0	0	0	0	0	0	0	0	0	0	0	0	0	0	0	0
6a851c4b684910979dfe96f5292395bb	0	0	0	0	0	0	0	0	0	0	0	0	0	0	0	0	0	0	0	0	0	0	0	0	0	0	0	0	0	0	0	0	0	0	0	0	0	0	0	0	0	0	0	0	6	0	0	0	0
6ade247353f0e40997165db4e34b6f96	0	0	0	0	0	0	0	0	0	0	0	0	0	0	0	0	0	0	0	0	0	0	0	0	0	0	0	0	0	0	0	0	0	0	0	0	0	0	0	0	0	0	0	0	0	0	0	0	0
728e6b7f70565ee2d83ac2c99582ed3e	0	0	0	0	0	0	0	0	0	0	0	0	0	0	0	0	0	0	0	0	0	0	0	0	0	0	0	0	0	0	0	0	0	0	0	0	0	0	0	0	0	0	0	0	0	0	0	0	0
79ed5c9e0cefa76802d04f38fc1c15f1	0	0	0	0	0	0	0	0	0	0	0	0	0	0	0	0	0	0	0	0	0	0	0	0	3	0	0	0	0	0	0	0	0	0	0	0	0	0	0	0	0	0	0	0	0	0	0	0	3
7a927eca91b1d0bc88300aaa2548a869	0	0	0	0	0	0	0	0	0	0	0	0	0	0	0	0	0	0	0	0	0	0	0	0	0	0	0	0	0	0	0	0	0	0	0	0	0	0	0	0	0	0	0	0	0	0	6	0	0
7b72894fc641a7236dda3b1225d16ecd	0	0	0	0	0	0	0	0	0	0	0	0	0	0	0	0	0	0	0	0	0	0	0	0	0	0	0	0	0	0	0	0	0	0	0	0	0	0	0	0	0	0	0	0	0	0	0	0	0
7c341214c2ab6571407f6eb1031158ce	0	0	0	0	0	0	0	0	0	0	0	0	0	0	0	0	0	0	0	0	0	0	0	0	0	0	0	0	0	0	0	0	0	0	0	0	0	4	2	0	0	0	0	0	0	0	0	0	0
8060df24edffac544586e5dab45045b7	0	0	0	0	0	0	0	0	0	0	0	0	0	0	0	0	0	0	0	0	2	0	0	0	0	0	0	0	4	0	0	0	0	0	0	0	0	0	0	0	0	0	0	0	0	0	0	0	0
81e42cb764417d97853d7772ef6f0276	0	0	0	0	0	0	0	0	0	0	0	0	0	0	0	0	0	0	0	0	0	0	0	0	0	0	0	0	0	0	0	0	0	0	0	0	0	0	0	0	0	0	0	0	0	0	6	0	0
84564959483390f9f281c9c41b84caf3	0	0	0	0	0	0	0	0	0	0	0	0	0	3	0	0	0	0	0	0	0	0	0	0	0	0	0	0	0	0	0	0	0	0	0	0	0	0	0	0	0	0	0	0	0	0	0	0	0
8ad3d130f82d01f347b788a2fc56b944	0	0	0	0	0	0	0	0	0	0	0	0	0	0	0	0	0	0	0	0	0	0	0	0	0	0	0	0	0	0	0	0	0	0	0	0	0	0	0	0	0	0	6	0	0	0	0	0	0
8b62883aabd89de2e4151b4cda88234b	0	0	0	0	0	0	0	0	0	0	0	0	0	0	3	0	0	0	0	0	0	0	0	3	0	0	0	0	0	0	0	0	0	0	0	0	0	0	0	0	0	0	0	0	0	0	0	0	0
8c8d570ee4dff9d2c6a001505fd29c06	0	0	0	0	0	0	0	0	0	0	0	0	0	0	0	0	0	0	0	0	0	0	0	0	0	0	0	0	0	0	0	0	0	0	0	0	0	0	0	0	0	0	0	4	0	0	0	0	0
8f0db76d9ad69dfb6d22b448787e89ff	0	0	0	0	0	0	0	0	0	0	0	0	0	0	0	0	4	0	0	0	0	0	0	0	0	0	0	0	0	2	0	0	0	0	0	0	0	0	0	0	0	0	0	0	0	0	0	0	0
91a3478e524b4e05dcca90ed9e0540e3	0	0	0	0	0	0	0	0	0	0	0	0	0	0	0	0	3	0	0	0	0	0	0	0	0	0	0	0	0	0	0	0	0	0	0	0	0	0	0	0	0	0	0	0	0	0	0	0	0
9b59366e6310b97300d08ca91ad866de	0	0	0	0	0	0	0	0	0	0	0	0	0	0	0	0	0	0	0	0	0	0	0	0	0	0	0	0	0	0	0	0	0	0	0	0	0	0	0	0	6	0	0	0	0	0	0	0	0
a56b7a05d81307156d6ca07ad17ba372	0	0	0	0	0	0	0	0	0	0	0	0	0	6	0	0	0	0	0	0	0	0	0	0	0	0	0	0	0	0	0	0	0	0	0	0	0	0	0	0	0	0	0	0	0	0	0	0	0
ab44a5ecd2de944f418e2889e9959d4d	0	0	0	0	0	0	0	0	0	0	0	0	0	0	0	0	0	0	6	0	0	0	0	0	0	0	0	0	0	0	0	0	0	0	0	0	0	0	0	0	0	0	0	0	0	0	0	0	0
aff5e58049f0e612b34666af061317d5	0	0	0	0	0	0	0	0	0	0	0	0	0	0	0	0	0	0	0	0	0	0	0	4	0	0	0	0	0	0	0	0	0	0	0	0	0	0	0	0	0	0	0	0	0	0	0	0	0
b9022985d63e824cc5cf684e95251f07	0	0	0	0	0	0	0	0	0	0	0	0	0	0	0	0	0	0	0	0	0	0	0	0	0	0	0	0	0	0	0	0	0	0	0	0	0	0	0	0	3	0	3	0	0	0	0	0	0
c6100ddb63a6e6a84fa96effe0bd8db0	0	0	0	0	0	0	0	0	0	0	0	0	0	0	0	0	0	0	0	0	0	0	0	0	0	0	0	0	0	0	0	0	0	0	0	0	0	0	0	0	0	0	0	0	0	0	0	0	0
c8dc4d1682c3dc2b65bee52b635b42e7	0	0	0	0	0	0	0	0	0	0	0	0	0	0	0	0	0	0	0	0	0	0	0	0	0	0	0	0	0	0	0	0	0	0	0	0	0	0	0	0	0	0	0	0	0	0	0	0	0
cb44fb95bc9d6a4e0b8b8c2fcbb795d8	0	0	0	0	0	0	0	0	0	0	0	0	0	0	0	0	0	0	0	0	0	6	0	0	0	0	0	0	0	0	0	0	0	0	0	0	0	0	0	0	0	0	0	0	0	0	0	0	0
cca142358ee99ab37b3a6b70c68854b9	0	0	0	0	0	0	0	0	0	0	0	0	0	0	0	0	0	0	0	0	0	0	0	0	0	0	0	0	0	6	0	0	0	0	0	0	0	0	0	0	0	0	0	0	0	0	0	0	0
cee1a1ff24516b65ac4bd1f30a6d19dc	0	0	0	0	0	0	0	0	0	0	0	0	0	0	0	0	0	0	0	0	0	0	0	0	0	0	0	0	0	0	0	0	0	0	0	0	0	3	0	0	0	0	0	0	3	0	0	0	0
d05aa92134f44f0f23314cb27b789d79	0	0	0	0	0	0	0	0	0	0	0	0	0	0	0	0	0	0	0	0	2	0	0	0	0	0	0	0	0	0	0	0	0	0	0	0	0	0	0	0	0	0	0	0	0	0	4	0	0
d377b980afd9091e3722a0f07c857c13	0	0	0	0	0	0	0	0	0	0	0	0	0	0	0	0	0	0	0	0	0	0	0	0	0	0	0	0	6	0	0	0	0	0	0	0	0	0	0	0	0	0	0	0	0	0	0	0	0
d46f5d9c8ad5546a46eeac734f7812a3	0	0	0	0	0	0	0	0	0	0	0	0	0	0	0	0	0	0	0	0	0	0	0	2	0	0	0	0	0	0	0	0	0	0	0	0	0	0	0	0	0	0	0	0	0	4	0	0	0
d4ef3ab5b18267a102b61c33eebd963b	0	0	0	0	0	0	0	0	0	0	0	0	0	0	0	0	0	2	0	0	0	0	0	0	0	0	0	4	0	0	0	0	0	0	0	0	0	0	0	0	0	0	0	0	0	0	0	0	0
dbe69030955e8c1b0af0ccb048930119	0	0	0	0	0	0	0	0	0	0	0	0	0	0	0	0	2	0	0	0	0	0	0	0	0	0	0	4	0	0	0	0	0	0	0	0	0	0	0	0	0	0	0	0	0	0	0	0	0
e2cf3af8a96688d071b9a338aa48a3b5	0	0	0	0	0	0	0	0	0	0	0	0	0	0	0	0	0	0	0	0	0	0	0	0	0	0	0	0	0	0	0	0	0	0	0	0	0	0	0	0	0	0	6	0	0	0	0	0	0
e41996b1725c8e80695aec8ed27e79a7	0	0	0	0	0	0	0	0	0	0	0	0	0	0	0	0	0	6	0	0	0	0	0	0	0	0	0	0	0	0	0	0	0	0	0	0	0	0	0	0	0	0	0	0	0	0	0	0	0
e72b625eeec22fd79780d4da56ea02ea	0	0	0	0	0	0	0	0	0	0	0	0	0	0	0	0	0	0	0	0	0	0	0	0	0	0	0	0	0	4	0	0	0	0	0	0	0	0	0	0	0	0	0	2	0	0	0	0	0
e8b0471e4e35f3141516ee89abf1287b	0	0	0	0	0	0	0	0	0	0	0	0	0	0	3	0	0	0	0	0	0	0	3	0	0	0	0	0	0	0	0	0	0	0	0	0	0	0	0	0	0	0	0	0	0	0	0	0	0
f6e9f22cddd99913255bd7f519ac3c53	0	0	0	0	0	0	0	0	0	0	0	0	0	0	0	0	0	0	0	0	0	0	0	0	0	0	0	0	0	0	0	0	0	0	0	0	0	0	0	0	0	0	0	0	6	0	0	0	0
fbce0c0dc128f15a82c77af06775358b	0	0	0	0	0	0	0	0	0	0	0	0	0	0	0	0	0	0	0	0	0	2	0	0	0	0	0	0	0	0	0	0	0	0	0	0	0	0	0	0	0	0	0	0	0	0	0	0	0
ffac8f866e554b66b6aba8f9b6787ffd	0	0	0	0	0	0	0	0	0	0	0	0	0	0	0	0	0	0	0	0	0	0	0	0	0	0	0	0	0	6	0	0	0	0	0	0	0	0	0	0	0	0	0	0	0	0	0	0	0
095858118926214f048c7cf8012f3651	0	0	0	0	0	0	0	0	0	0	0	0	0	0	0	0	0	0	0	0	0	0	0	0	0	0	0	0	0	0	0	0	0	0	0	0	0	0	0	0	0	0	0	0	0	0	0	0	0
400a57d3fa477911c746c6540fe7d4dc	0	0	0	0	0	0	0	0	0	0	0	0	0	0	0	0	0	0	0	0	0	0	0	0	3	0	0	0	0	0	0	0	0	0	0	0	0	0	0	0	0	0	0	3	0	0	0	0	0
44c8f9a441eccb93dfae05bde9e2730f	0	0	0	0	0	0	0	0	0	0	0	0	0	0	0	0	0	0	0	0	0	0	0	0	0	2	0	0	0	0	0	0	0	0	0	0	0	0	0	0	0	0	0	0	0	0	0	0	0
76d296e3783b1dce9035c64fc0a79a8a	0	0	0	0	0	0	0	0	6	0	0	0	0	0	0	0	0	0	0	0	0	0	0	0	0	0	0	0	0	0	0	0	0	0	0	0	0	0	0	0	0	0	0	0	0	0	0	0	0
a358a2ba553f8b32aef1becc3ac6040a	0	0	0	0	0	0	0	0	0	0	0	0	0	0	0	0	0	0	0	0	0	0	0	0	0	0	0	0	0	0	0	0	0	0	0	0	0	0	0	0	6	0	0	0	0	0	0	0	0
bd477c3de4e5a300f9801e43cb142c0b	0	0	0	0	0	0	0	0	0	0	0	0	0	0	0	6	0	0	0	0	0	0	0	0	0	0	0	0	0	0	0	0	0	0	0	0	0	0	0	0	0	0	0	0	0	0	0	0	0
bf948b6e093637fee2184969a3d70cd9	0	0	0	0	0	0	0	0	0	0	0	0	0	0	0	0	0	0	0	0	0	0	0	0	0	0	0	0	0	0	0	0	0	0	0	0	0	0	0	0	0	0	0	0	0	0	0	0	0
d19a7d48fe1646a0928408499d87ecb4	0	0	0	0	0	0	0	0	0	0	0	0	0	0	0	0	0	0	0	0	0	0	0	0	0	0	0	0	0	0	0	0	0	0	0	0	0	0	0	0	0	0	0	0	0	0	3	3	0
e99071ed480812d39ac5ac04ba67f78b	0	0	0	0	0	0	0	0	0	0	0	0	0	0	0	0	0	0	6	0	0	0	0	0	0	0	0	0	0	0	0	0	0	0	0	0	0	0	0	0	0	0	0	0	0	0	0	0	0
ed2fa0aed85e8ab2a6bf6513b73973ba	0	0	0	0	0	0	0	0	0	0	0	0	0	0	0	3	0	0	0	0	0	0	0	0	0	3	0	0	0	0	0	0	0	0	0	0	0	0	0	0	0	0	0	0	0	0	0	0	0
ae04253dae251b9b089c95e473aa7d03	0	0	0	0	0	0	0	0	0	0	0	0	0	0	0	0	0	0	0	0	0	0	0	0	6	0	0	0	0	0	0	0	0	0	0	0	0	0	0	0	0	0	0	0	0	0	0	0	0
6c7cc083d590631846d241810b4d4c40	0	0	0	0	0	0	0	0	0	0	0	0	0	0	0	0	0	0	0	0	0	3	0	3	0	0	0	0	0	0	0	0	0	0	0	0	0	0	0	0	0	0	0	0	0	0	0	0	0
8906ed690f8730552db7507e9780d841	0	0	0	0	0	0	0	0	0	0	0	6	0	0	0	0	0	0	0	0	0	0	0	0	0	0	0	0	0	0	0	0	0	0	0	0	0	0	0	0	0	0	0	0	0	0	0	0	0
fc0a66e0804404c7dcdac35e5e3ca6f4	0	0	0	0	0	0	0	0	0	0	0	0	0	0	0	2	0	0	0	0	4	0	0	0	0	0	0	0	0	0	0	0	0	0	0	0	0	0	0	0	0	0	0	0	0	0	0	0	0
fdfd84d72b5e36e43614fd5243856ed7	0	0	0	0	0	0	0	0	0	0	0	0	0	0	0	0	0	0	0	0	0	6	0	0	0	0	0	0	0	0	0	0	0	0	0	0	0	0	0	0	0	0	0	0	0	0	0	0	0
0991b029a686ec6cc15481f25cf794a1	0	0	0	0	0	0	0	0	0	0	0	0	0	0	0	0	3	0	0	0	0	0	0	0	0	0	0	0	0	0	0	0	0	0	0	0	0	0	0	0	0	0	0	0	0	0	0	0	0
5e43492facaecc91205f3521ca0cc6ec	0	0	0	0	0	0	0	0	0	0	0	0	0	0	0	0	0	0	0	0	0	0	0	0	6	0	0	0	0	0	0	0	0	0	0	0	0	0	0	0	0	0	0	0	0	0	0	0	0
f9438c71afa39b451c8b3781941343a3	0	0	0	0	0	0	0	0	0	0	0	0	0	0	0	0	0	0	0	0	0	0	0	0	0	4	0	0	0	0	0	0	0	0	0	0	0	0	0	0	0	0	0	0	0	0	0	0	0
c8aa73af0f919f5e150ed4939bcd6a59	0	0	0	0	0	0	0	0	0	0	0	0	0	0	0	0	0	0	0	0	0	0	0	0	0	0	0	0	0	0	0	0	0	0	0	0	0	0	0	0	0	0	0	0	0	0	0	0	0
90a916a155e7efe98f1c659946018d4d	0	0	0	0	0	0	0	0	0	0	3	0	0	0	0	0	0	0	0	0	0	0	0	0	0	0	0	0	3	0	0	0	0	0	0	0	0	0	0	0	0	0	0	0	0	0	0	0	0
93879f151fbb33bdee3dbce6b117d1fc	0	0	0	0	0	0	0	0	0	0	0	0	0	0	0	0	0	0	0	0	0	0	0	0	0	0	0	0	0	0	0	0	0	0	0	0	0	0	0	0	0	0	0	0	0	0	0	0	0
a21cd14b9e94fb42c9788141c41dbeb6	0	0	0	0	0	0	0	0	0	0	0	0	0	0	6	0	0	0	0	0	0	0	0	0	0	0	0	0	0	0	0	0	0	0	0	0	0	0	0	0	0	0	0	0	0	0	0	0	0
ae25199a06f96a2764276e9261423c3f	0	0	0	0	0	0	0	0	0	0	6	0	0	0	0	0	0	0	0	0	0	0	0	0	0	0	0	0	0	0	0	0	0	0	0	0	0	0	0	0	0	0	0	0	0	0	0	0	0
063f5eba5b47353090a2ff3689de61b1	0	0	0	0	0	0	0	0	0	0	0	0	0	0	0	0	6	0	0	0	0	0	0	0	0	0	0	0	0	0	0	0	0	0	0	0	0	0	0	0	0	0	0	0	0	0	0	0	0
23d1a2a886bb729ec366fc6d90b9f707	0	0	0	0	0	0	0	0	0	0	0	0	0	0	0	6	0	0	0	0	0	0	0	0	0	0	0	0	0	0	0	0	0	0	0	0	0	0	0	0	0	0	0	0	0	0	0	0	0
042cf5b1d21e32310930a950ebce7955	0	0	0	0	0	0	0	0	0	0	0	0	0	0	0	0	0	0	0	0	0	0	0	0	0	6	0	0	0	0	0	0	0	0	0	0	0	0	0	0	0	0	0	0	0	0	0	0	0
724a729131aa7cdaa2c8d6f7f9404076	0	0	0	0	0	0	0	0	0	0	0	0	0	0	0	0	0	0	0	0	6	0	0	0	0	0	0	0	0	0	0	0	0	0	0	0	0	0	0	0	0	0	0	0	0	0	0	0	0
e6574f647c698d241a4c5c9a4e17011b	0	0	0	0	0	0	0	0	0	0	0	0	0	0	0	0	0	0	0	0	0	0	0	0	0	0	0	0	0	0	0	0	0	0	0	0	0	0	0	0	6	0	0	0	0	0	0	0	0
8a39f58878a964fd581bf05f919e3c03	0	0	0	0	0	0	0	0	0	0	0	0	0	0	0	0	0	0	0	0	0	0	0	0	0	0	0	0	0	0	0	0	0	0	0	0	0	0	0	0	0	0	0	0	0	0	0	0	0
d59576e3e177a3642f1dde9156c87e37	0	0	0	0	0	0	0	0	0	0	0	0	0	0	0	0	0	0	0	0	0	6	0	0	0	0	0	0	0	0	0	0	0	0	0	0	0	0	0	0	0	0	0	0	0	0	0	0	0
da64c9b6397b357d29a55aba87ac91f1	0	0	0	0	0	0	0	0	0	0	0	0	0	0	0	0	0	0	0	0	0	0	0	0	0	0	6	0	0	0	0	0	0	0	0	0	0	0	0	0	0	0	0	0	0	0	0	0	0
61ee74822f4342760adc2cbca3329900	0	0	0	0	0	0	0	0	0	0	0	0	0	0	0	0	0	0	0	0	0	0	0	0	0	0	0	0	0	0	0	0	0	0	0	0	0	0	0	0	0	0	0	0	0	0	6	0	0
a06c15208f6f21b24ef0ad7914b5b145	0	0	0	0	0	0	0	0	0	0	0	0	0	0	0	0	6	0	0	0	0	0	0	0	0	0	0	0	0	0	0	0	0	0	0	0	0	0	0	0	0	0	0	0	0	0	0	0	0
e81743310cf356c0086648f302e9a0e2	0	0	0	0	0	0	0	0	0	0	0	0	0	0	0	0	0	0	0	0	0	6	0	0	0	0	0	0	0	0	0	0	0	0	0	0	0	0	0	0	0	0	0	0	0	0	0	0	0
8160ddb137257ddaadb49e653ee91ca7	0	0	0	0	0	0	0	0	0	0	0	0	0	0	0	0	0	0	0	0	0	0	0	0	0	0	0	0	0	0	0	0	0	0	0	0	0	0	0	0	0	0	0	0	0	0	0	0	0
f3faa74d40d7b50edd0cb2414227c847	0	0	0	0	0	0	0	0	0	0	0	0	0	0	0	0	0	0	0	0	0	0	0	0	0	0	0	0	0	0	0	0	0	0	0	0	0	0	0	0	0	0	0	0	0	0	0	0	0
b6090f3089a0bd1bb45d9ac5fe01ddb8	0	0	0	0	0	0	0	0	0	0	0	0	6	0	0	0	0	0	0	0	0	0	0	0	0	0	0	0	0	0	0	0	0	0	0	0	0	0	0	0	0	0	0	0	0	0	0	0	0
0235e93b585b39055fda472d26bca45e	0	0	0	0	0	0	0	0	0	0	0	0	0	0	0	0	0	0	0	0	0	0	0	0	0	0	0	0	0	0	0	0	0	0	0	0	0	0	0	0	0	0	0	0	0	0	0	0	0
720a5d31e9f1e0b173a80476dc73a69f	0	0	0	0	0	0	0	0	0	0	0	0	0	0	0	0	0	0	0	0	0	0	0	0	0	0	0	0	0	0	0	0	0	0	0	0	0	0	0	0	0	0	0	0	0	0	0	0	0
87b3198b4b7f5a6504c8248fd67f51eb	0	0	0	0	0	0	0	0	0	0	0	0	0	0	0	0	0	0	0	0	0	0	0	3	0	0	0	0	0	0	0	0	0	0	0	0	0	0	0	0	0	0	0	0	0	0	3	0	0
f5258b902de59a3c7ea5686d80cfb5d7	0	0	0	0	0	0	0	0	0	0	0	0	0	0	0	0	0	6	0	0	0	0	0	0	0	0	0	0	0	0	0	0	0	0	0	0	0	0	0	0	0	0	0	0	0	0	0	0	0
0bbbffc030132582ca242c39bedcf979	0	0	0	0	0	0	0	0	0	0	0	0	0	0	0	0	6	0	0	0	0	0	0	0	0	0	0	0	0	0	0	0	0	0	0	0	0	0	0	0	0	0	0	0	0	0	0	0	0
0b3aefe151ef795344c5b94d09f780cc	0	0	0	0	0	0	0	0	0	0	0	0	0	0	0	0	0	0	0	0	0	0	0	0	0	0	0	0	0	0	0	0	0	0	0	0	0	0	0	0	0	0	0	0	0	0	0	0	2
e4a9794f28c23e74bdbbcadfd7415e4e	0	0	0	0	0	0	0	0	0	0	0	0	0	0	0	0	0	0	0	0	0	0	0	0	0	0	0	0	0	0	0	0	0	0	0	0	0	0	0	0	0	0	0	0	0	0	0	0	0
822f3181f6a03c1b1528d965fbf7924c	0	0	0	0	0	0	0	0	0	0	0	0	0	0	0	0	0	0	0	0	0	0	0	0	3	0	0	0	0	0	0	0	0	0	0	0	0	0	0	0	3	0	0	0	0	0	0	0	0
2e67e9eabd8dbb25d6b17150830d73d1	0	0	0	0	0	0	0	0	0	0	0	0	0	0	0	0	0	6	0	0	0	0	0	0	0	0	0	0	0	0	0	0	0	0	0	0	0	0	0	0	0	0	0	0	0	0	0	0	0
46afbd3f16af39c56e926999a2d04191	0	0	0	0	0	0	0	0	0	0	0	0	0	0	0	0	0	0	0	3	0	0	0	0	0	0	0	0	0	0	0	0	0	0	0	0	0	0	0	0	0	0	0	0	0	0	0	0	0
1d3ccf9df5808dda8f0d032841d69e20	0	0	0	0	0	0	0	0	0	0	0	0	0	0	0	0	0	0	0	0	0	0	0	0	0	0	0	0	0	0	0	0	0	0	0	0	0	0	0	0	0	0	0	0	0	0	0	0	0
f4fef093475631a533a7489856e650c0	0	0	0	0	0	0	0	0	0	0	0	0	0	0	6	0	0	0	0	0	0	0	0	0	0	0	0	0	0	0	0	0	0	0	0	0	0	0	0	0	0	0	0	0	0	0	0	0	0
8c4d23deaeb7022721e82be1f6367315	0	0	0	0	0	0	0	0	0	0	0	0	0	0	0	0	0	0	0	0	0	0	0	6	0	0	0	0	0	0	0	0	0	0	0	0	0	0	0	0	0	0	0	0	0	0	0	0	0
27401a09b7bbb5b426c0af0a94538048	0	0	0	0	0	0	0	0	0	0	0	0	0	0	0	0	0	0	0	0	0	0	0	6	0	0	0	0	0	0	0	0	0	0	0	0	0	0	0	0	0	0	0	0	0	0	0	0	0
bf165d38d147a3f686d2e13c7a39b1c9	0	0	0	0	0	0	0	0	0	0	0	0	0	0	0	0	0	0	0	0	0	0	0	0	0	0	0	0	0	0	0	0	0	0	0	0	0	0	0	0	0	0	0	0	0	0	0	0	0
1290db73643ceec706a2b155f90a531b	0	0	0	0	0	0	0	0	0	0	0	0	0	0	0	0	0	0	0	0	0	0	0	0	0	0	0	0	0	0	0	0	0	0	0	0	0	0	0	0	0	0	0	0	0	0	0	0	6
1dd2a2b853e925187248d57c6a064e21	0	0	0	0	0	0	0	0	0	0	0	0	0	0	0	0	0	0	0	0	0	6	0	0	0	0	0	0	0	0	0	0	0	0	0	0	0	0	0	0	0	0	0	0	0	0	0	0	0
adedb773cadfd6155d90f0c0217a4ed7	0	0	0	0	0	0	0	0	0	0	0	0	0	0	0	0	0	0	0	0	0	0	0	0	0	0	0	0	0	0	0	0	0	0	0	0	0	0	0	0	0	0	0	0	0	0	0	0	0
3259f67454e876e8e17dbc7a813b63ed	0	0	0	0	0	0	0	0	0	0	0	0	0	0	0	0	0	0	0	0	0	0	0	0	0	0	0	0	0	0	0	0	0	0	0	0	0	0	0	0	0	0	0	0	0	0	0	0	0
274c911c14ecfa74d16e5d121d67de59	0	0	0	0	0	0	0	0	0	0	0	0	0	0	0	0	0	0	0	0	0	0	0	0	0	0	0	0	0	0	0	0	0	0	0	0	0	0	0	0	0	0	0	0	0	0	0	0	0
3e13ca56c853f38b2e0b68db9c849595	0	0	0	0	0	0	0	0	0	0	0	0	0	0	0	0	0	0	0	0	0	0	0	0	0	0	0	0	0	0	6	0	0	0	0	0	0	0	0	0	0	0	0	0	0	0	0	0	0
e262f0e75c57c780b8f663a681f51de7	0	0	0	0	0	0	0	0	0	0	0	0	0	0	0	0	0	0	0	0	0	0	0	0	0	0	0	0	0	0	0	0	0	0	0	0	0	6	0	0	0	0	0	0	0	0	0	0	0
155d413ce5217859be7767bc6b14ab0d	0	0	0	0	0	0	0	0	0	0	0	0	0	0	0	0	0	0	0	0	0	0	0	0	0	0	0	0	0	0	0	0	0	0	0	0	0	0	0	0	0	0	0	0	0	0	0	0	6
273683df49f64c65fd493dbf9e05c7da	0	0	0	0	0	0	0	0	0	0	0	0	0	0	0	0	0	0	0	0	0	0	0	0	0	0	0	0	0	0	0	0	0	0	0	0	0	3	0	0	0	0	0	3	0	0	0	0	0
7c81e0b1b8a369e827e44fa1faef6ce0	0	0	0	0	0	0	0	0	0	0	0	0	0	0	0	0	0	0	0	0	0	0	0	0	0	0	0	0	0	6	0	0	0	0	0	0	0	0	0	0	0	0	0	0	0	0	0	0	0
56049371f4b9e49a04479acc386cc5d3	0	0	0	0	0	0	0	0	0	0	0	0	0	0	0	0	0	0	0	0	0	0	0	0	4	0	0	0	0	0	0	0	0	0	0	0	0	0	0	0	0	0	0	0	0	0	0	0	0
02108290def256a9a2fa0fc62413f30b	0	0	0	0	0	0	0	0	0	0	0	0	0	0	0	0	0	4	0	0	0	0	0	0	2	0	0	0	0	0	0	0	0	0	0	0	0	0	0	0	0	0	0	0	0	0	0	0	0
2be4cadacca109371556ef856824d5b5	0	0	0	0	0	0	0	0	0	0	0	0	0	0	0	0	0	0	0	0	0	0	0	0	0	0	6	0	0	0	0	0	0	0	0	0	0	0	0	0	0	0	0	0	0	0	0	0	0
2daa195a3b66ce19cbe34cb2473c7a76	0	0	0	0	0	0	0	0	0	0	0	0	0	0	0	0	0	0	0	0	0	6	0	0	0	0	0	0	0	0	0	0	0	0	0	0	0	0	0	0	0	0	0	0	0	0	0	0	0
4045f55e55d37d8815823df14dc429ef	0	0	0	0	0	0	0	0	0	0	0	0	0	0	0	0	0	0	0	0	0	0	0	0	0	0	0	0	0	0	0	0	0	0	0	0	0	0	0	0	0	0	0	0	0	0	0	0	0
486e543f0d814ce778e0b5b7fb539d8e	0	0	0	0	0	0	0	0	0	0	0	0	0	0	0	0	0	0	0	0	4	0	2	0	0	0	0	0	0	0	0	0	0	0	0	0	0	0	0	0	0	0	0	0	0	0	0	0	0
4ae99ee05cd6091dbadc5339410c307a	0	0	0	0	0	0	0	0	0	0	0	0	0	0	0	0	4	0	0	0	0	0	0	0	0	0	0	0	0	0	0	0	0	0	0	0	0	0	0	0	2	0	0	0	0	0	0	0	0
5a0ece80b1cf33b281e155473be0f456	0	0	0	0	0	0	0	0	0	0	0	0	0	0	6	0	0	0	0	0	0	0	0	0	0	0	0	0	0	0	0	0	0	0	0	0	0	0	0	0	0	0	0	0	0	0	0	0	0
710a1fd5c8a21c9aacf8cacd27b1cfbd	0	0	0	0	0	0	0	0	0	0	0	0	0	0	0	0	0	0	0	0	0	0	0	0	0	0	0	0	0	0	0	0	0	0	0	0	0	0	0	0	0	0	0	6	0	0	0	0	0
75c73dfdee7127186ec7cfd585d3786f	0	0	0	0	0	0	0	0	0	0	0	0	0	0	0	0	0	0	0	0	0	0	0	0	0	0	0	0	0	0	0	0	0	0	0	0	0	0	0	0	0	4	0	0	2	0	0	0	0
86428412b00c64fedadb91ca92dabaff	0	0	0	0	0	0	0	0	0	0	0	0	0	0	0	0	0	0	0	0	0	0	0	0	0	0	0	0	0	0	0	0	0	0	0	0	0	0	0	0	0	0	0	6	0	0	0	0	0
b3f4611d0334c0471be5fc134c511183	0	0	0	0	0	0	0	0	0	0	0	0	0	0	0	0	0	0	0	0	0	0	0	0	0	0	0	0	0	0	0	0	0	0	0	0	0	0	0	0	0	0	0	0	0	6	0	0	0
bfae71fdc7f1c9fb149ba9f10d2e35fb	0	0	0	0	0	0	0	0	0	0	0	0	0	0	0	0	0	0	0	0	0	0	0	0	0	0	0	3	0	0	0	0	0	0	0	0	0	0	0	0	0	0	3	0	0	0	0	0	0
bcdc0d47e08eb70ebf446f08426592a6	0	0	0	0	0	0	0	0	0	0	0	0	0	0	0	6	0	0	0	0	0	0	0	0	0	0	0	0	0	0	0	0	0	0	0	0	0	0	0	0	0	0	0	0	0	0	0	0	0
28b5233efd5c989ba56c618d70b22a31	0	0	0	0	0	0	0	0	0	0	0	0	0	0	0	0	0	0	0	0	0	0	0	0	0	0	0	0	0	0	0	0	0	0	0	0	0	0	0	0	0	0	0	0	0	0	0	0	0
cc3a56d2ac34c8b203c9a249cf8c2ba3	0	0	0	0	0	0	0	0	0	0	0	0	0	0	0	6	0	0	0	0	0	0	0	0	0	0	0	0	0	0	0	0	0	0	0	0	0	0	0	0	0	0	0	0	0	0	0	0	0
b4d49645aa531fd84a012a81fd8d307e	0	0	0	0	0	0	0	0	0	0	0	0	0	0	0	0	0	0	0	0	0	0	0	0	0	0	0	0	0	0	0	0	0	0	0	0	0	0	0	0	0	0	0	0	0	0	0	0	0
a04a2be1d8eb5253cb865b08d7cd51bc	0	0	0	0	0	0	0	0	0	0	0	0	0	0	0	0	0	0	0	0	0	0	0	0	0	0	0	0	0	0	0	0	0	0	0	0	0	0	0	0	0	0	0	0	0	0	0	0	0
c2aa1ee4df8cc26221b342cfe486d207	0	0	0	0	0	0	0	0	0	0	0	0	0	0	0	0	0	0	0	0	0	3	0	0	0	0	0	3	0	0	0	0	0	0	0	0	0	0	0	0	0	0	0	0	0	0	0	0	0
4d82a8cf16f0541dfe2ecca71cd39573	0	0	0	0	0	0	0	0	0	0	0	0	0	0	0	0	0	0	0	0	0	0	0	0	0	0	0	0	3	0	0	0	0	0	0	0	0	0	0	0	3	0	0	0	0	0	0	0	0
31cbc3c31dfbe424fab05f2c60b85e9b	0	0	0	0	0	0	0	0	0	0	0	0	0	0	0	0	0	0	0	0	0	0	0	0	0	0	0	0	0	0	0	0	0	0	0	6	0	0	0	0	0	0	0	0	0	0	0	0	0
82b14526a9024bca43645e80f42ce9a4	0	0	0	0	0	0	0	0	0	0	0	0	0	6	0	0	0	0	0	0	0	0	0	0	0	0	0	0	0	0	0	0	0	0	0	0	0	0	0	0	0	0	0	0	0	0	0	0	0
8cb629d4f5e8c6cc9bc9b408895a5a1e	0	0	0	0	0	0	0	0	0	0	0	0	0	0	0	0	0	0	0	0	0	0	0	6	0	0	0	0	0	0	0	0	0	0	0	0	0	0	0	0	0	0	0	0	0	0	0	0	0
f95ec4e2d7ee181f92adb411aeebb040	0	0	0	0	0	0	0	0	0	0	0	0	0	0	0	0	0	0	0	0	0	0	0	6	0	0	0	0	0	0	0	0	0	0	0	0	0	0	0	0	0	0	0	0	0	0	0	0	0
7d94e6b6cca9aad2597675b064b30d11	0	0	0	0	0	0	0	0	0	0	0	0	0	0	0	0	0	0	0	0	0	0	0	0	0	0	0	0	0	0	0	0	0	0	0	0	0	0	0	0	0	0	0	0	0	0	0	0	0
8ec93baf83b740998f45a8661b4ec915	0	0	0	0	0	0	0	0	0	0	0	0	0	0	0	0	0	0	0	0	0	0	0	0	3	0	0	0	0	0	0	0	0	0	0	0	0	0	0	0	0	0	0	0	0	0	0	0	3
f0acd6d9f56fb0f1c3c26931fd6793c4	0	0	0	0	0	0	0	0	0	0	0	0	0	0	0	0	0	0	0	6	0	0	0	0	0	0	0	0	0	0	0	0	0	0	0	0	0	0	0	0	0	0	0	0	0	0	0	0	0
b51222a25f0f70f3f69398bf543a78ca	0	0	0	0	0	0	0	0	0	0	0	0	0	0	0	0	0	0	0	0	0	0	0	0	0	0	0	0	0	0	0	0	0	0	0	0	0	0	0	0	0	0	0	0	0	0	6	0	0
a51754a936d64540de09143ad7922f85	0	0	0	0	0	0	0	0	0	0	0	0	0	0	0	0	0	0	2	0	0	0	0	0	0	0	0	0	0	0	0	0	0	0	0	0	0	0	0	0	0	0	0	0	4	0	0	0	0
11287c8ad5505483c496316c480df103	0	0	0	0	0	0	0	0	0	0	0	0	0	0	0	0	0	0	0	4	0	0	0	0	0	0	0	0	0	0	0	0	0	0	0	0	0	0	0	0	0	0	0	0	0	0	0	0	2
3c146f8de2cbf16160c675e5754f8b5a	0	0	0	0	0	0	0	0	0	0	0	0	0	0	0	0	0	2	0	0	0	0	0	0	0	0	0	0	0	0	0	0	0	0	0	0	0	0	0	0	2	0	0	0	0	0	0	2	0
f65ec3296d6e1421aeb55b5e43f90462	0	0	0	0	0	0	0	0	0	0	0	6	0	0	0	0	0	0	0	0	0	0	0	0	0	0	0	0	0	0	0	0	0	0	0	0	0	0	0	0	0	0	0	0	0	0	0	0	0
a3df8a0412b4a660e1887b75cb5de8e1	0	0	0	0	0	0	0	0	0	0	0	0	0	0	0	0	0	0	0	0	0	6	0	0	0	0	0	0	0	0	0	0	0	0	0	0	0	0	0	0	0	0	0	0	0	0	0	0	0
35a5e3ce2a9e640110ec681fffb67626	0	0	0	0	0	0	0	0	0	0	0	0	0	0	0	0	0	0	0	0	0	0	0	0	0	0	0	0	0	0	0	0	0	0	0	2	0	0	0	0	0	0	0	0	0	0	4	0	0
ede3da5e659fe00e527bc66bb3047e98	0	0	0	0	0	0	0	0	0	0	0	0	0	0	0	0	0	0	0	0	0	0	0	0	0	0	0	0	0	0	0	0	0	0	0	0	0	0	0	0	0	0	0	0	0	0	0	0	0
82326ac35caa0f05ea3d31d10dbd54f9	0	0	0	0	0	0	0	0	0	0	0	0	0	0	0	0	0	0	0	0	0	0	0	0	0	0	0	0	0	0	0	0	0	0	0	0	0	6	0	0	0	0	0	0	0	0	0	0	0
61ce3477ad630ec6d54d169db95c62ed	0	0	0	0	0	0	0	0	0	0	0	0	0	0	0	0	0	0	3	0	0	0	0	0	0	0	0	0	0	0	0	0	0	0	0	0	0	0	0	0	0	0	3	0	0	0	0	0	0
75008cec3c2fa0b1e6a5aa420e634a91	0	0	0	0	0	0	0	0	0	0	0	0	0	0	0	0	0	0	0	0	0	0	0	0	0	0	0	0	0	2	0	0	0	0	0	0	0	0	0	0	0	0	0	4	0	0	0	0	0
c0f0dfd40605e648958b417d0a010eeb	0	0	0	0	0	0	0	0	0	0	0	0	0	0	0	0	0	0	0	0	0	0	0	0	0	0	4	0	0	0	0	0	0	0	0	0	0	0	0	0	0	0	0	0	0	0	0	0	0
cca1fbf3d4a85030a50d5cae04e7a882	0	0	0	0	0	0	2	0	0	0	0	0	0	0	0	0	0	0	0	0	0	0	0	0	0	4	0	0	0	0	0	0	0	0	0	0	0	0	0	0	0	0	0	0	0	0	0	0	0
c37dc3d31e85d7cd09a3cbdfcb25bd48	0	0	0	0	0	0	0	0	0	0	0	0	0	0	0	0	0	0	0	0	0	0	0	0	0	0	0	0	0	0	0	0	0	0	0	0	0	0	0	0	0	0	0	0	0	0	0	0	0
04c3c5a06ee3016362828b975ebbe3e1	0	0	0	0	0	0	0	0	0	0	0	0	0	0	0	0	0	0	0	0	0	0	0	0	0	0	0	0	0	0	0	0	0	0	0	0	0	0	0	0	5	0	0	0	0	0	0	0	0
0a3d6d677afabf3b56b69d96a1c6d093	0	0	0	0	0	0	0	0	0	0	0	0	0	0	0	0	5	0	0	0	0	0	0	0	0	0	0	0	0	0	0	0	0	0	0	0	0	0	0	0	0	0	0	0	0	0	0	0	0
0c5abf3866425cdd6d732f9c7ea49269	0	0	0	0	0	0	0	0	0	0	0	0	0	0	0	0	0	2	0	0	0	0	0	3	0	0	0	0	0	0	0	0	0	0	0	0	0	0	0	0	0	0	0	0	0	0	0	0	0
14833f8cfa00847bf1acbd769f4dbddb	0	0	0	0	0	0	0	0	0	0	0	0	0	0	0	0	0	0	0	0	0	0	0	0	0	0	0	0	0	0	0	0	0	0	0	2	0	0	0	0	0	0	0	0	0	0	0	0	0
14d00b57c9321287ce4cf12d24b3ecda	0	0	0	0	0	0	0	0	0	0	0	0	0	0	0	0	0	5	0	0	0	0	0	0	0	0	0	0	0	0	0	0	0	0	0	0	0	0	0	0	0	0	0	0	0	0	0	0	0
157141d7211d7c3cd20b1deb8d94aa09	0	0	0	0	0	0	0	0	0	0	0	0	0	0	0	0	0	0	0	0	0	0	0	0	5	0	0	0	0	0	0	0	0	0	0	0	0	0	0	0	0	0	0	0	0	0	0	0	0
16e6bb03b7dfb50c7cca95c1db2b5bba	0	0	0	0	0	0	0	0	0	0	0	0	0	0	0	0	0	0	0	0	0	0	0	5	0	0	0	0	0	0	0	0	0	0	0	0	0	0	0	0	0	0	0	0	0	0	0	0	0
1a041ec43f783824c9aa2303204a5fe1	0	0	0	0	0	0	0	0	0	0	0	0	0	0	0	0	0	0	0	0	0	0	0	0	0	5	0	0	0	0	0	0	0	0	0	0	0	0	0	0	0	0	0	0	0	0	0	0	0
1c8382fffcca9c100ca026c7dbc9ac9f	0	0	0	0	0	0	0	0	0	0	5	0	0	0	0	0	0	0	0	0	0	0	0	0	0	0	0	0	0	0	0	0	0	0	0	0	0	0	0	0	0	0	0	0	0	0	0	0	0
203990fd4a5d92ac4c855c48c23763b7	0	0	0	0	0	0	0	0	0	0	0	2	0	0	0	0	0	0	0	0	0	0	0	0	0	0	0	0	0	0	0	0	0	0	0	0	0	0	0	0	0	0	0	0	0	0	0	3	0
23a5d7c991757b6519c9909e42279b20	0	0	0	0	0	0	0	0	0	0	0	0	0	0	0	0	0	0	0	0	0	0	0	0	0	0	0	0	0	0	0	0	0	0	0	0	0	0	0	0	0	0	0	0	0	5	0	0	0
2509830c574a5c848583cb5d5c467f99	0	0	0	0	0	0	0	0	0	0	0	0	0	0	0	0	0	0	0	5	0	0	0	0	0	0	0	0	0	0	0	0	0	0	0	0	0	0	0	0	0	0	0	0	0	0	0	0	0
2b0725ce4699a369d9c09b2898ec9bb4	0	0	0	0	0	0	0	0	0	0	0	0	0	0	0	0	0	0	0	0	0	0	0	0	0	0	0	5	0	0	0	0	0	0	0	0	0	0	0	0	0	0	0	0	0	0	0	0	0
2be7b6f6c6ca6924c91e597524bf1914	0	0	0	0	0	0	0	0	0	0	0	0	0	0	0	0	0	0	0	0	0	0	0	0	0	0	0	0	0	0	0	0	0	0	0	0	0	0	0	0	5	0	0	0	0	0	0	0	0
2f4479823e69b662fcc49807fe2fdb93	0	0	0	0	0	0	0	0	0	0	0	0	0	0	0	0	0	0	0	0	0	3	0	0	0	0	0	0	0	0	0	0	0	0	0	0	0	0	0	0	0	0	0	0	0	2	0	0	0
38c1a5d13ac3d33d088179aa022db83c	0	0	0	0	0	0	0	0	0	0	0	0	0	0	0	0	0	0	0	0	0	0	0	0	0	0	0	0	0	0	0	0	0	0	0	0	0	5	0	0	0	0	0	0	0	0	0	0	0
38ca7efaa7d70c97d221586db053379e	0	0	0	0	0	0	0	0	0	0	0	0	0	0	0	0	0	0	0	0	0	0	0	0	0	0	0	0	0	0	0	0	0	0	0	0	0	0	0	0	0	0	0	0	0	0	5	0	0
3c7d161566b20ef323f4bf473f2dcfe8	0	0	0	0	0	0	0	0	0	0	0	0	0	0	0	0	0	0	0	0	0	0	0	0	0	0	0	0	0	0	0	0	0	0	0	0	0	0	0	0	5	0	0	0	0	0	0	0	0
41811ef85531712cb20f74cbfc1f758a	0	0	0	0	0	0	0	0	0	0	0	0	0	0	0	0	0	0	0	0	0	0	0	0	0	0	0	0	0	0	0	0	0	0	0	0	0	0	0	0	0	0	0	0	0	0	0	0	0
46c3f9196b3332fd04a034cb44043282	0	0	0	0	0	0	0	0	0	0	0	0	0	0	0	5	0	0	0	0	0	0	0	0	0	0	0	0	0	0	0	0	0	0	0	0	0	0	0	0	0	0	0	0	0	0	0	0	0
47e09155e5aa6e55424d44955e546c2a	0	0	0	0	0	0	0	0	0	0	0	0	0	0	0	0	0	0	0	0	5	0	0	0	0	0	0	0	0	0	0	0	0	0	0	0	0	0	0	0	0	0	0	0	0	0	0	0	0
499a2cae87e8b8d24713f9faebf22a92	0	0	0	0	0	0	0	0	0	0	0	0	0	0	0	0	0	0	0	0	0	0	0	0	0	5	0	0	0	0	0	0	0	0	0	0	0	0	0	0	0	0	0	0	0	0	0	0	0
4c1c44c4eac99ea5158cfb9e25cd5fd4	0	0	0	0	0	0	0	0	0	0	0	0	0	0	0	0	0	0	0	0	0	5	0	0	0	0	0	0	0	0	0	0	0	0	0	0	0	0	0	0	0	0	0	0	0	0	0	0	0
4f64e889b33cdad166020d77f9f570be	0	0	0	0	0	0	0	0	0	0	0	0	0	0	0	0	0	0	0	0	0	0	0	0	0	0	0	0	0	0	0	0	0	0	0	0	0	0	0	0	0	0	0	0	0	0	0	0	0
535601946e481307f0be69f9da9656de	0	0	0	0	0	0	0	0	0	0	0	0	0	0	0	0	0	0	0	0	0	0	0	0	0	0	0	0	0	0	0	0	0	0	0	0	0	0	0	0	0	0	0	2	0	0	0	0	0
548771c87376bef2f5c08635b9da54f0	0	0	0	0	0	0	0	0	0	0	0	0	2	0	0	0	0	0	0	0	0	0	0	0	0	0	0	0	0	0	0	0	0	0	0	0	0	0	0	0	0	0	0	0	3	0	0	0	0
57bb2e447620d3e1eab52ecc79ecdf35	0	0	0	0	0	0	0	0	0	0	0	0	0	0	0	0	0	0	0	0	0	0	2	3	0	0	0	0	0	0	0	0	0	0	0	0	0	0	0	0	0	0	0	0	0	0	0	0	0
65c28d447c2989b45b5f7ab4f455d400	0	0	0	0	0	0	0	0	0	0	0	0	0	0	0	0	0	0	0	0	0	0	0	0	0	0	5	0	0	0	0	0	0	0	0	0	0	0	0	0	0	0	0	0	0	0	0	0	0
6ac841216fa805c91851b876c9e0dbe8	0	0	0	0	0	0	0	0	0	0	0	0	0	0	0	0	0	0	0	0	0	0	0	0	0	0	0	0	0	0	0	0	0	0	0	0	0	0	0	0	0	0	0	0	0	0	0	0	0
6b1ae77d00347880a07ca98abb99967f	0	0	0	0	0	0	0	0	0	0	0	0	0	0	0	0	0	0	0	0	0	0	0	0	0	0	0	0	5	0	0	0	0	0	0	0	0	0	0	0	0	0	0	0	0	0	0	0	0
6d763d2370f91c247f1efb4c319a0ca2	0	0	0	0	0	0	0	0	0	0	0	0	0	0	0	0	0	0	0	0	0	0	0	0	0	0	0	0	0	0	0	0	0	0	0	0	0	0	0	0	0	0	0	0	0	0	5	0	0
6f0a613ee4306998938c391480481ee7	0	0	0	0	0	0	0	0	0	0	0	0	0	0	0	0	0	0	5	0	0	0	0	0	0	0	0	0	0	0	0	0	0	0	0	0	0	0	0	0	0	0	0	0	0	0	0	0	0
719357fa0c1db704c59085da80676c5b	0	0	0	0	0	0	0	0	0	0	0	0	0	0	0	0	0	0	0	0	0	0	0	0	0	0	0	0	0	0	0	0	0	0	0	0	0	0	0	0	0	2	0	3	0	0	0	0	0
74aeabfd2507a56e55997c96ec8e664e	0	0	0	0	0	0	0	0	0	0	0	0	0	0	0	0	0	0	0	0	0	0	0	0	0	0	0	0	0	0	0	0	0	0	0	0	0	0	0	0	0	0	0	3	0	2	0	0	0
75512621ea952def393939a98ad41861	0	0	0	0	0	0	0	0	0	0	0	0	0	0	0	0	0	0	0	0	0	0	0	0	0	0	0	5	0	0	0	0	0	0	0	0	0	0	0	0	0	0	0	0	0	0	0	0	0
77e12c8db040a9e98167717b793a8728	0	0	0	0	0	0	0	0	0	0	0	0	0	0	0	2	0	0	0	0	0	0	0	0	0	0	0	0	0	0	0	0	0	0	0	0	0	0	0	0	0	0	3	0	0	0	0	0	0
79d4a3ec9edb2ef307f7dfc98205d5c2	0	0	0	0	0	0	0	0	0	0	0	0	0	0	0	0	0	0	0	0	0	0	0	0	0	0	0	0	0	0	0	0	0	0	0	0	0	0	0	0	0	0	0	0	0	0	0	0	0
7af4b4fa22d8073659e648612f716787	0	0	0	0	0	0	0	0	0	0	0	0	0	0	0	0	0	0	0	0	0	0	0	0	0	0	0	0	0	0	0	0	0	0	0	0	0	0	0	0	0	0	0	0	5	0	0	0	0
7f5f8a18efa0740d19b1c5ddb6f47339	0	0	0	0	0	0	0	0	0	0	0	0	0	0	0	0	0	0	0	0	0	0	0	0	0	0	0	0	0	0	0	0	0	0	0	0	0	0	0	0	0	0	0	0	0	5	0	0	0
84403802de85608001311789cc9ace81	0	0	0	0	0	0	0	0	0	0	0	0	0	0	0	0	0	0	0	0	0	0	0	0	5	0	0	0	0	0	0	0	0	0	0	0	0	0	0	0	0	0	0	0	0	0	0	0	0
846653caaae168a0e267db922f7e95cf	0	0	0	0	0	0	0	0	0	0	0	0	0	0	0	0	0	0	5	0	0	0	0	0	0	0	0	0	0	0	0	0	0	0	0	0	0	0	0	0	0	0	0	0	0	0	0	0	0
877b7995eb0de7a3a3341ec10de1b4dd	0	0	0	0	0	0	0	0	0	0	0	0	0	0	0	0	0	0	0	0	0	0	0	0	0	0	0	0	5	0	0	0	0	0	0	0	0	0	0	0	0	0	0	0	0	0	0	0	0
894ebe5817dddb7d5c81238e6f6adb5f	0	0	0	0	0	0	0	0	0	0	0	0	0	0	0	0	0	0	0	0	0	0	0	0	0	0	0	0	0	0	0	0	0	0	0	0	0	0	0	0	0	0	0	0	0	0	0	0	0
8a7e41c19a97b38d8f3765b43fafe594	0	0	0	0	0	0	0	0	0	0	0	0	0	0	0	0	0	0	0	0	0	0	0	0	0	0	0	0	0	0	0	0	0	0	0	0	0	0	0	0	5	0	0	0	0	0	0	0	0
8ea73cc8907f15ebb16ad89147179df4	0	0	0	0	0	0	0	0	0	0	0	0	0	0	0	0	0	0	0	0	5	0	0	0	0	0	0	0	0	0	0	0	0	0	0	0	0	0	0	0	0	0	0	0	0	0	0	0	0
9042f476fba53d09ef89d3faf1149b4c	0	0	0	0	0	0	0	0	0	0	0	0	0	0	0	0	0	0	0	0	0	0	0	0	0	0	0	0	0	0	0	0	0	0	0	0	0	0	0	0	0	0	0	5	0	0	0	0	0
919ed8dcbf7a17a3bd61abd56f59adc6	0	0	0	0	0	0	0	0	0	0	0	0	0	0	5	0	0	0	0	0	0	0	0	0	0	0	0	0	0	0	0	0	0	0	0	0	0	0	0	0	0	0	0	0	0	0	0	0	0
92f7d075ae4ebef0c6cd120da8d68e3a	0	0	0	0	0	0	0	0	0	0	0	0	0	0	0	0	0	0	0	0	0	0	0	0	0	0	0	0	0	0	0	0	0	0	0	0	0	0	0	0	0	0	0	0	0	0	0	0	5
9a3b0f79211b003a6913769957c97b94	0	0	0	0	0	0	0	0	0	0	0	0	0	0	0	0	0	0	5	0	0	0	0	0	0	0	0	0	0	0	0	0	0	0	0	0	0	0	0	0	0	0	0	0	0	0	0	0	0
9f084fc0541181426c54d39672673b69	0	0	0	0	0	0	0	0	0	0	0	0	0	0	0	0	0	0	0	0	0	0	0	0	0	0	0	3	0	2	0	0	0	0	0	0	0	0	0	0	0	0	0	0	0	0	0	0	0
9fd2f22730f3ee683037bdc0759d66d8	0	0	0	0	0	0	0	0	0	0	0	0	0	0	0	0	0	0	0	0	0	0	0	0	3	0	0	0	0	0	0	0	0	0	0	0	0	0	0	0	0	0	0	0	0	0	2	0	0
afcf191f5e1a11359c4ba8cbbdb986da	0	0	0	0	0	0	0	0	0	0	0	5	0	0	0	0	0	0	0	0	0	0	0	0	0	0	0	0	0	0	0	0	0	0	0	0	0	0	0	0	0	0	0	0	0	0	0	0	0
b0708e98e4257996a2127e92b1e84fbf	0	0	0	0	0	0	0	0	0	0	0	0	0	0	0	0	0	5	0	0	0	0	0	0	0	0	0	0	0	0	0	0	0	0	0	0	0	0	0	0	0	0	0	0	0	0	0	0	0
b1f94ad20ca6797aca06c1f6c6d47ee8	0	0	0	0	0	0	0	0	0	0	0	0	0	0	0	0	0	0	0	0	0	0	0	0	0	0	5	0	0	0	0	0	0	0	0	0	0	0	0	0	0	0	0	0	0	0	0	0	0
b602f0ad3b5910246efaed7c092c4ff7	0	0	0	0	0	0	0	0	0	0	0	0	0	0	0	0	0	0	0	0	0	0	0	0	0	0	0	0	0	0	0	0	0	0	0	0	0	0	0	0	0	0	0	0	0	0	0	0	5
b8b0642414b4a80648040196aef87b67	0	0	0	0	0	0	0	0	0	0	0	0	0	2	0	0	0	0	3	0	0	0	0	0	0	0	0	0	0	0	0	0	0	0	0	0	0	0	0	0	0	0	0	0	0	0	0	0	0
b91767fc98efd36c7fd4c3b554542d0a	0	0	0	0	0	0	0	0	0	0	0	0	0	0	0	0	0	0	0	0	2	0	0	0	0	0	0	0	0	0	0	0	0	0	0	0	0	0	0	0	0	0	0	3	0	0	0	0	0
bc4150db3d832b70f613d22398d984ad	0	0	0	0	0	0	0	0	0	0	0	0	0	0	0	0	0	0	0	0	0	0	0	0	0	0	0	0	0	5	0	0	0	0	0	0	0	0	0	0	0	0	0	0	0	0	0	0	0
bd13202786ef58c229a4eea5b2ffd057	0	0	0	0	0	0	0	0	0	0	0	0	0	0	0	0	0	0	0	3	0	0	0	0	0	0	0	0	0	0	0	0	0	0	0	0	0	0	0	0	0	0	0	0	0	0	0	0	0
c25733e1f6c4183d07c55fa14bc9386d	0	0	0	0	0	0	0	0	0	0	0	0	0	0	0	0	0	0	0	0	0	0	0	0	0	0	0	0	0	0	0	0	0	0	0	0	0	0	0	0	0	0	0	5	0	0	0	0	0
c887efb30d92a4dd8b88a66e378644f1	0	0	0	0	0	0	0	0	0	0	0	0	0	0	0	0	0	0	0	0	0	0	0	0	0	0	0	0	0	0	0	0	0	0	0	0	0	0	0	0	0	0	0	0	0	5	0	0	0
cec351e34bb4c8b734868bd79f7a468c	0	0	0	0	0	0	0	0	0	0	0	0	0	0	0	0	0	0	0	0	0	0	0	0	0	0	0	0	0	0	0	0	0	0	0	0	0	0	0	0	0	0	0	0	0	0	0	0	0
cf5e589d5520a79fa972548d9d7e31b2	0	0	0	0	0	0	0	0	0	0	0	0	0	0	0	0	0	0	0	0	0	0	0	0	0	0	5	0	0	0	0	0	0	0	0	0	0	0	0	0	0	0	0	0	0	0	0	0	0
d0d218f69d4de69553cdc77c7e59f7af	0	0	0	0	0	0	0	0	0	0	0	0	0	0	0	0	0	0	0	0	0	0	0	0	0	0	0	0	0	0	0	0	0	0	0	0	0	0	0	0	0	0	0	0	0	0	0	0	0
d399b4c3fab5b47b67c3e30557d1c418	0	0	0	0	0	0	0	0	0	0	0	0	0	0	0	0	0	0	0	0	0	0	0	0	0	0	0	0	0	0	0	0	0	0	0	0	0	0	0	0	0	0	0	0	0	0	0	5	0
dbab93d17c3840d6aaa38fa315116014	0	0	0	0	0	0	0	0	0	0	0	0	0	0	0	0	3	0	0	0	0	0	0	0	0	0	0	0	0	0	0	0	0	0	0	0	0	0	0	0	0	0	0	2	0	0	0	0	0
e3032d10b57f91d417591b6848435fca	0	0	0	0	0	0	0	0	0	0	0	0	0	0	0	0	0	0	0	0	0	0	0	0	0	5	0	0	0	0	0	0	0	0	0	0	0	0	0	0	0	0	0	0	0	0	0	0	0
e42942ae243426f0664c13901b7397c9	0	0	0	0	0	0	0	0	0	0	0	0	0	0	0	0	0	0	0	0	0	0	0	0	0	0	0	0	0	0	0	0	0	0	0	0	0	0	0	0	0	0	0	0	0	0	0	0	0
eae7e185b81a82131410f187a98a98f6	0	0	0	0	0	0	0	0	0	0	0	0	0	0	0	0	0	0	0	2	0	0	0	3	0	0	0	0	0	0	0	0	0	0	0	0	0	0	0	0	0	0	0	0	0	0	0	0	0
f1eb227a5d74c756502c844bd08ec9bb	0	0	0	0	0	0	0	0	0	0	0	0	0	0	0	0	0	0	0	0	0	0	0	0	0	0	0	0	0	0	0	0	0	0	0	0	0	0	0	0	0	0	5	0	0	0	0	0	0
f1f437d9f1b45b2f4516b2d084188d5b	0	0	0	0	0	0	0	0	0	0	0	5	0	0	0	0	0	0	0	0	0	0	0	0	0	0	0	0	0	0	0	0	0	0	0	0	0	0	0	0	0	0	0	0	0	0	0	0	0
f3c917e0c2115dd45fb7899f3f7832f2	0	0	0	0	0	0	0	0	0	0	0	0	0	0	0	0	0	0	0	0	0	0	0	0	0	0	0	0	0	0	0	0	0	0	0	0	0	0	0	0	0	0	0	0	0	0	0	0	0
f3d2da7990e7fa75884ee0fcd85ab819	0	0	0	0	0	0	0	0	0	0	0	0	0	0	0	5	0	0	0	0	0	0	0	0	0	0	0	0	0	0	0	0	0	0	0	0	0	0	0	0	0	0	0	0	0	0	0	0	0
fc06fecf1e971f812011f8b531f83d43	0	0	0	0	0	0	0	0	0	0	0	0	0	0	0	0	0	0	0	0	0	0	0	0	0	0	0	0	0	0	0	0	0	0	0	0	0	0	0	0	0	0	0	0	0	0	0	0	5
03398947d396880d5ce78b4aac67b8a4	0	0	0	0	0	0	0	0	0	0	0	0	0	0	0	0	0	0	0	0	0	0	0	0	0	0	0	3	0	2	0	0	0	0	0	0	0	0	0	0	0	0	0	0	0	0	0	0	0
1e570d8e46115c739017ffa35d22a819	0	0	0	0	0	0	0	0	0	0	0	0	0	0	0	0	0	0	0	0	0	0	0	0	0	0	0	0	0	0	0	0	0	0	0	0	0	0	0	0	0	0	0	0	5	0	0	0	0
265baa67f958f9fbf358344e8816112e	0	0	0	0	0	0	0	0	0	0	0	0	0	0	0	0	0	0	0	0	0	0	0	0	0	0	0	0	0	0	0	0	0	0	0	0	0	0	0	0	0	0	0	0	3	0	0	0	0
509ad39046a5d3107334f1753be3f486	0	0	0	0	0	0	0	0	0	0	0	0	0	0	0	0	0	0	0	0	0	0	5	0	0	0	0	0	0	0	0	0	0	0	0	0	0	0	0	0	0	0	0	0	0	0	0	0	0
77dfeb0f2786b0f970d4f33a276af43b	0	0	0	0	0	0	0	0	0	0	0	0	0	0	0	0	0	0	0	0	0	0	0	0	0	0	0	0	0	0	0	0	0	0	0	0	0	0	0	0	3	0	0	2	0	0	0	0	0
807fd5a21c94b357da1103f60dcaede5	0	0	0	0	0	0	0	0	0	0	0	0	0	0	0	0	0	0	0	0	0	0	0	0	0	0	0	0	0	0	0	0	0	0	0	0	0	0	0	0	0	0	0	0	0	0	0	0	0
84beb6d865873d9ca395af40077b709d	0	0	0	0	0	0	0	0	0	0	0	0	0	0	0	0	0	0	0	0	0	0	0	0	0	0	0	5	0	0	0	0	0	0	0	0	0	0	0	0	0	0	0	0	0	0	0	0	0
93bdb87d25652903a2e8c822633a0415	0	0	0	0	0	0	0	0	0	0	0	0	0	0	0	0	0	0	0	5	0	0	0	0	0	0	0	0	0	0	0	0	0	0	0	0	0	0	0	0	0	0	0	0	0	0	0	0	0
9851f8f5f18881a3bf85c5e1bc0fb9e5	0	0	0	0	0	0	0	0	0	0	0	0	0	0	0	0	0	0	0	0	0	0	0	0	0	0	0	0	3	2	0	0	0	0	0	0	0	0	0	0	0	0	0	0	0	0	0	0	0
9d2b9059a672f27e959a22ba8c97a952	0	0	0	0	0	0	0	0	0	0	0	0	0	0	0	0	0	0	0	0	0	0	0	0	5	0	0	0	0	0	0	0	0	0	0	0	0	0	0	0	0	0	0	0	0	0	0	0	0
b4f60500f27c83ae1609e53444795f48	0	0	0	0	0	0	0	0	0	0	0	0	0	0	0	0	0	0	0	0	0	0	0	0	0	0	0	0	0	5	0	0	0	0	0	0	0	0	0	0	0	0	0	0	0	0	0	0	0
be4ea9f368e274843fa9fb6546a2318c	5	0	0	0	0	0	0	0	0	0	0	0	0	0	0	0	0	0	0	0	0	0	0	0	0	0	0	0	0	0	0	0	0	0	0	0	0	0	0	0	0	0	0	0	0	0	0	0	0
c65d8ac8649980e04c83029f934dbba1	0	0	0	0	0	0	0	0	0	0	0	0	0	0	0	0	0	0	0	0	0	0	0	5	0	0	0	0	0	0	0	0	0	0	0	0	0	0	0	0	0	0	0	0	0	0	0	0	0
eb3e8891834cb840017e07d175572a46	0	0	0	0	0	0	0	0	0	0	0	0	0	0	0	0	0	0	0	0	0	0	0	0	0	5	0	0	0	0	0	0	0	0	0	0	0	0	0	0	0	0	0	0	0	0	0	0	0
83d9b44bd7729e2699040256b1c7a0ef	0	0	0	0	0	0	0	0	0	0	0	0	0	0	0	0	0	0	0	0	0	0	0	0	0	0	0	0	0	0	0	0	0	0	0	0	0	0	0	0	0	0	0	0	0	0	0	0	0
aeba8bc09bddc202f11f7e9d69d640db	0	0	0	0	0	0	0	0	0	0	0	0	0	0	0	3	0	0	0	0	0	0	0	0	0	0	0	0	0	0	0	0	0	0	0	0	0	0	0	0	0	0	2	0	0	0	0	0	0
fdf63e5b2fa1531627b28d897a11636b	0	0	0	0	0	0	0	0	0	0	0	0	0	0	0	0	0	0	0	0	0	0	0	0	0	0	0	0	0	0	0	0	0	0	0	0	0	0	0	0	0	0	0	0	0	0	0	0	0
87ce70c67e93a85fb4d9c51ca05e2259	0	0	0	0	0	0	0	0	0	0	0	0	0	0	0	0	2	0	0	0	0	0	0	0	3	0	0	0	0	0	0	0	0	0	0	0	0	0	0	0	0	0	0	0	0	0	0	0	0
935db8a37203946858f0319843e5c523	0	0	0	0	0	0	0	0	0	0	0	0	0	0	0	0	0	0	0	0	0	5	0	0	0	0	0	0	0	0	0	0	0	0	0	0	0	0	0	0	0	0	0	0	0	0	0	0	0
570bf9ee52b7b53f32519f7bd68c1f1f	0	0	0	0	0	0	0	0	0	0	0	0	0	0	0	0	0	0	0	0	0	0	0	0	0	5	0	0	0	0	0	0	0	0	0	0	0	0	0	0	0	0	0	0	0	0	0	0	0
4b642ac4444f3efdab75509cd47c8a18	0	0	0	0	0	0	0	0	0	0	0	0	0	0	0	0	0	0	0	0	0	0	0	0	0	0	0	0	0	0	0	0	0	0	0	0	0	0	0	0	0	0	0	0	0	0	0	0	5
f1c5f23c22c64d9a7ede1f8f2f72d91a	0	0	0	0	0	0	0	0	0	0	0	0	0	0	0	0	0	0	0	0	0	0	0	0	0	0	0	0	0	0	0	0	0	0	0	0	0	0	0	0	5	0	0	0	0	0	0	0	0
2318f3a3b631acf33c0599d14ba3847c	0	0	0	0	0	0	0	0	0	0	0	0	0	0	0	0	5	0	0	0	0	0	0	0	0	0	0	0	0	0	0	0	0	0	0	0	0	0	0	0	0	0	0	0	0	0	0	0	0
4210c101ce09b824cb4fdf777a409cd3	0	0	0	0	0	0	0	0	0	0	0	0	0	0	0	0	0	0	0	0	0	0	0	0	0	0	0	0	0	0	0	0	0	0	0	0	0	0	0	0	0	0	0	0	0	0	0	0	0
1341367d4709d70056669b307eca0dcc	0	0	0	0	0	0	0	0	0	0	0	0	0	0	0	0	0	0	5	0	0	0	0	0	0	0	0	0	0	0	0	0	0	0	0	0	0	0	0	0	0	0	0	0	0	0	0	0	0
0cd9f438e66d2a76686407c88ac90bfb	0	0	0	0	0	0	0	0	0	0	0	0	0	0	0	0	0	0	0	0	0	0	0	0	0	0	0	0	0	0	0	0	0	0	0	0	0	0	0	0	0	0	0	0	0	0	0	0	5
7e1f0f2480d4112af12898d23c8ed660	0	0	0	0	0	0	0	0	0	0	0	0	0	0	0	0	0	0	0	0	0	0	0	0	0	0	0	2	0	0	0	0	0	0	0	0	0	0	0	0	0	0	0	0	0	0	0	0	3
82ab7f88634030b2aae9b3c5f791d492	0	0	0	0	0	0	0	0	0	0	0	0	0	0	0	0	0	0	0	3	2	0	0	0	0	0	0	0	0	0	0	0	0	0	0	0	0	0	0	0	0	0	0	0	0	0	0	0	0
588da51d7dea330f4d77d4bb744b4e6c	0	0	0	0	0	0	0	0	0	0	0	0	0	0	0	0	0	0	0	0	0	0	0	0	0	0	0	0	0	3	0	0	0	0	0	0	0	0	0	0	0	0	0	0	0	2	0	0	0
0617fde5ae2cd0a62f61ee2c4e243b62	0	0	0	0	0	0	0	0	0	0	0	0	0	0	0	0	0	0	0	0	0	0	0	0	0	0	0	0	0	0	0	0	0	0	0	0	0	0	0	0	0	0	0	2	0	0	0	3	0
dd9d5a871d42a8a4a5a4414043af0243	0	0	0	0	0	0	0	0	0	0	0	0	0	0	0	0	0	0	0	0	0	0	0	0	0	0	0	0	0	0	0	0	0	0	0	0	0	0	0	0	0	0	0	0	0	0	0	0	0
7f90ae7b51b93fc96ae836a260749057	0	0	0	0	0	0	0	0	0	0	5	0	0	0	0	0	0	0	0	0	0	0	0	0	0	0	0	0	0	0	0	0	0	0	0	0	0	0	0	0	0	0	0	0	0	0	0	0	0
34b2c0fb0ed4afa47c9239a4fa75bb1e	0	0	0	0	0	0	0	0	0	0	0	0	0	0	0	0	0	0	0	0	0	0	0	0	0	0	0	0	0	0	0	0	0	0	0	0	0	0	0	0	0	0	0	0	0	0	0	0	0
20f463f5554d79d415a596ac3dfdb47e	0	0	0	0	0	0	0	0	0	0	0	0	0	0	0	0	0	0	0	0	0	0	0	0	0	0	0	0	0	3	0	0	0	0	0	0	0	0	0	0	0	0	0	0	0	0	0	0	2
28f2ed165d442f688d0aac3de50b9678	0	0	0	0	0	0	0	0	0	0	0	5	0	0	0	0	0	0	0	0	0	0	0	0	0	0	0	0	0	0	0	0	0	0	0	0	0	0	0	0	0	0	0	0	0	0	0	0	0
8b57d9c91e6f5c6342b294a525560183	0	0	0	0	0	0	0	0	0	0	0	0	0	0	0	0	0	0	0	0	0	0	0	0	0	0	0	0	0	0	0	0	0	0	0	0	0	0	0	0	0	5	0	0	0	0	0	0	0
94835431aef0d8112d7e4ac268029886	0	0	0	0	0	0	0	0	0	0	0	0	0	0	0	0	0	0	0	0	0	0	0	0	0	0	0	0	0	0	0	0	0	0	0	0	0	0	0	0	0	0	0	0	0	0	5	0	0
b51d810dc70ab2b631ee7fb6a63871a1	0	0	0	0	0	0	0	0	0	0	0	0	0	0	0	0	0	0	0	0	3	0	0	0	0	0	0	0	0	0	0	0	0	0	0	0	0	0	0	0	2	0	0	0	0	0	0	0	0
e188dd845da2c87259c0ed5f91a134aa	0	0	0	0	0	0	0	0	0	0	0	0	0	0	0	0	0	0	0	0	0	0	0	0	0	0	0	0	0	0	0	0	0	0	0	0	0	0	0	0	0	0	0	3	0	2	0	0	0
f7317cb81a6454a409b18ae573e10ca2	0	0	0	0	0	0	0	0	0	0	0	0	5	0	0	0	0	0	0	0	0	0	0	0	0	0	0	0	0	0	0	0	0	0	0	0	0	0	0	0	0	0	0	0	0	0	0	0	0
93f5c8e75b0d58b19b4fe92f6caed2ff	0	0	0	0	0	0	0	0	0	0	0	0	0	0	0	0	0	0	0	0	0	0	0	0	0	0	0	0	0	0	0	0	0	0	0	0	0	0	0	0	0	0	0	0	0	0	3	0	0
ff3ff1adebde80fc76181083e3a5cd56	0	0	0	0	0	0	0	0	0	0	0	0	0	0	0	5	0	0	0	0	0	0	0	0	0	0	0	0	0	0	0	0	0	0	0	0	0	0	0	0	0	0	0	0	0	0	0	0	0
424adb42e5f8d989772eb7da94164cb0	0	0	0	0	0	0	0	0	0	0	0	0	0	0	0	0	0	0	0	0	0	0	0	0	0	0	5	0	0	0	0	0	0	0	0	0	0	0	0	0	0	0	0	0	0	0	0	0	0
a3eb069b83b8a94a5bb96abf9f7c5454	0	0	0	0	0	0	0	0	0	0	0	0	0	0	0	0	0	0	0	0	0	0	0	0	0	0	0	0	0	0	0	0	0	0	0	0	0	0	0	0	0	0	0	0	0	5	0	0	0
5caf0a704f814f843b7f13f609b3aa5c	0	0	0	0	0	0	0	0	0	0	0	0	0	0	0	0	0	0	0	0	5	0	0	0	0	0	0	0	0	0	0	0	0	0	0	0	0	0	0	0	0	0	0	0	0	0	0	0	0
705913c2b857b4eab758ab34eb32de43	0	0	0	0	0	0	0	0	0	0	0	0	0	0	0	0	0	0	0	0	0	0	0	0	0	0	0	0	0	0	0	0	0	0	0	0	0	0	0	0	0	0	0	0	0	0	0	2	0
48b651a9aa7ba901980500df741333ef	0	0	0	0	0	0	0	0	0	0	0	0	0	0	0	0	0	0	0	0	0	0	0	0	0	0	5	0	0	0	0	0	0	0	0	0	0	0	0	0	0	0	0	0	0	0	0	0	0
ba2b0c0fe9044523f17d984b37fce1ea	0	0	0	0	0	0	0	0	0	0	0	0	0	0	0	0	0	0	0	0	0	0	0	0	0	0	0	0	0	0	0	0	0	0	0	0	0	0	0	0	0	0	0	0	0	3	0	0	0
[truncated: 1,471 more rows]
[truncated: 42 more columns]

## Sheet: Table S3
Table S3 ISS dust, AIT, ILMAH, and LP1 surfaces merged fungal ASV table
taxonomy	F01	F02	F03	F04	F05	F06	F07	F08	F09	F10	F11	F12	F13	F14	F15	F16	F17	F18	F19	F20	F21	F22	F23	F24	F25	F26	F27	F28	F29	F30	F31	F32	F33	F34	F35	F36	F37	F38	F39	F40	F41	F42	F43	F44	F45	F46	F47	F48	F49
k__Fungi	452	444	660	16	356	282	480	68	1860	94	3658	2660	2234	2894	4088	3632	3940	4068	4386	4288	4358	4544	3620	4104	4912	3864	3820	4276	4354	4280	1148	170	708	394	40	446	336	1322	176	86	4122	2046	3014	3346	2772	4758	4572	3314	5000
k__Fungi;p__Ascomycota	28	29	18	0	12	0	16	0	82	4	177	190	100	143	176	200	241	205	233	257	265	287	174	216	307	177	204	250	158	246	38	7	19	17	5	17	12	63	5	0	211	101	156	157	137	243	196	173	278
k__Fungi;p__Ascomycota;c__Archaeorhizomycetes;o__Archaeorhizomycetales;f__Archaeorhizomycetaceae;g__Archaeorhizomyces;s__unidentified	0	0	0	0	0	0	0	0	15	0	0	0	13	13	0	23	15	0	18	10	19	18	17	30	0	14	17	10	0	0	0	0	0	0	0	0	0	0	0	0	0	0	7	0	22	19	0	19	17
k__Fungi;p__Ascomycota;c__Archaeorhizomycetes;o__GS31;f__unidentified;g__unidentified;s__unidentified	24	15	25	0	11	8	22	9	37	0	80	87	78	74	62	97	105	81	81	80	88	87	85	97	80	66	102	90	99	81	18	0	15	14	0	15	10	21	7	5	58	70	57	54	95	97	110	50	143
k__Fungi;p__Ascomycota;c__Arthoniomycetes;o__Arthoniales;f__Arthoniales_family_Incertae_sedis;g__Arthothelium;s__Arthothelium_spectabile	0	0	0	0	0	0	0	0	0	0	0	0	0	0	0	0	0	0	0	0	0	0	0	0	0	0	0	0	0	0	0	0	0	0	0	0	0	0	0	0	0	0	0	0	0	0	0	0	0
k__Fungi;p__Ascomycota;c__Ascomycota_class_Incertae_sedis;o__Ascomycota_order_Incertae_sedis;f__Ascomycota_family_Incertae_sedis;g__Chaetosphaeronema;s__Chaetosphaeronema_sp	0	0	0	0	0	0	0	0	0	0	0	0	0	0	0	0	0	0	0	0	0	0	0	0	0	0	0	0	0	0	0	0	0	0	0	0	0	0	0	0	0	0	0	0	0	0	0	0	0
k__Fungi;p__Ascomycota;c__Ascomycota_class_Incertae_sedis;o__Ascomycota_order_Incertae_sedis;f__Ascomycota_family_Incertae_sedis;g__Chalara;s__Chalara_sp	0	0	0	0	0	0	0	0	0	0	0	0	0	0	0	0	0	0	0	0	0	0	0	0	0	0	0	0	0	0	0	0	0	0	0	0	0	0	0	0	0	0	0	0	0	0	0	0	0
k__Fungi;p__Ascomycota;c__Ascomycota_class_Incertae_sedis;o__Ascomycota_order_Incertae_sedis;f__Ascomycota_family_Incertae_sedis;g__Knufia;s__Knufia_cryptophialidica	0	0	0	0	0	0	0	0	0	0	0	0	0	0	0	0	0	0	0	0	0	0	0	0	0	0	0	0	0	0	0	0	0	0	0	0	0	0	0	0	0	0	0	0	0	0	0	0	0
k__Fungi;p__Ascomycota;c__Ascomycota_class_Incertae_sedis;o__Ascomycota_order_Incertae_sedis;f__Ascomycota_family_Incertae_sedis;g__Minimidochium;s__Minimidochium_sp	0	0	0	0	0	0	0	0	0	0	0	0	0	0	0	0	0	0	0	0	0	0	0	0	0	0	0	0	0	0	0	0	0	0	0	0	0	0	0	0	0	0	0	0	0	0	0	0	0
k__Fungi;p__Ascomycota;c__Ascomycota_class_Incertae_sedis;o__Ascomycota_order_Incertae_sedis;f__Ascomycota_family_Incertae_sedis;g__Phialemoniopsis;s__Phialemoniopsis_ocularis	0	0	0	0	0	0	0	0	0	0	0	0	0	0	0	0	0	0	0	0	0	0	0	0	0	0	0	0	0	0	0	0	0	0	0	0	0	0	0	0	0	0	0	0	0	0	0	0	0
k__Fungi;p__Ascomycota;c__Ascomycota_class_Incertae_sedis;o__Ascomycota_order_Incertae_sedis;f__Ascomycota_family_Incertae_sedis;g__Pseudorobillarda;s__Pseudorobillarda_sp	0	0	0	0	0	0	0	0	0	0	0	0	0	0	0	0	0	0	0	0	0	0	0	0	0	0	0	0	0	0	0	0	0	0	0	0	0	0	0	0	0	0	0	0	0	0	0	0	0
k__Fungi;p__Ascomycota;c__Ascomycota_class_Incertae_sedis;o__Ascomycota_order_Incertae_sedis;f__Ascomycota_family_Incertae_sedis;g__Radulidium;s__Radulidium_subulatum	0	0	0	0	0	0	0	0	0	0	0	0	0	0	0	0	0	0	0	0	0	0	0	0	0	0	0	0	0	0	0	0	0	0	0	0	0	0	0	0	0	0	0	0	0	0	0	0	0
k__Fungi;p__Ascomycota;c__Ascomycota_class_Incertae_sedis;o__Ascomycota_order_Incertae_sedis;f__Ascomycota_family_Incertae_sedis;g__Torula;s__Torula_sp	0	0	0	0	0	0	0	0	0	0	0	0	0	0	0	0	0	0	0	0	0	0	0	0	0	0	0	0	0	0	0	0	0	0	0	0	0	0	0	0	0	0	0	0	0	0	0	0	0
k__Fungi;p__Ascomycota;c__Ascomycota_class_Incertae_sedis;o__Ascomycota_order_Incertae_sedis;f__Ascomycota_family_Incertae_sedis;g__Xenoconiothyrium;s__Xenoconiothyrium_catenata	0	0	0	0	0	0	0	0	0	0	0	0	0	0	0	0	0	0	0	0	0	0	0	0	0	0	0	0	0	0	0	0	0	0	0	0	0	0	0	0	0	0	0	0	0	0	0	0	0
k__Fungi;p__Ascomycota;c__Ascomycota_class_Incertae_sedis;o__Ascomycota_order_Incertae_sedis;f__Ascomycota_family_Incertae_sedis;g__Zymoseptoria;s__Zymoseptoria_brevis	0	0	0	0	0	0	0	0	0	0	0	0	0	0	0	0	0	0	0	0	0	0	0	0	0	0	0	0	0	0	0	0	0	0	0	0	0	0	0	0	0	0	0	0	0	0	0	0	0
k__Fungi;p__Ascomycota;c__Ascomycota_class_Incertae_sedis;o__Ascomycota_order_Incertae_sedis;f__Ascomycota_family_Incertae_sedis;g__Zymoseptoria;s__Zymoseptoria_verkleyi	0	0	0	0	0	0	0	0	0	0	0	0	0	0	0	0	0	0	0	0	0	0	0	0	0	0	0	0	0	0	0	0	0	0	0	0	0	0	0	0	0	0	0	0	0	0	0	0	0
k__Fungi;p__Ascomycota;c__Dothideomycetes	0	0	0	0	0	0	0	0	0	0	0	0	0	2	3	0	3	0	0	0	0	0	0	7	2	0	3	0	2	0	0	0	0	0	0	0	0	0	0	0	2	0	0	0	0	0	7	0	3
k__Fungi;p__Ascomycota;c__Dothideomycetes;o__Botryosphaeriales;f__Botryosphaeriaceae;g__Botryosphaeria;s__Botryosphaeria_agaves	0	0	0	0	0	0	0	0	0	0	0	0	0	0	0	0	3	0	0	0	0	0	0	0	0	0	0	0	0	0	0	0	0	0	0	0	0	0	0	0	0	0	0	0	0	0	0	0	4
k__Fungi;p__Ascomycota;c__Dothideomycetes;o__Botryosphaeriales;f__Botryosphaeriaceae;g__Botryosphaeria;s__Botryosphaeria_sp_BJ10200_X	0	0	0	0	0	0	0	0	0	0	0	0	0	0	0	0	0	0	0	0	0	0	0	0	0	0	0	0	0	0	0	0	0	0	0	0	0	0	0	0	0	0	0	0	0	0	0	0	0
k__Fungi;p__Ascomycota;c__Dothideomycetes;o__Botryosphaeriales;f__Botryosphaeriaceae;g__Lasiodiplodia;s__Lasiodiplodia_margaritacea	0	0	0	0	0	0	0	0	0	0	0	0	0	0	0	0	0	0	0	0	0	0	0	0	0	0	0	0	0	0	0	0	0	0	0	0	0	0	0	0	0	0	0	0	0	0	0	0	0
k__Fungi;p__Ascomycota;c__Dothideomycetes;o__Botryosphaeriales;f__Botryosphaeriaceae;g__Macrophomina;s__Macrophomina_phaseolina	0	0	0	0	0	0	0	0	0	0	0	0	0	0	0	0	0	0	0	0	0	0	0	0	0	0	0	0	0	0	0	0	0	0	0	0	0	0	0	0	0	0	0	0	0	0	0	0	0
k__Fungi;p__Ascomycota;c__Dothideomycetes;o__Botryosphaeriales;f__Botryosphaeriales_family_Incertae_sedis;g__Camarosporium;s__Camarosporium_sp	0	0	0	0	0	0	0	0	0	0	0	0	0	0	0	0	0	0	0	0	0	0	0	0	0	0	0	0	0	0	0	0	0	0	0	0	0	0	0	0	0	0	0	0	0	0	0	0	0
k__Fungi;p__Ascomycota;c__Dothideomycetes;o__Botryosphaeriales;f__unclassified_Botryosphaeriales;g__unclassified_Botryosphaeriales;s__uncultured_Botryosphaeriales	0	0	0	0	0	0	0	0	0	0	0	0	0	0	0	0	0	0	0	0	0	0	0	0	0	0	0	0	0	0	0	0	0	0	0	0	0	0	0	0	0	0	0	0	0	0	0	0	0
k__Fungi;p__Ascomycota;c__Dothideomycetes;o__Capnodiales	0	0	0	0	0	0	0	0	0	0	0	0	0	0	7	3	0	3	0	2	5	0	0	0	11	2	0	0	3	4	3	0	0	0	0	0	0	0	0	0	6	0	7	7	7	0	0	2	9
k__Fungi;p__Ascomycota;c__Dothideomycetes;o__Capnodiales;f__Capnodiaceae;g__Antennariella;s__Antennariella_placitae	0	0	0	0	0	0	0	0	0	0	0	0	0	0	0	0	0	3	0	0	0	0	0	0	0	3	0	0	5	0	0	0	0	0	0	0	0	0	0	0	4	0	0	2	3	4	0	0	0
k__Fungi;p__Ascomycota;c__Dothideomycetes;o__Capnodiales;f__Capnodiaceae;g__Leptoxyphium;s__Leptoxyphium_glochidion	0	0	0	0	0	0	0	0	0	0	0	0	0	0	0	0	0	0	2	0	0	0	0	0	0	0	6	0	0	6	0	0	0	0	0	0	0	0	0	0	0	0	0	0	0	0	4	0	2
k__Fungi;p__Ascomycota;c__Dothideomycetes;o__Capnodiales;f__Capnodiales_family_Incertae_sedis;g__Capnobotryella;s__Capnobotryella_sp	0	0	0	0	0	0	0	0	0	0	0	0	0	0	0	0	0	0	0	0	0	0	0	0	0	0	0	0	0	0	0	0	0	0	0	0	0	0	0	0	0	0	0	0	0	0	0	0	0
k__Fungi;p__Ascomycota;c__Dothideomycetes;o__Capnodiales;f__Capnodiales_family_Incertae_sedis;g__Elasticomyces;s__Elasticomyces_elasticus	0	0	0	0	0	0	0	0	0	0	0	0	0	0	0	0	0	0	0	0	0	0	0	0	0	0	0	0	0	0	0	0	0	0	0	0	0	0	0	0	0	0	0	0	0	0	0	0	0
k__Fungi;p__Ascomycota;c__Dothideomycetes;o__Capnodiales;f__Capnodiales_family_Incertae_sedis;g__Pseudotaeniolina;s__Pseudotaeniolina_globosa	0	0	0	0	0	0	0	0	0	0	0	0	0	0	0	0	0	0	0	0	0	0	0	0	0	0	0	0	0	0	0	0	0	0	0	0	0	0	0	0	0	0	0	0	0	0	0	0	0
k__Fungi;p__Ascomycota;c__Dothideomycetes;o__Capnodiales;f__Capnodiales_family_Incertae_sedis;g__Rachicladosporium;s__Rachicladosporium_inconspicuum	0	0	0	0	0	0	0	0	0	0	0	0	0	0	0	0	0	0	0	0	0	0	0	0	0	0	0	0	0	0	0	0	0	0	0	0	0	0	0	0	0	0	0	0	0	0	0	0	0
k__Fungi;p__Ascomycota;c__Dothideomycetes;o__Capnodiales;f__Capnodiales_family_Incertae_sedis;g__Rachicladosporium;s__Rachicladosporium_luculiae	0	0	0	0	0	0	0	0	0	0	0	0	0	0	0	0	0	0	0	0	0	0	0	0	0	0	0	0	0	0	0	0	0	0	0	0	0	0	0	0	0	0	0	0	0	0	0	0	0
k__Fungi;p__Ascomycota;c__Dothideomycetes;o__Capnodiales;f__Capnodiales_family_Incertae_sedis;g__Toxicocladosporium;s__Toxicocladosporium_sp	0	0	0	0	0	0	0	0	0	0	0	0	0	0	0	0	0	0	0	0	0	0	0	0	0	0	0	0	0	0	0	0	0	0	0	0	0	0	0	0	0	0	0	0	0	0	0	0	0
k__Fungi;p__Ascomycota;c__Dothideomycetes;o__Capnodiales;f__Capnodiales_family_Incertae_sedis;g__Xenomeris;s__Xenomeris_juniperi	0	0	0	0	0	0	0	0	0	0	0	0	0	0	0	0	0	0	0	0	0	0	0	0	0	0	0	0	0	0	0	0	0	0	0	0	0	0	0	0	0	0	0	0	0	0	0	0	0
k__Fungi;p__Ascomycota;c__Dothideomycetes;o__Capnodiales;f__Cladosporiaceae;g__Cladosporium	0	0	0	0	0	0	0	0	0	0	0	0	0	0	0	0	0	0	0	0	0	0	0	0	0	0	0	0	0	0	0	0	0	0	0	0	0	8	0	0	0	0	0	0	0	0	0	0	0
k__Fungi;p__Ascomycota;c__Dothideomycetes;o__Capnodiales;f__Cladosporiaceae;g__Cladosporium;s__Cladosporium_delicatulum	0	0	0	0	0	0	0	0	0	0	0	0	0	0	0	0	0	0	0	0	0	0	0	0	0	0	0	0	0	0	0	0	0	0	0	0	0	0	0	0	0	0	0	0	0	0	0	0	0
k__Fungi;p__Ascomycota;c__Dothideomycetes;o__Capnodiales;f__Cladosporiaceae;g__Cladosporium;s__Cladosporium_halotolerans	0	0	0	0	0	0	0	0	0	0	0	0	0	0	0	0	0	0	0	0	0	0	0	0	0	0	0	0	0	0	0	0	0	0	0	0	0	0	0	0	0	0	0	0	0	0	0	0	0
k__Fungi;p__Ascomycota;c__Dothideomycetes;o__Capnodiales;f__Cladosporiaceae;g__Cladosporium;s__Cladosporium_sphaerospermum	18392	57600	708	2053	2709	61562	59690	9251	47	9355	8	0	0	5	8	0	6	14	263	11	8	7	0	0	11	0	14	0	0	0	44793	23128	50373	14736	13804	60100	54195	45666	9641	7976	3	0	12	11	0	15	8	9	15
k__Fungi;p__Ascomycota;c__Dothideomycetes;o__Capnodiales;f__Cladosporiaceae;g__Cladosporium;s__Cladosporium_tenuissimum	40	37	36	0	18	19	0	13	37	30	97	62	67	40	81	95	88	91	76	59	83	99	61	98	87	52	81	68	76	81	123	33	97	53	18	27	58	99	35	22	59	22	49	56	73	87	56	64	106
k__Fungi;p__Ascomycota;c__Dothideomycetes;o__Capnodiales;f__Cladosporiaceae;g__Cladosporium;s__Cladosporium_velox	0	0	0	0	0	0	0	0	0	0	0	0	0	0	0	0	0	0	0	0	0	0	0	0	0	0	0	0	0	0	0	0	0	0	0	0	0	0	0	20	0	0	0	0	0	0	0	0	0
k__Fungi;p__Ascomycota;c__Dothideomycetes;o__Capnodiales;f__Cladosporiaceae;g__Cladosporium;s__unidentified	0	0	0	0	0	0	0	0	0	0	0	0	0	0	0	0	0	0	0	0	0	0	0	0	0	0	0	0	0	0	9	0	6	0	0	18	0	0	0	0	0	0	0	0	0	0	0	0	0
k__Fungi;p__Ascomycota;c__Dothideomycetes;o__Capnodiales;f__Cladosporiaceae;g__Rachicladosporium;s__unidentified	0	2	3	0	0	4	0	0	0	0	11	0	5	3	4	0	0	5	9	8	3	10	0	0	7	0	9	6	6	0	0	2	0	0	0	0	0	5	0	0	8	0	10	0	0	7	8	2	7
k__Fungi;p__Ascomycota;c__Dothideomycetes;o__Capnodiales;f__Davidiellaceae;g__Cladosporium;s__Cladosporium_cladosporioides	0	0	0	0	0	0	0	0	0	0	0	0	0	0	0	0	0	0	0	0	0	0	0	0	0	0	0	0	0	0	0	0	0	0	0	0	0	0	0	0	0	0	0	0	0	0	0	0	0
k__Fungi;p__Ascomycota;c__Dothideomycetes;o__Capnodiales;f__Davidiellaceae;g__Cladosporium;s__Cladosporium_halotolerans	0	0	0	0	0	0	0	0	0	0	0	0	0	0	0	0	0	0	0	0	0	0	0	0	0	0	0	0	0	0	0	0	0	0	0	0	0	0	0	0	0	0	0	0	0	0	0	0	0
k__Fungi;p__Ascomycota;c__Dothideomycetes;o__Capnodiales;f__Davidiellaceae;g__Cladosporium;s__Cladosporium_sp_08CK033	0	0	0	0	0	0	0	0	0	0	0	0	0	0	0	0	0	0	0	0	0	0	0	0	0	0	0	0	0	0	0	0	0	0	0	0	0	0	0	0	0	0	0	0	0	0	0	0	0
k__Fungi;p__Ascomycota;c__Dothideomycetes;o__Capnodiales;f__Davidiellaceae;g__Cladosporium;s__Cladosporium_sp_A20D	0	0	0	0	0	0	0	0	0	0	0	0	0	0	0	0	0	0	0	0	0	0	0	0	0	0	0	0	0	0	0	0	0	0	0	0	0	0	0	0	0	0	0	0	0	0	0	0	0
k__Fungi;p__Ascomycota;c__Dothideomycetes;o__Capnodiales;f__Davidiellaceae;g__Davidiella;s__Davidiella_tassiana	0	0	0	0	0	0	0	0	0	0	0	0	0	0	0	0	0	0	0	0	0	0	0	0	0	0	0	0	0	0	0	0	0	0	0	0	0	0	0	0	0	0	0	0	0	0	0	0	0
k__Fungi;p__Ascomycota;c__Dothideomycetes;o__Capnodiales;f__Davidiellaceae;g__unclassified_Davidiellaceae;s__Davidiellaceae_sp_2_FH_2011	0	0	0	0	0	0	0	0	0	0	0	0	0	0	0	0	0	0	0	0	0	0	0	0	0	0	0	0	0	0	0	0	0	0	0	0	0	0	0	0	0	0	0	0	0	0	0	0	0
k__Fungi;p__Ascomycota;c__Dothideomycetes;o__Capnodiales;f__Dissoconiaceae;g__Ramichloridium;s__Ramichloridium_cucurbitae	0	0	0	0	0	0	0	0	0	0	0	0	0	0	0	0	0	0	0	0	0	0	0	0	0	0	0	0	0	0	0	0	0	0	0	0	0	0	0	0	3	0	0	0	0	4	0	0	0
k__Fungi;p__Ascomycota;c__Dothideomycetes;o__Capnodiales;f__Dissoconiaceae;g__Ramichloridium;s__Ramichloridium_luteum	0	0	0	0	0	0	0	0	0	0	0	0	0	0	0	0	0	0	0	0	0	3	0	3	0	0	0	0	0	0	0	0	0	0	0	0	0	0	0	0	0	0	0	0	0	0	0	0	0
k__Fungi;p__Ascomycota;c__Dothideomycetes;o__Capnodiales;f__Extremaceae;g__Vermiconia;s__Vermiconia_calcicola	0	0	0	0	0	0	0	0	0	0	0	0	0	0	0	0	0	0	0	0	0	0	0	0	0	0	0	0	0	0	0	0	0	0	0	0	0	0	0	0	0	0	0	0	0	0	0	0	0
k__Fungi;p__Ascomycota;c__Dothideomycetes;o__Capnodiales;f__Mycosphaerellaceae	0	0	0	0	0	0	0	0	0	0	0	0	0	0	0	0	0	0	0	0	0	0	0	0	0	0	0	0	3	0	0	0	0	0	0	0	0	0	0	0	0	0	0	0	0	4	0	0	0
k__Fungi;p__Ascomycota;c__Dothideomycetes;o__Capnodiales;f__Mycosphaerellaceae;g__Acrodontium	0	0	0	0	0	0	4	0	0	0	0	0	2	0	0	0	0	0	2	0	0	3	0	0	2	0	0	3	0	0	5	0	0	0	0	0	0	0	0	0	3	0	0	0	0	3	0	0	5
k__Fungi;p__Ascomycota;c__Dothideomycetes;o__Capnodiales;f__Mycosphaerellaceae;g__Acrodontium;s__Acrodontium_hydnicola	0	0	0	0	0	0	0	0	0	0	5	6	0	0	0	0	7	10	0	13	0	4	9	12	0	0	0	7	6	14	0	0	0	0	0	0	0	0	0	0	9	0	67	27	6	0	13	6	16
k__Fungi;p__Ascomycota;c__Dothideomycetes;o__Capnodiales;f__Mycosphaerellaceae;g__Dissoconium;s__Dissoconium_eucalypti	0	0	0	0	0	0	0	0	0	0	0	0	0	0	0	0	0	0	0	0	0	0	0	0	0	0	0	0	0	0	0	0	0	0	0	0	0	0	0	0	0	0	0	0	0	0	0	0	0
k__Fungi;p__Ascomycota;c__Dothideomycetes;o__Capnodiales;f__Mycosphaerellaceae;g__Mycosphaerella;s__Mycosphaerella_iridis	0	0	0	0	0	0	0	0	0	0	0	0	0	0	0	0	0	0	0	0	0	0	0	0	0	0	0	0	0	0	0	0	0	0	0	0	0	0	0	0	0	0	0	0	0	0	0	0	0
k__Fungi;p__Ascomycota;c__Dothideomycetes;o__Capnodiales;f__Mycosphaerellaceae;g__Mycosphaerella;s__Mycosphaerella_pseudocryptica	0	0	0	0	0	0	0	0	0	0	0	0	0	0	0	0	2	0	0	0	0	0	0	0	3	0	0	0	0	0	0	0	0	0	0	0	0	0	0	0	0	0	0	0	0	0	0	0	0
k__Fungi;p__Ascomycota;c__Dothideomycetes;o__Capnodiales;f__Mycosphaerellaceae;g__Mycosphaerella;s__Mycosphaerella_rubella	0	0	0	0	0	0	0	0	0	0	0	0	0	0	0	0	0	0	0	0	0	0	0	0	0	0	0	0	0	0	0	0	0	0	0	0	0	0	0	0	0	0	0	0	0	0	0	0	0
k__Fungi;p__Ascomycota;c__Dothideomycetes;o__Capnodiales;f__Mycosphaerellaceae;g__Mycosphaerella;s__Mycosphaerella_tassiana	0	0	0	0	0	0	0	0	0	0	112	0	0	0	0	70	112	0	0	0	0	42	0	168	84	0	56	0	0	112	350	0	126	98	0	0	0	182	0	42	0	0	126	84	0	0	84	0	238
k__Fungi;p__Ascomycota;c__Dothideomycetes;o__Capnodiales;f__Mycosphaerellaceae;g__Phaeophleospora;s__Phaeophleospora_stramenti	0	0	0	0	0	0	0	0	0	0	0	0	0	0	0	0	0	0	3	0	0	0	0	0	0	0	0	0	0	0	0	0	0	0	0	0	0	0	0	0	0	0	0	0	0	0	0	0	0
k__Fungi;p__Ascomycota;c__Dothideomycetes;o__Capnodiales;f__Mycosphaerellaceae;g__Pseudocercospora	0	0	0	0	0	0	0	0	0	0	0	0	0	0	0	0	0	0	7	0	0	0	0	0	0	0	0	0	0	0	0	0	0	0	0	0	0	0	0	0	0	0	0	0	0	0	0	0	0
k__Fungi;p__Ascomycota;c__Dothideomycetes;o__Capnodiales;f__Mycosphaerellaceae;g__Ramichloridium;s__Ramichloridium_luteum	0	0	0	0	0	0	0	0	0	0	0	0	0	0	0	0	0	0	0	0	0	0	0	0	0	0	0	0	0	0	0	0	0	0	0	0	0	0	0	0	0	0	0	0	0	0	0	0	0
k__Fungi;p__Ascomycota;c__Dothideomycetes;o__Capnodiales;f__Mycosphaerellaceae;g__Ramularia	0	0	0	0	0	0	0	0	0	0	0	0	0	0	0	0	0	0	0	0	0	0	0	0	0	0	0	0	0	0	0	0	0	0	0	0	0	2	0	0	0	0	0	0	0	0	0	0	0
k__Fungi;p__Ascomycota;c__Dothideomycetes;o__Capnodiales;f__Mycosphaerellaceae;g__Ramularia;s__Ramularia_sp	0	0	0	0	0	0	0	0	0	0	0	0	0	0	0	0	0	0	0	0	0	0	0	0	0	0	0	0	0	0	0	0	0	0	0	0	0	0	0	0	0	0	0	0	0	0	0	0	0
k__Fungi;p__Ascomycota;c__Dothideomycetes;o__Capnodiales;f__Mycosphaerellaceae;g__Ramularia;s__Ramularia_sp_KACC_42532	0	0	0	0	0	0	0	0	0	0	0	0	0	0	0	0	0	0	0	0	0	0	0	0	0	0	0	0	0	0	0	0	0	0	0	0	0	0	0	0	0	0	0	0	0	0	0	0	0
k__Fungi;p__Ascomycota;c__Dothideomycetes;o__Capnodiales;f__Mycosphaerellaceae;g__Ramularia;s__Ramularia_stellenboschensis	0	0	0	0	0	0	0	0	0	0	0	0	0	0	0	0	0	0	0	0	0	0	0	0	0	0	0	0	0	0	0	0	0	0	0	0	0	0	0	0	0	0	0	0	0	0	0	0	0
k__Fungi;p__Ascomycota;c__Dothideomycetes;o__Capnodiales;f__Mycosphaerellaceae;g__Septoria;s__cf_Septoria_sp_CPC_19311	0	0	0	0	0	0	0	0	0	0	0	0	0	0	0	0	0	0	0	0	0	0	0	0	0	0	0	0	0	0	0	0	0	0	0	0	0	0	0	0	0	0	0	0	0	0	0	0	0
k__Fungi;p__Ascomycota;c__Dothideomycetes;o__Capnodiales;f__Mycosphaerellaceae;g__Septoria;s__Septoria_cretae	5	0	6	0	0	2	0	0	0	0	3	0	3	4	6	2	6	0	0	0	8	5	0	3	0	0	5	5	0	0	7	0	3	0	0	0	0	2	0	0	0	0	0	0	8	0	3	5	4
k__Fungi;p__Ascomycota;c__Dothideomycetes;o__Capnodiales;f__Mycosphaerellaceae;g__Septoria;s__Septoria_glycinicola	0	0	0	0	0	0	0	0	0	0	0	0	0	0	0	0	0	0	0	0	0	0	0	0	0	0	0	0	0	0	0	0	0	0	0	0	0	0	0	0	0	0	0	0	0	0	0	0	0
k__Fungi;p__Ascomycota;c__Dothideomycetes;o__Capnodiales;f__Mycosphaerellaceae;g__Septoria;s__Septoria_sp_TCM_6	0	0	0	0	0	0	0	0	0	0	0	0	0	0	0	0	0	0	0	0	0	0	0	0	0	0	0	0	0	0	0	0	0	0	0	0	0	0	0	0	0	0	0	0	0	0	0	0	0
k__Fungi;p__Ascomycota;c__Dothideomycetes;o__Capnodiales;f__Mycosphaerellaceae;g__Stigmina;s__Stigmina_juniperina	0	0	0	0	0	0	0	0	0	0	0	0	0	0	0	0	0	0	0	0	0	0	0	0	0	0	0	0	0	0	0	0	0	0	0	0	0	0	0	0	0	0	0	0	0	0	0	0	0
k__Fungi;p__Ascomycota;c__Dothideomycetes;o__Capnodiales;f__Mycosphaerellaceae;g__unclassified_Mycosphaerellaceae;s__uncultured_Cladosporium	0	0	0	0	0	0	0	0	0	0	0	0	0	0	0	0	0	0	0	0	0	0	0	0	0	0	0	0	0	0	0	0	0	0	0	0	0	0	0	0	0	0	0	0	0	0	0	0	0
k__Fungi;p__Ascomycota;c__Dothideomycetes;o__Capnodiales;f__Mycosphaerellaceae;g__Xenosonderhenia;s__Xenosonderhenia_syzygii	0	0	0	0	0	0	0	0	0	0	0	0	0	0	0	0	0	0	0	0	0	0	0	0	0	0	0	0	0	0	0	0	0	0	0	0	0	0	0	0	0	0	0	0	0	0	0	0	0
k__Fungi;p__Ascomycota;c__Dothideomycetes;o__Capnodiales;f__Mycosphaerellaceae;g__Zasmidium	0	0	0	0	0	0	0	0	0	0	0	0	0	0	2	0	3	0	0	0	0	0	0	0	0	0	0	3	0	0	0	0	0	0	0	0	0	0	0	0	0	0	0	0	2	0	0	0	0
k__Fungi;p__Ascomycota;c__Dothideomycetes;o__Capnodiales;f__Mycosphaerellaceae;g__Zasmidium;s__Zasmidium_citrigriseum	0	0	0	0	0	0	0	0	0	0	0	0	0	0	0	0	0	0	0	0	0	0	0	0	0	0	0	0	0	0	0	0	0	0	0	0	0	0	0	0	0	0	0	0	0	0	0	0	0
k__Fungi;p__Ascomycota;c__Dothideomycetes;o__Capnodiales;f__Mycosphaerellaceae;g__Zymoseptoria	0	0	0	0	0	0	0	0	0	0	0	0	0	0	0	0	0	0	0	0	0	0	0	0	0	0	0	0	0	0	0	0	0	0	0	0	0	0	0	0	0	0	0	0	0	0	0	0	0
k__Fungi;p__Ascomycota;c__Dothideomycetes;o__Capnodiales;f__Neodevriesiaceae;g__Neodevriesia	0	0	0	0	0	0	0	0	0	0	0	0	0	0	0	0	0	0	0	0	0	0	0	0	0	0	0	0	0	0	0	0	0	0	0	0	0	0	0	0	0	0	0	0	0	0	0	0	0
k__Fungi;p__Ascomycota;c__Dothideomycetes;o__Capnodiales;f__Neodevriesiaceae;g__Neodevriesia;s__Neodevriesia_lagerstroemiae	0	0	0	0	0	0	0	0	0	0	0	0	0	0	0	0	0	0	3	0	0	0	0	0	0	0	0	0	0	0	0	0	0	0	0	0	0	0	0	0	0	0	0	0	0	0	0	0	0
k__Fungi;p__Ascomycota;c__Dothideomycetes;o__Capnodiales;f__Schizothyriaceae;g__Zygophiala;s__Zygophiala_inaequalis	0	0	0	0	0	0	0	0	0	0	0	0	0	0	0	0	0	0	0	0	0	0	0	0	0	0	0	0	0	0	0	0	0	0	0	0	0	0	0	0	0	0	0	0	0	0	0	0	0
k__Fungi;p__Ascomycota;c__Dothideomycetes;o__Capnodiales;f__Teratosphaeriaceae;g__Acidomyces;s__Acidomyces_sp_AK72/03	0	0	0	0	0	0	0	0	0	0	0	0	0	0	0	0	0	0	0	0	0	0	0	0	0	0	0	0	0	0	0	0	0	0	0	0	0	0	0	0	0	0	0	0	0	0	0	0	0
k__Fungi;p__Ascomycota;c__Dothideomycetes;o__Capnodiales;f__Teratosphaeriaceae;g__Devriesia;s__Devriesia_agapanthi	0	0	0	0	0	0	0	0	0	0	0	0	0	0	0	0	0	0	0	0	0	0	0	0	0	0	0	0	0	0	0	0	0	0	0	0	0	0	0	0	0	0	0	0	0	0	0	0	0
k__Fungi;p__Ascomycota;c__Dothideomycetes;o__Capnodiales;f__Teratosphaeriaceae;g__Devriesia;s__Devriesia_modesta	0	0	0	0	0	0	0	0	0	0	0	0	0	0	0	0	0	0	0	0	0	0	0	0	0	0	0	0	0	0	0	0	0	0	0	0	0	0	0	0	0	0	0	0	0	0	0	0	0
k__Fungi;p__Ascomycota;c__Dothideomycetes;o__Capnodiales;f__Teratosphaeriaceae;g__Devriesia;s__Devriesia_sp	0	0	0	0	0	0	0	0	0	0	0	0	0	0	0	0	0	0	0	0	0	0	0	0	0	0	0	0	0	0	0	0	0	0	0	0	0	0	0	0	0	0	0	0	0	0	0	0	0
k__Fungi;p__Ascomycota;c__Dothideomycetes;o__Capnodiales;f__Teratosphaeriaceae;g__Devriesia;s__Devriesia_strelitziicola	0	0	0	0	0	0	0	0	0	0	0	0	0	0	0	0	0	0	0	0	0	0	0	0	0	5	0	0	0	0	0	0	0	0	0	0	0	0	0	0	0	0	0	0	0	0	0	0	0
k__Fungi;p__Ascomycota;c__Dothideomycetes;o__Capnodiales;f__Teratosphaeriaceae;g__Devriesia;s__unidentified	0	0	0	0	0	0	0	0	0	0	0	0	4	0	0	2	2	0	3	0	4	6	0	0	0	0	0	0	0	0	0	0	0	0	0	0	0	0	0	0	0	0	0	0	0	0	0	0	2
k__Fungi;p__Ascomycota;c__Dothideomycetes;o__Capnodiales;f__Teratosphaeriaceae;g__Eupenidiella;s__Eupenidiella_venezuelensis	0	0	0	0	0	0	0	0	0	0	0	0	0	0	0	0	0	0	0	0	0	0	0	0	0	0	0	0	0	0	0	0	0	0	0	0	0	0	0	0	0	0	0	0	0	0	0	0	5
k__Fungi;p__Ascomycota;c__Dothideomycetes;o__Capnodiales;f__Teratosphaeriaceae;g__Pseudoteratosphaeria;s__Pseudoteratosphaeria_ohnowa	0	0	0	0	0	0	0	0	0	0	0	0	0	0	0	4	6	6	0	0	0	3	0	0	0	0	4	0	0	2	4	0	0	0	0	0	0	0	0	0	0	0	0	0	0	4	0	0	0
k__Fungi;p__Ascomycota;c__Dothideomycetes;o__Capnodiales;f__Teratosphaeriaceae;g__Teratosphaeria;s__Teratosphaeria_capensis	0	0	0	0	0	0	0	0	0	0	0	0	0	0	0	0	0	0	0	0	0	0	0	0	0	0	0	0	0	0	0	0	0	0	0	0	0	0	0	0	0	0	0	0	0	0	0	0	0
k__Fungi;p__Ascomycota;c__Dothideomycetes;o__Capnodiales;f__Teratosphaeriaceae;g__unclassified_Teratosphaeriaceae;s__uncultured_Devriesia	0	0	0	0	0	0	0	0	0	0	0	0	0	0	0	0	0	0	0	0	0	0	0	0	0	0	0	0	0	0	0	0	0	0	0	0	0	0	0	0	0	0	0	0	0	0	0	0	0
k__Fungi;p__Ascomycota;c__Dothideomycetes;o__Capnodiales;f__unclassified_Capnodiales;g__unclassified_Capnodiales;s__uncultured_Capnodiales	0	0	0	0	0	0	0	0	0	0	0	0	0	0	0	0	0	0	0	0	0	0	0	0	0	0	0	0	0	0	0	0	0	0	0	0	0	0	0	0	0	0	0	0	0	0	0	0	0
k__Fungi;p__Ascomycota;c__Dothideomycetes;o__Capnodiales;f__unidentified;g__unidentified;s__unidentified	0	0	0	0	0	0	0	0	0	0	0	0	0	0	0	9	6	0	0	0	0	4	0	0	6	0	0	0	4	0	0	0	0	0	0	0	0	0	0	0	5	0	0	0	0	2	0	0	0
k__Fungi;p__Ascomycota;c__Dothideomycetes;o__Dothideales	0	0	0	0	0	0	0	0	0	0	0	0	0	0	0	0	0	0	0	6	0	0	4	0	0	0	0	0	0	4	0	0	0	0	0	0	0	0	0	0	0	0	5	0	3	0	10	9	0
k__Fungi;p__Ascomycota;c__Dothideomycetes;o__Dothideales;f__Aureobasidiaceae;g__Aureobasidium;s__Aureobasidium_pullulans	0	0	0	0	0	0	0	0	0	0	0	0	0	0	0	0	0	0	0	0	0	0	0	0	0	0	0	0	0	0	0	0	0	0	0	0	0	0	0	0	0	0	0	0	0	0	0	0	0
k__Fungi;p__Ascomycota;c__Dothideomycetes;o__Dothideales;f__Aureobasidiaceae;g__Aureobasidium;s__Aureobasidium_thailandense	0	0	0	0	0	0	0	0	2	0	0	6	4	0	4	7	0	6	0	0	3	0	0	6	10	0	7	8	0	7	0	0	0	0	0	0	0	0	0	0	15	0	4	0	0	10	0	13	6
k__Fungi;p__Ascomycota;c__Dothideomycetes;o__Dothideales;f__Dothideaceae;g__Dothidea;s__Dothidea_insculpta	0	0	0	0	0	0	0	0	0	0	0	0	0	0	0	0	0	0	0	0	0	0	0	0	0	0	0	0	0	0	0	0	0	0	0	0	0	0	0	0	0	0	0	0	0	0	0	0	0
k__Fungi;p__Ascomycota;c__Dothideomycetes;o__Dothideales;f__Dothideaceae;g__Endoconidioma;s__Endoconidioma_populi	0	0	0	0	0	0	0	0	0	0	0	0	0	0	0	0	0	0	0	0	0	0	0	0	0	0	0	0	0	0	0	0	0	0	0	0	0	0	0	0	0	0	0	0	0	0	0	0	0
k__Fungi;p__Ascomycota;c__Dothideomycetes;o__Dothideales;f__Dothideales_fam_Incertae_sedis;g__Selenophoma;s__Selenophoma_mahoniae	0	3	0	0	0	0	0	2	0	0	4	0	0	0	0	0	5	0	0	0	0	9	0	7	0	0	0	0	5	0	0	0	0	0	0	0	0	0	0	0	0	0	0	0	0	0	0	0	0
k__Fungi;p__Ascomycota;c__Dothideomycetes;o__Dothideales;f__Dothioraceae;g__Aureobasidium;s__Aureobasidium_pullulans	0	0	0	0	0	0	0	0	0	0	0	0	0	0	0	0	0	0	0	0	0	0	0	0	0	0	0	0	0	0	0	0	0	0	0	0	0	0	0	0	0	0	0	0	0	0	0	0	0
k__Fungi;p__Ascomycota;c__Dothideomycetes;o__Dothideales;f__Dothioraceae;g__Aureobasidium;s__Aureobasidium_pullulans_var._namibiae	0	0	0	0	0	0	0	0	0	0	0	0	0	0	0	0	0	0	0	0	0	0	0	0	0	0	0	0	0	0	0	0	0	0	0	0	0	0	0	0	0	0	0	0	0	0	0	0	0
k__Fungi;p__Ascomycota;c__Dothideomycetes;o__Dothideales;f__Dothioraceae;g__Aureobasidium;s__Aureobasidium_sp	0	0	0	0	0	0	0	0	0	0	0	0	0	0	0	0	0	0	0	0	0	0	0	0	0	0	0	0	0	0	0	0	0	0	0	0	0	0	0	0	0	0	0	0	0	0	0	0	0
k__Fungi;p__Ascomycota;c__Dothideomycetes;o__Dothideales;f__Dothioraceae;g__Hormonema;s__Hormonema_sp	0	0	0	0	0	0	0	0	0	0	0	0	0	0	0	0	0	0	0	0	0	0	0	0	0	0	0	0	0	0	0	0	0	0	0	0	0	0	0	0	0	0	0	0	0	0	0	0	0
k__Fungi;p__Ascomycota;c__Dothideomycetes;o__Dothideales;f__Dothioraceae;g__Kabatiella;s__Kabatiella_bupleuri	0	0	0	0	0	0	0	0	0	0	0	0	0	0	0	0	0	0	0	0	0	0	0	0	0	0	0	0	0	0	0	0	0	0	0	0	0	0	0	0	0	0	0	0	0	0	0	0	0
k__Fungi;p__Ascomycota;c__Dothideomycetes;o__Dothideales;f__Dothioraceae;g__Kabatiella;s__Kabatiella_sp	0	0	0	0	0	0	0	0	0	0	0	0	0	0	0	0	0	0	0	0	0	0	0	0	0	0	0	0	0	0	0	0	0	0	0	0	0	0	0	0	0	0	0	0	0	0	0	0	0
k__Fungi;p__Ascomycota;c__Dothideomycetes;o__Dothideales;f__Dothioraceae;g__Pringsheimia;s__Pringsheimia_euphorbiae	0	0	0	0	0	0	0	0	0	0	0	0	0	0	0	0	0	0	0	0	0	0	0	0	0	0	0	0	0	0	0	0	0	0	0	0	0	0	0	0	0	0	0	0	0	0	0	0	0
k__Fungi;p__Ascomycota;c__Dothideomycetes;o__Dothideales;f__Dothioraceae;g__unclassified_Dothioraceae;s__Dothioraceae_sp	0	0	0	0	0	0	0	0	0	0	0	0	0	0	0	0	0	0	0	0	0	0	0	0	0	0	0	0	0	0	0	0	0	0	0	0	0	0	0	0	0	0	0	0	0	0	0	0	0
k__Fungi;p__Ascomycota;c__Dothideomycetes;o__Dothideales;f__unidentified;g__unidentified;s__unidentified	0	0	0	0	0	0	0	0	0	0	0	0	0	0	0	0	0	0	0	0	0	0	0	0	0	0	0	0	0	0	0	0	0	0	0	0	0	0	0	0	3	0	0	0	0	0	0	0	0
k__Fungi;p__Ascomycota;c__Dothideomycetes;o__Dothideomycetes_ord_Incertae_sedis;f__Dothideomycetes_fam_Incertae_sedis;g__Radulidium;s__Radulidium_epichloes	0	0	0	0	0	0	0	0	0	0	0	0	0	0	0	0	0	0	0	0	0	0	0	0	0	0	0	0	0	0	0	0	0	0	0	0	0	0	0	0	0	0	0	0	0	2	0	0	5
k__Fungi;p__Ascomycota;c__Dothideomycetes;o__Dothideomycetes_ord_Incertae_sedis;f__Eremomycetaceae;g__Arthrographis;s__unidentified	0	0	0	0	0	0	0	0	0	0	0	0	0	0	0	0	0	0	0	2	3	0	0	0	0	0	0	0	0	0	0	0	0	0	0	0	0	0	0	0	0	0	0	0	0	0	0	0	0
k__Fungi;p__Ascomycota;c__Dothideomycetes;o__Dothideomycetes_order_Incertae_sedis;f__Dothideomycetes_family_Incertae_sedis;g__Leptospora;s__Leptospora_rubella	0	0	0	0	0	0	0	0	0	0	0	0	0	0	0	0	0	0	0	0	0	0	0	0	0	0	0	0	0	0	0	0	0	0	0	0	0	0	0	0	0	0	0	0	0	0	0	0	0
k__Fungi;p__Ascomycota;c__Dothideomycetes;o__Dothideomycetes_order_Incertae_sedis;f__Pseudeurotiaceae;g__unclassified_Pseudeurotiaceae;s__Pseudeurotiaceae_sp	0	0	0	0	0	0	0	0	0	0	0	0	0	0	0	0	0	0	0	0	0	0	0	0	0	0	0	0	0	0	0	0	0	0	0	0	0	0	0	0	0	0	0	0	0	0	0	0	0
k__Fungi;p__Ascomycota;c__Dothideomycetes;o__Hysteriales;f__unidentified;g__unidentified;s__unidentified	0	0	0	0	0	0	0	0	0	0	0	0	0	2	0	2	0	0	0	5	5	0	0	0	0	0	0	0	0	0	0	0	0	0	0	0	0	0	0	0	0	5	0	0	0	3	4	4	0
k__Fungi;p__Ascomycota;c__Dothideomycetes;o__Myriangiales;f__Elsinoaceae;g__unclassified_Elsinoaceae;s__Elsinoaceae_sp_ZLY_2010b	0	0	0	0	0	0	0	0	0	0	0	0	0	0	0	0	0	0	0	0	0	0	0	0	0	0	0	0	0	0	0	0	0	0	0	0	0	0	0	0	0	0	0	0	0	0	0	0	0
k__Fungi;p__Ascomycota;c__Dothideomycetes;o__Pleosporales	0	0	0	0	0	0	0	0	0	0	0	0	0	0	0	0	0	0	0	0	6	0	0	0	0	0	0	0	0	0	0	0	0	0	0	0	0	0	0	0	0	0	0	0	0	0	0	3	0
k__Fungi;p__Ascomycota;c__Dothideomycetes;o__Pleosporales;f__Amorosiaceae;g__Angustimassarina;s__Angustimassarina_acerina	0	0	0	0	0	0	0	0	0	0	2	0	0	0	0	0	0	0	0	0	0	0	0	0	0	0	0	0	0	0	0	0	0	0	0	0	0	0	0	0	0	0	0	0	0	0	2	0	0
k__Fungi;p__Ascomycota;c__Dothideomycetes;o__Pleosporales;f__Bambusicolaceae;g__Palmiascoma;s__Palmiascoma_gregariascomum	0	0	0	0	0	0	0	0	0	0	0	0	0	0	0	0	0	0	0	0	0	0	0	0	0	0	0	0	0	0	0	0	0	0	0	0	0	0	0	0	0	0	0	0	0	0	0	0	0
k__Fungi;p__Ascomycota;c__Dothideomycetes;o__Pleosporales;f__Corynesporascaceae;g__Corynespora;s__Corynespora_cassiicola	0	0	0	0	0	0	0	0	0	0	0	0	0	0	0	0	0	0	0	0	0	0	0	0	0	0	0	0	0	0	0	0	0	0	0	0	0	0	0	0	0	0	0	0	0	0	0	0	0
k__Fungi;p__Ascomycota;c__Dothideomycetes;o__Pleosporales;f__Cucurbitariaceae;g__Pyrenochaeta;s__unidentified	0	0	0	0	0	0	0	0	0	0	0	0	0	0	0	0	0	0	0	0	0	0	0	0	0	0	0	0	0	0	0	0	0	0	0	0	0	0	0	0	0	0	0	0	0	0	0	0	0
k__Fungi;p__Ascomycota;c__Dothideomycetes;o__Pleosporales;f__Cucurbitariaceae;g__Pyrenochaetopsis;s__Pyrenochaetopsis_leptospora	0	5	0	0	0	0	0	0	0	0	0	0	0	0	0	0	0	0	0	0	0	0	0	0	0	0	0	0	0	0	0	0	0	2	0	0	0	6	3	0	0	0	2	0	0	0	0	0	0
k__Fungi;p__Ascomycota;c__Dothideomycetes;o__Pleosporales;f__Cucurbitariaceae;g__Pyrenochaetopsis;s__Pyrenochaetopsis_pratorum	0	0	0	0	0	0	0	0	0	0	0	0	0	0	0	0	0	0	0	0	0	0	0	0	0	0	0	0	0	0	0	0	0	0	0	0	0	0	0	0	0	0	0	0	0	0	0	0	0
k__Fungi;p__Ascomycota;c__Dothideomycetes;o__Pleosporales;f__Cucurbitariaceae;g__Pyrenochaetopsis;s__Pyrenochaetopsis_sp_NRRL_62966	0	0	0	0	0	0	0	0	0	0	0	0	0	0	0	0	0	0	0	0	0	0	0	0	0	0	0	0	0	0	0	0	0	0	0	0	0	0	0	0	0	0	0	0	0	0	0	0	0
k__Fungi;p__Ascomycota;c__Dothideomycetes;o__Pleosporales;f__Dictyosporiaceae;g__Pseudocoleophoma;s__Pseudocoleophoma_bauhiniae	0	0	0	0	0	0	0	0	0	0	0	0	0	0	0	2	0	0	0	0	0	0	0	0	0	0	0	0	0	0	0	0	0	0	0	0	0	0	0	0	0	0	0	0	0	0	0	0	0
k__Fungi;p__Ascomycota;c__Dothideomycetes;o__Pleosporales;f__Didymellaceae	0	0	0	0	0	0	0	0	4	0	0	0	0	0	0	0	0	0	0	0	3	0	0	0	8	0	0	2	0	0	0	0	0	0	0	0	0	0	0	0	0	0	4	0	0	0	0	0	0
k__Fungi;p__Ascomycota;c__Dothideomycetes;o__Pleosporales;f__Didymellaceae;g__Boeremia;s__Boeremia_exigua	0	0	0	0	0	0	0	0	0	0	0	0	0	0	0	0	0	0	0	0	0	0	0	0	0	0	0	0	0	0	0	0	0	0	0	0	0	0	0	0	0	0	0	0	0	0	0	0	0
k__Fungi;p__Ascomycota;c__Dothideomycetes;o__Pleosporales;f__Didymellaceae;g__Didymella;s__Didymella_urticicola	0	0	0	0	0	0	0	0	0	0	0	0	0	0	0	0	0	0	0	0	0	0	0	0	0	0	0	0	0	0	0	0	0	0	0	0	0	0	0	0	0	0	0	0	0	0	0	0	0
k__Fungi;p__Ascomycota;c__Dothideomycetes;o__Pleosporales;f__Didymellaceae;g__Epicoccum	0	0	0	0	0	0	0	0	0	0	0	0	0	0	0	0	0	0	0	0	0	0	0	8	0	0	0	0	0	0	0	0	0	0	0	0	0	0	0	0	0	0	0	0	0	7	0	0	0
k__Fungi;p__Ascomycota;c__Dothideomycetes;o__Pleosporales;f__Didymellaceae;g__Epicoccum;s__Epicoccum_draconis	0	0	0	0	0	0	0	0	0	0	0	0	0	0	0	0	0	0	0	0	0	0	0	0	0	4	0	0	0	0	0	0	0	0	0	0	0	0	0	0	0	0	0	0	0	0	12	0	0
k__Fungi;p__Ascomycota;c__Dothideomycetes;o__Pleosporales;f__Didymellaceae;g__Epicoccum;s__Epicoccum_thailandicum	0	0	0	0	0	0	0	0	0	0	0	5	0	0	7	0	0	6	10	0	11	12	5	0	0	0	6	0	8	6	0	0	0	0	0	0	0	0	0	0	0	0	0	6	0	4	0	6	0
k__Fungi;p__Ascomycota;c__Dothideomycetes;o__Pleosporales;f__Didymellaceae;g__Peyronellaea;s__Peyronellaea_eucalypti	0	0	0	0	0	0	0	0	0	0	0	0	0	0	0	0	0	0	0	0	0	0	0	0	0	0	0	0	0	0	0	0	0	0	0	0	0	0	0	0	0	0	0	0	0	0	0	0	0
k__Fungi;p__Ascomycota;c__Dothideomycetes;o__Pleosporales;f__Didymosphaeriaceae;g__Bimuria;s__Bimuria_novae-zelandiae	0	0	0	0	0	0	0	0	0	0	0	0	0	0	0	0	0	0	0	3	0	0	0	0	0	0	0	0	0	0	0	0	0	0	0	0	0	0	0	0	0	0	0	0	0	0	0	0	0
k__Fungi;p__Ascomycota;c__Dothideomycetes;o__Pleosporales;f__Didymosphaeriaceae;g__Didymosphaeria;s__Didymosphaeria_variabile	0	0	0	0	0	0	0	0	0	0	0	0	0	0	0	0	0	0	0	0	0	0	0	2	0	0	0	0	0	0	0	0	0	0	0	0	0	0	0	0	0	0	0	0	0	0	0	0	0
k__Fungi;p__Ascomycota;c__Dothideomycetes;o__Pleosporales;f__Didymosphaeriaceae;g__Kalmusia;s__Kalmusia_variispora	0	0	0	0	0	0	0	0	0	0	6	3	0	0	0	0	0	2	3	0	0	3	0	0	0	0	0	0	0	0	0	0	0	0	0	0	0	0	0	0	0	0	0	0	0	0	0	0	0
k__Fungi;p__Ascomycota;c__Dothideomycetes;o__Pleosporales;f__Didymosphaeriaceae;g__Neptunomyces;s__Neptunomyces_aureus	0	0	0	0	0	0	0	0	0	0	0	0	0	0	0	0	0	0	0	0	0	0	0	0	0	0	2	0	0	0	0	0	0	0	0	0	0	0	0	0	0	0	0	0	0	0	0	0	0
k__Fungi;p__Ascomycota;c__Dothideomycetes;o__Pleosporales;f__Didymosphaeriaceae;g__Paraconiothyrium;s__Paraconiothyrium_archidendri	0	0	0	0	0	0	0	0	0	0	0	0	0	0	0	0	0	0	0	0	0	0	0	0	0	0	0	2	3	0	0	0	0	0	0	0	0	0	0	0	0	0	0	0	0	0	4	0	4
k__Fungi;p__Ascomycota;c__Dothideomycetes;o__Pleosporales;f__Didymosphaeriaceae;g__Paraphaeosphaeria;s__Paraphaeosphaeria_parmeliae	0	0	0	0	0	0	0	0	0	0	5	0	0	5	0	7	0	11	11	5	0	0	2	0	8	8	6	0	9	0	4	0	0	0	0	0	0	2	0	0	0	2	0	7	0	0	4	0	0
k__Fungi;p__Ascomycota;c__Dothideomycetes;o__Pleosporales;f__Didymosphaeriaceae;g__Pseudopithomyces;s__Pseudopithomyces_rosae	0	0	0	0	0	0	0	0	2	0	2	0	0	0	0	0	0	0	7	3	0	0	0	0	2	0	0	0	3	5	0	0	0	0	0	0	0	0	0	0	4	0	0	0	0	0	0	6	0
k__Fungi;p__Ascomycota;c__Dothideomycetes;o__Pleosporales;f__Didymosphaeriaceae;g__Pseudopithomyces;s__unidentified	0	0	0	0	0	0	0	0	0	0	0	0	0	0	0	0	0	0	0	0	0	0	0	0	0	0	0	0	0	0	0	0	0	0	0	0	0	0	0	0	0	0	0	0	0	0	0	0	0
k__Fungi;p__Ascomycota;c__Dothideomycetes;o__Pleosporales;f__Leptosphaeriaceae;g__Coniothyrium;s__Coniothyrium_sidae	0	0	0	0	0	0	0	0	0	0	0	0	0	0	0	0	0	0	0	0	0	0	0	0	0	0	0	0	0	0	0	0	0	0	0	0	0	0	0	0	0	0	0	0	0	0	0	0	0
k__Fungi;p__Ascomycota;c__Dothideomycetes;o__Pleosporales;f__Leptosphaeriaceae;g__Leptosphaeria;s__Leptosphaeria_biglobosa	0	0	0	0	0	0	0	0	0	0	0	0	0	0	0	0	0	0	0	0	0	0	0	0	0	0	0	0	0	0	0	0	0	0	0	0	0	0	0	0	0	0	0	0	0	0	0	0	0
k__Fungi;p__Ascomycota;c__Dothideomycetes;o__Pleosporales;f__Leptosphaeriaceae;g__Leptosphaeria;s__Leptosphaeria_contecta	0	0	0	0	0	0	0	0	0	0	0	0	0	0	0	0	0	0	0	0	0	0	0	0	0	0	0	0	0	0	0	0	0	0	0	0	0	0	0	0	0	0	0	0	0	0	0	0	0
k__Fungi;p__Ascomycota;c__Dothideomycetes;o__Pleosporales;f__Leptosphaeriaceae;g__Leptosphaeria;s__Leptosphaeria_doliolum	0	0	0	0	0	0	0	0	0	0	0	0	0	0	0	0	0	0	0	0	0	0	0	0	0	0	0	0	0	0	0	0	0	0	0	0	0	0	0	0	0	0	0	0	0	0	0	0	0
k__Fungi;p__Ascomycota;c__Dothideomycetes;o__Pleosporales;f__Leptosphaeriaceae;g__Leptosphaeria;s__Leptosphaeria_pedicularis	0	0	0	0	0	0	0	0	0	0	0	0	0	0	0	0	0	0	0	0	0	0	0	0	0	0	0	0	0	0	0	0	0	0	0	0	0	0	0	0	0	0	0	0	0	0	0	0	0
k__Fungi;p__Ascomycota;c__Dothideomycetes;o__Pleosporales;f__Leptosphaeriaceae;g__Leptosphaeria;s__Leptosphaeria_sp_BLD2	0	0	0	0	0	0	0	0	0	0	0	0	0	0	0	0	0	0	0	0	0	0	0	0	0	0	0	0	0	0	0	0	0	0	0	0	0	0	0	0	0	0	0	0	0	0	0	0	0
k__Fungi;p__Ascomycota;c__Dothideomycetes;o__Pleosporales;f__Leptosphaeriaceae;g__Leptosphaeria;s__Leptosphaeria_sp_MH_2001	0	0	0	0	0	0	0	0	0	0	0	0	0	0	0	0	0	0	0	0	0	0	0	0	0	0	0	0	0	0	0	0	0	0	0	0	0	0	0	0	0	0	0	0	0	0	0	0	0
k__Fungi;p__Ascomycota;c__Dothideomycetes;o__Pleosporales;f__Leptosphaeriaceae;g__Leptosphaeria;s__Leptosphaeria_sydowii	0	0	0	0	0	0	0	0	0	0	0	0	0	0	0	0	0	0	0	0	0	0	0	0	0	0	0	0	0	0	0	0	0	0	0	0	0	0	0	0	0	0	0	0	0	0	0	0	0
k__Fungi;p__Ascomycota;c__Dothideomycetes;o__Pleosporales;f__Leptosphaeriaceae;g__Leptosphaeria;s__Leptosphaeria_typharum	0	0	0	0	0	0	0	0	0	0	0	0	0	0	0	0	0	0	0	0	0	0	0	0	0	0	0	0	0	0	0	0	0	0	0	0	0	0	0	0	0	0	0	0	0	0	0	0	0
k__Fungi;p__Ascomycota;c__Dothideomycetes;o__Pleosporales;f__Leptosphaeriaceae;g__Neosetophoma;s__Neosetophoma_sp	0	0	0	0	0	0	0	0	0	0	0	0	0	0	0	0	0	0	0	0	0	0	0	0	0	0	0	0	0	0	0	0	0	0	0	0	0	0	0	0	0	0	0	0	0	0	0	0	0
k__Fungi;p__Ascomycota;c__Dothideomycetes;o__Pleosporales;f__Leptosphaeriaceae;g__Plenodomus;s__Plenodomus_chrysanthemi	0	0	0	0	0	0	0	0	0	0	0	0	0	0	0	0	0	0	0	0	0	0	0	0	0	0	0	0	0	0	0	0	0	0	0	0	0	0	0	0	0	0	0	0	0	0	0	0	0
k__Fungi;p__Ascomycota;c__Dothideomycetes;o__Pleosporales;f__Leptosphaeriaceae;g__Plenodomus;s__Plenodomus_hendersoniae	0	0	0	0	0	0	0	0	0	0	0	0	0	0	0	0	0	0	0	0	0	0	0	0	0	0	0	0	0	0	0	0	0	0	0	0	0	0	0	0	0	0	0	0	0	0	0	0	0
k__Fungi;p__Ascomycota;c__Dothideomycetes;o__Pleosporales;f__Leptosphaeriaceae;g__Subplenodomus	0	0	0	0	0	0	0	0	0	0	0	0	0	0	0	0	0	0	0	0	0	3	0	0	0	0	0	0	0	0	0	0	0	0	0	0	0	0	0	0	0	0	0	0	0	0	0	0	0
k__Fungi;p__Ascomycota;c__Dothideomycetes;o__Pleosporales;f__Leptosphaeriaceae;g__unclassified_Leptosphaeriaceae;s__Leptosphaeriaceae_sp	0	0	0	0	0	0	0	0	0	0	0	0	0	0	0	0	0	0	0	0	0	0	0	0	0	0	0	0	0	0	0	0	0	0	0	0	0	0	0	0	0	0	0	0	0	0	0	0	0
k__Fungi;p__Ascomycota;c__Dothideomycetes;o__Pleosporales;f__Lophiostomataceae;g__Flabellascoma;s__unidentified	0	0	0	0	0	0	0	0	0	0	0	0	0	0	0	0	0	0	0	0	0	0	0	2	3	0	0	0	0	0	0	0	0	0	0	0	0	0	0	0	0	0	0	0	0	0	0	0	0
k__Fungi;p__Ascomycota;c__Dothideomycetes;o__Pleosporales;f__Lophiostomataceae;g__Lophiostoma;s__Lophiostoma_arundinis	0	0	0	0	0	0	0	0	0	0	0	0	0	0	0	0	0	0	0	0	0	0	0	0	0	0	0	0	0	0	0	0	0	0	0	0	0	0	0	0	0	0	0	0	0	0	0	0	0
k__Fungi;p__Ascomycota;c__Dothideomycetes;o__Pleosporales;f__Lophiostomataceae;g__Lophiostoma;s__Lophiostoma_chamaecyparidis	0	0	0	0	0	0	0	0	0	0	0	11	3	0	5	0	0	0	5	0	10	10	0	4	0	4	7	11	4	11	0	0	0	0	0	2	0	0	0	0	5	0	8	3	0	0	15	6	18
k__Fungi;p__Ascomycota;c__Dothideomycetes;o__Pleosporales;f__Lophiostomataceae;g__Lophiostoma;s__Lophiostoma_compressum	0	0	0	0	0	0	0	0	0	0	0	0	0	0	0	0	0	0	0	0	0	0	0	0	0	0	0	0	0	0	0	0	0	0	0	0	0	0	0	0	0	0	0	0	0	0	0	0	0
k__Fungi;p__Ascomycota;c__Dothideomycetes;o__Pleosporales;f__Lophiostomataceae;g__Lophiostoma;s__Lophiostoma_corticola	0	0	0	0	0	0	0	0	0	0	0	0	0	0	0	0	0	0	0	0	0	0	0	0	0	0	0	0	0	0	0	0	0	0	0	0	0	0	0	0	0	0	0	0	0	0	0	0	0
k__Fungi;p__Ascomycota;c__Dothideomycetes;o__Pleosporales;f__Lophiostomataceae;g__Lophiostoma;s__Lophiostoma_cynaroidis	0	0	0	0	0	0	0	0	0	0	0	0	0	0	0	0	0	0	0	0	0	0	0	0	0	0	0	0	0	0	0	0	0	0	0	0	0	0	0	0	0	0	0	0	0	0	0	0	0
k__Fungi;p__Ascomycota;c__Dothideomycetes;o__Pleosporales;f__Lophiostomataceae;g__Lophiostoma;s__Lophiostoma_sp	0	0	0	0	0	0	0	0	0	0	0	0	0	0	0	0	0	0	0	0	0	0	0	0	0	0	0	0	0	0	0	0	0	0	0	0	0	0	0	0	0	0	0	0	0	0	0	0	0
k__Fungi;p__Ascomycota;c__Dothideomycetes;o__Pleosporales;f__Montagnulaceae;g__Paraphaeosphaeria;s__Paraphaeosphaeria_pilleata	0	0	0	0	0	0	0	0	0	0	0	0	0	0	0	0	0	0	0	0	0	0	0	0	0	0	0	0	0	0	0	0	0	0	0	0	0	0	0	0	0	0	0	0	0	0	0	0	0
k__Fungi;p__Ascomycota;c__Dothideomycetes;o__Pleosporales;f__Montagnulaceae;g__Paraphaeosphaeria;s__Paraphaeosphaeria_sp_MDC2_5	0	0	0	0	0	0	0	0	0	0	0	0	0	0	0	0	0	0	0	0	0	0	0	0	0	0	0	0	0	0	0	0	0	0	0	0	0	0	0	0	0	0	0	0	0	0	0	0	0
k__Fungi;p__Ascomycota;c__Dothideomycetes;o__Pleosporales;f__Montagnulaceae;g__Paraphaeosphaeria;s__Paraphaeosphaeria_sp_TMS_2011	0	0	0	0	0	0	0	0	0	0	0	0	0	0	0	0	0	0	0	0	0	0	0	0	0	0	0	0	0	0	0	0	0	0	0	0	0	0	0	0	0	0	0	0	0	0	0	0	0
k__Fungi;p__Ascomycota;c__Dothideomycetes;o__Pleosporales;f__Montagnulaceae;g__unclassified_Montagnulaceae;s__Montagnulaceae_sp	0	0	0	0	0	0	0	0	0	0	0	0	0	0	0	0	0	0	0	0	0	0	0	0	0	0	0	0	0	0	0	0	0	0	0	0	0	0	0	0	0	0	0	0	0	0	0	0	0
k__Fungi;p__Ascomycota;c__Dothideomycetes;o__Pleosporales;f__Morosphaeriaceae	0	0	0	0	0	0	0	0	0	0	0	0	0	0	0	0	0	0	0	0	0	0	0	0	0	0	3	0	0	0	0	0	0	0	0	0	0	0	0	0	0	0	0	0	0	0	0	0	0
k__Fungi;p__Ascomycota;c__Dothideomycetes;o__Pleosporales;f__Morosphaeriaceae;g__Acrocalymma;s__Acrocalymma_walkeri	0	0	0	0	0	0	0	0	0	0	0	0	0	3	0	0	0	0	0	0	0	0	0	0	0	0	0	0	0	0	0	0	0	0	0	0	0	0	0	0	0	0	0	0	0	0	0	0	0
k__Fungi;p__Ascomycota;c__Dothideomycetes;o__Pleosporales;f__Neomassarinaceae;g__Neomassarina;s__Neomassarina_thailandica	0	0	0	0	0	0	0	0	0	0	0	0	0	0	0	0	0	0	0	0	0	0	0	0	0	0	0	0	0	0	0	0	0	0	0	0	0	0	0	0	0	0	0	0	0	4	0	0	0
k__Fungi;p__Ascomycota;c__Dothideomycetes;o__Pleosporales;f__Periconiaceae;g__Periconia;s__Periconia_echinochloae	0	0	0	0	0	0	0	0	0	0	0	0	0	0	0	0	0	0	0	0	0	0	0	0	0	0	0	0	0	0	0	0	0	0	0	0	0	0	0	0	0	0	0	7	0	0	0	0	0
k__Fungi;p__Ascomycota;c__Dothideomycetes;o__Pleosporales;f__Periconiaceae;g__Periconia;s__Periconia_homothallica	0	0	0	0	0	0	0	0	0	0	0	0	0	0	0	0	3	0	0	0	0	7	0	0	5	0	0	0	0	3	0	0	0	0	0	0	0	0	0	0	3	0	0	0	3	0	0	0	0
k__Fungi;p__Ascomycota;c__Dothideomycetes;o__Pleosporales;f__Periconiaceae;g__Periconia;s__Periconia_macrospinosa	0	0	0	0	0	0	0	0	0	0	0	0	0	0	0	0	0	0	0	0	0	0	0	0	0	0	0	0	0	0	0	0	0	0	0	0	0	0	0	0	0	0	0	0	0	0	0	0	0
k__Fungi;p__Ascomycota;c__Dothideomycetes;o__Pleosporales;f__Periconiaceae;g__Periconia;s__Periconia_neobrittanica	0	0	0	0	0	0	0	0	0	0	0	0	0	0	0	0	0	0	4	0	0	0	0	0	0	0	0	0	0	0	0	0	0	0	0	0	0	0	0	0	0	0	0	0	0	0	0	0	0
k__Fungi;p__Ascomycota;c__Dothideomycetes;o__Pleosporales;f__Periconiaceae;g__Periconia;s__Periconia_pseudodigitata	0	0	0	0	0	0	0	0	0	0	0	0	0	0	0	0	0	0	0	0	0	0	0	0	0	0	0	0	0	0	0	0	0	0	0	0	0	0	0	0	0	3	0	0	0	3	0	0	0
k__Fungi;p__Ascomycota;c__Dothideomycetes;o__Pleosporales;f__Periconiaceae;g__Periconia;s__unidentified	0	0	0	0	0	0	0	0	0	0	0	0	0	0	0	0	0	0	0	0	0	0	0	0	3	0	0	0	0	0	0	0	0	0	0	0	0	0	0	0	0	0	0	0	0	0	0	0	0
k__Fungi;p__Ascomycota;c__Dothideomycetes;o__Pleosporales;f__Phaeosphaeriaceae;g__Ampelomyces;s__Ampelomyces_quisqualis	0	0	0	0	0	0	0	0	0	0	0	0	0	0	0	0	0	0	0	0	0	0	0	0	0	0	0	0	0	0	0	0	0	0	0	0	0	0	0	0	0	0	0	0	0	0	0	0	0
k__Fungi;p__Ascomycota;c__Dothideomycetes;o__Pleosporales;f__Phaeosphaeriaceae;g__Eudarluca;s__Eudarluca_caricis	0	0	0	0	0	0	0	0	0	0	0	0	0	0	0	0	0	0	0	0	0	0	0	0	0	0	0	0	0	0	0	0	0	0	0	0	0	0	0	0	0	0	0	0	0	0	0	0	0
k__Fungi;p__Ascomycota;c__Dothideomycetes;o__Pleosporales;f__Phaeosphaeriaceae;g__Leptospora;s__Leptospora_rubella	0	0	0	0	0	0	0	0	0	0	0	2	0	0	0	0	0	0	0	0	0	0	0	0	0	0	0	0	0	0	0	0	0	0	0	0	0	0	0	0	0	0	0	0	0	0	0	0	0
k__Fungi;p__Ascomycota;c__Dothideomycetes;o__Pleosporales;f__Phaeosphaeriaceae;g__Neosetophoma;s__Neosetophoma_rosarum	0	0	0	0	0	0	0	0	0	0	0	0	0	0	0	0	0	0	0	0	0	0	0	0	0	0	0	0	0	0	0	0	0	0	0	0	0	0	0	0	0	0	0	0	0	0	0	0	0
k__Fungi;p__Ascomycota;c__Dothideomycetes;o__Pleosporales;f__Phaeosphaeriaceae;g__Neostagonospora;s__Neostagonospora_caricis	0	0	0	0	0	0	0	0	0	0	0	0	0	0	0	0	0	0	0	0	0	0	0	0	0	0	0	0	0	0	0	0	0	0	0	0	0	0	0	0	0	0	0	0	0	0	0	0	0
k__Fungi;p__Ascomycota;c__Dothideomycetes;o__Pleosporales;f__Phaeosphaeriaceae;g__Ophiosphaerella;s__Ophiosphaerella_sp	0	0	0	0	0	0	0	0	0	0	0	0	0	0	0	0	0	0	0	0	0	0	0	0	0	0	0	0	0	0	0	0	0	0	0	0	0	0	0	0	0	0	0	0	0	0	0	0	0
k__Fungi;p__Ascomycota;c__Dothideomycetes;o__Pleosporales;f__Phaeosphaeriaceae;g__Paraphoma;s__Paraphoma_fimeti	0	0	0	0	0	0	0	0	0	0	0	0	0	0	0	0	0	0	0	0	0	0	0	0	0	0	0	0	0	0	0	0	0	0	0	0	0	0	0	0	0	0	0	0	0	0	0	0	0
k__Fungi;p__Ascomycota;c__Dothideomycetes;o__Pleosporales;f__Phaeosphaeriaceae;g__Phaeodothis;s__Phaeodothis_winteri	0	0	0	0	0	0	0	0	0	0	0	0	2	0	0	0	0	0	0	0	0	0	0	0	0	0	0	0	0	0	0	0	0	0	0	0	0	0	0	0	0	0	0	0	0	0	2	0	0
k__Fungi;p__Ascomycota;c__Dothideomycetes;o__Pleosporales;f__Phaeosphaeriaceae;g__Phaeosphaeria	0	0	0	0	0	0	0	0	0	0	0	0	0	0	0	0	0	0	0	0	0	0	0	0	0	0	0	0	0	0	0	0	0	0	0	0	0	0	0	0	2	0	0	0	0	0	0	0	0
k__Fungi;p__Ascomycota;c__Dothideomycetes;o__Pleosporales;f__Phaeosphaeriaceae;g__Phaeosphaeria;s__Phaeosphaeria_ammophilae	0	0	0	0	0	0	0	0	0	0	0	0	0	0	0	0	0	0	0	0	0	0	0	0	0	0	0	0	0	0	0	0	0	0	0	0	0	0	0	0	0	0	0	0	0	0	0	0	0
k__Fungi;p__Ascomycota;c__Dothideomycetes;o__Pleosporales;f__Phaeosphaeriaceae;g__Phaeosphaeria;s__Phaeosphaeria_avenaria	0	0	0	0	0	0	0	0	0	0	0	0	0	0	0	0	0	0	0	0	0	0	0	0	0	0	0	0	0	0	0	0	0	0	0	0	0	0	0	0	0	0	0	0	0	0	0	0	0
k__Fungi;p__Ascomycota;c__Dothideomycetes;o__Pleosporales;f__Phaeosphaeriaceae;g__Phaeosphaeria;s__Phaeosphaeria_avenaria_f_sp_tritici_6_MM_2012	0	0	0	0	0	0	0	0	0	0	0	0	0	0	0	0	0	0	0	0	0	0	0	0	0	0	0	0	0	0	0	0	0	0	0	0	0	0	0	0	0	0	0	0	0	0	0	0	0
k__Fungi;p__Ascomycota;c__Dothideomycetes;o__Pleosporales;f__Phaeosphaeriaceae;g__Phaeosphaeria;s__Phaeosphaeria_caricicola	0	0	0	0	0	0	0	0	0	0	0	0	0	0	0	0	0	0	0	0	0	0	0	0	0	0	0	0	0	0	0	0	0	0	0	0	0	0	0	0	0	0	0	0	0	0	0	0	0
k__Fungi;p__Ascomycota;c__Dothideomycetes;o__Pleosporales;f__Phaeosphaeriaceae;g__Phaeosphaeria;s__Phaeosphaeria_juncicola	0	0	0	0	0	0	0	0	0	0	0	0	0	0	0	0	0	0	0	0	0	0	0	0	0	0	0	0	0	0	0	0	0	0	0	0	0	0	0	0	0	0	0	0	0	0	0	0	0
k__Fungi;p__Ascomycota;c__Dothideomycetes;o__Pleosporales;f__Phaeosphaeriaceae;g__Phaeosphaeria;s__Phaeosphaeria_lycopodina	0	0	0	0	0	0	0	0	0	0	0	0	0	0	0	0	0	0	0	0	0	0	0	0	0	0	0	0	0	0	0	0	0	0	0	0	0	0	0	0	0	0	0	0	0	0	0	0	0
k__Fungi;p__Ascomycota;c__Dothideomycetes;o__Pleosporales;f__Phaeosphaeriaceae;g__Phaeosphaeria;s__Phaeosphaeria_sp	0	0	0	0	0	0	0	0	0	0	0	0	0	0	0	0	0	0	0	0	0	0	0	0	0	0	0	0	0	0	0	0	0	0	0	0	0	0	0	0	0	0	0	0	0	0	0	0	0
k__Fungi;p__Ascomycota;c__Dothideomycetes;o__Pleosporales;f__Phaeosphaeriaceae;g__Phaeosphaeria;s__Phaeosphaeria_sp_107_YS_2010	0	0	0	0	0	0	0	0	0	0	0	0	0	0	0	0	0	0	0	0	0	0	0	0	0	0	0	0	0	0	0	0	0	0	0	0	0	0	0	0	0	0	0	0	0	0	0	0	0
k__Fungi;p__Ascomycota;c__Dothideomycetes;o__Pleosporales;f__Phaeosphaeriaceae;g__Phaeosphaeria;s__Phaeosphaeria_sp_HKC12	0	0	0	0	0	0	0	0	0	0	0	0	0	0	0	0	0	0	0	0	0	0	0	0	0	0	0	0	0	0	0	0	0	0	0	0	0	0	0	0	0	0	0	0	0	0	0	0	0
k__Fungi;p__Ascomycota;c__Dothideomycetes;o__Pleosporales;f__Phaeosphaeriaceae;g__Phaeosphaeria;s__Phaeosphaeria_sp_SS_1624	0	0	0	0	0	0	0	0	0	0	0	0	0	0	0	0	0	0	0	0	0	0	0	0	0	0	0	0	0	0	0	0	0	0	0	0	0	0	0	0	0	0	0	0	0	0	0	0	0
k__Fungi;p__Ascomycota;c__Dothideomycetes;o__Pleosporales;f__Phaeosphaeriaceae;g__Phaeosphaeria;s__Phaeosphaeria_sp_TMS_2011	0	0	0	0	0	0	0	0	0	0	0	0	0	0	0	0	0	0	0	0	0	0	0	0	0	0	0	0	0	0	0	0	0	0	0	0	0	0	0	0	0	0	0	0	0	0	0	0	0
k__Fungi;p__Ascomycota;c__Dothideomycetes;o__Pleosporales;f__Phaeosphaeriaceae;g__Phaeosphaeria;s__Phaeosphaeria_triglochinicola	0	0	0	0	0	0	0	0	0	0	0	0	0	0	0	0	0	0	0	0	0	0	0	0	0	0	0	0	0	0	0	0	0	0	0	0	0	0	0	0	0	0	0	0	0	0	0	0	0
k__Fungi;p__Ascomycota;c__Dothideomycetes;o__Pleosporales;f__Phaeosphaeriaceae;g__Sclerostagonospora;s__Sclerostagonospora_sp	0	0	0	0	0	0	0	0	0	0	0	0	0	0	0	0	0	0	0	0	0	0	0	0	0	0	0	0	0	0	0	0	0	0	0	0	0	0	0	0	0	0	0	0	0	0	0	0	0
k__Fungi;p__Ascomycota;c__Dothideomycetes;o__Pleosporales;f__Phaeosphaeriaceae;g__Sclerostagonospora;s__Sclerostagonospora_sp_87_YS_2010	0	0	0	0	0	0	0	0	0	0	0	0	0	0	0	0	0	0	0	0	0	0	0	0	0	0	0	0	0	0	0	0	0	0	0	0	0	0	0	0	0	0	0	0	0	0	0	0	0
k__Fungi;p__Ascomycota;c__Dothideomycetes;o__Pleosporales;f__Phaeosphaeriaceae;g__Setophoma;s__Setophoma_caverna	0	0	0	0	0	0	0	0	0	0	0	0	0	0	0	0	0	0	0	0	0	0	0	0	0	0	0	0	0	2	0	0	0	0	0	0	0	0	0	0	0	0	0	0	0	0	0	0	0
k__Fungi;p__Ascomycota;c__Dothideomycetes;o__Pleosporales;f__Phaeosphaeriaceae;g__Setophoma;s__Setophoma_terrestris	0	0	0	0	0	0	0	0	0	0	0	0	0	0	2	3	0	0	0	0	0	0	0	0	0	0	0	0	0	0	0	0	0	0	0	0	0	0	0	0	0	0	0	0	2	0	0	0	0
k__Fungi;p__Ascomycota;c__Dothideomycetes;o__Pleosporales;f__Phaeosphaeriaceae;g__Setophoma;s__unidentified	0	0	0	0	0	0	0	0	0	0	0	0	0	0	0	0	0	0	0	0	0	0	3	0	0	0	0	0	0	0	0	0	0	0	0	0	0	0	0	0	0	0	0	0	0	0	0	0	0
k__Fungi;p__Ascomycota;c__Dothideomycetes;o__Pleosporales;f__Phaeosphaeriaceae;g__Stagonospora;s__Stagonospora_pseudovitensis	0	0	0	0	0	0	0	0	0	0	0	0	0	0	0	0	0	0	0	0	0	0	0	0	0	0	0	0	0	0	0	0	0	0	0	0	0	0	0	0	0	0	0	0	0	0	0	0	0
k__Fungi;p__Ascomycota;c__Dothideomycetes;o__Pleosporales;f__Phaeosphaeriaceae;g__Stagonospora;s__Stagonospora_sp_AX113	0	0	0	0	0	0	0	0	0	0	0	0	0	0	0	0	0	0	0	0	0	0	0	0	0	0	0	0	0	0	0	0	0	0	0	0	0	0	0	0	0	0	0	0	0	0	0	0	0
k__Fungi;p__Ascomycota;c__Dothideomycetes;o__Pleosporales;f__Phaeosphaeriaceae;g__Stagonospora;s__Stagonospora_sp_VegaE2_84	0	0	0	0	0	0	0	0	0	0	0	0	0	0	0	0	0	0	0	0	0	0	0	0	0	0	0	0	0	0	0	0	0	0	0	0	0	0	0	0	0	0	0	0	0	0	0	0	0
k__Fungi;p__Ascomycota;c__Dothideomycetes;o__Pleosporales;f__Phaeosphaeriaceae;g__unclassified_Phaeosphaeriaceae;s__Phaeosphaeriaceae_sp	0	0	0	0	0	0	0	0	0	0	0	0	0	0	0	0	0	0	0	0	0	0	0	0	0	0	0	0	0	0	0	0	0	0	0	0	0	0	0	0	0	0	0	0	0	0	0	0	0
k__Fungi;p__Ascomycota;c__Dothideomycetes;o__Pleosporales;f__Pleosporaceae;g__Alternaria	0	0	0	0	0	0	0	0	0	0	0	0	0	0	0	0	0	0	0	0	0	0	0	0	12	0	0	0	0	0	0	0	0	0	0	0	0	0	0	0	0	0	0	0	0	0	0	0	0
k__Fungi;p__Ascomycota;c__Dothideomycetes;o__Pleosporales;f__Pleosporaceae;g__Alternaria;s__Alternaria_angustiovoidea	7	4	52	0	4	4	10	0	5	0	21	16	7	0	15	16	18	17	25	37	17	27	15	21	24	12	15	30	23	23	13	2	7	11	0	0	0	16	3	0	16	7	17	10	8	15	27	8	33
k__Fungi;p__Ascomycota;c__Dothideomycetes;o__Pleosporales;f__Pleosporaceae;g__Alternaria;s__Alternaria_cinerariae	0	0	0	0	0	0	0	0	0	0	0	0	0	0	0	0	0	0	0	0	0	0	0	0	0	0	0	0	0	0	0	0	0	0	0	0	0	0	0	0	0	0	0	0	0	0	0	0	0
k__Fungi;p__Ascomycota;c__Dothideomycetes;o__Pleosporales;f__Pleosporaceae;g__Alternaria;s__Alternaria_eichhorniae	0	0	0	0	0	0	0	0	0	0	0	0	0	0	0	0	0	0	0	0	0	0	0	0	0	0	0	0	0	0	0	0	0	0	0	0	0	0	0	0	0	0	0	0	0	0	0	0	0
k__Fungi;p__Ascomycota;c__Dothideomycetes;o__Pleosporales;f__Pleosporaceae;g__Alternaria;s__Alternaria_helianthiinficiens	0	0	0	0	0	0	0	0	0	0	0	0	0	0	0	0	0	0	0	0	0	0	0	0	0	0	0	0	0	0	0	0	0	0	0	0	0	0	0	0	0	0	0	0	0	0	0	0	0
k__Fungi;p__Ascomycota;c__Dothideomycetes;o__Pleosporales;f__Pleosporaceae;g__Alternaria;s__Alternaria_infectoria	0	0	0	0	0	0	0	0	0	0	0	0	0	0	0	0	0	0	0	0	0	0	0	0	0	0	0	0	0	0	0	0	0	0	0	0	0	0	0	0	0	0	0	0	0	0	0	0	0
k__Fungi;p__Ascomycota;c__Dothideomycetes;o__Pleosporales;f__Pleosporaceae;g__Alternaria;s__Alternaria_mali	0	0	0	0	0	0	0	0	0	0	0	0	0	0	0	0	0	0	0	0	0	0	0	0	0	0	0	0	0	0	0	0	0	0	0	0	0	0	0	0	0	0	0	0	0	0	0	0	0
k__Fungi;p__Ascomycota;c__Dothideomycetes;o__Pleosporales;f__Pleosporaceae;g__Alternaria;s__Alternaria_metachromatica	0	0	0	0	0	0	0	0	0	0	0	2	0	0	0	0	0	0	0	0	0	0	0	0	0	0	0	0	0	0	0	0	0	0	0	0	0	0	0	0	0	0	0	0	0	0	0	0	0
k__Fungi;p__Ascomycota;c__Dothideomycetes;o__Pleosporales;f__Pleosporaceae;g__Alternaria;s__Alternaria_porri	0	0	0	0	0	0	0	0	0	0	0	0	0	0	0	0	0	0	0	0	0	0	0	0	0	0	0	0	0	0	0	0	0	0	0	0	0	0	0	0	0	0	0	0	0	0	0	0	0
k__Fungi;p__Ascomycota;c__Dothideomycetes;o__Pleosporales;f__Pleosporaceae;g__Alternaria;s__Alternaria_pseudorostrata	0	0	0	0	0	0	0	0	0	0	0	0	0	0	0	0	0	0	0	0	0	0	0	0	0	0	0	0	0	0	0	0	0	0	0	0	0	0	0	0	0	0	0	0	0	0	0	0	0
k__Fungi;p__Ascomycota;c__Dothideomycetes;o__Pleosporales;f__Pleosporaceae;g__Alternaria;s__Alternaria_solani	0	0	0	0	0	0	0	0	0	0	0	0	0	0	0	0	0	0	0	0	0	0	0	0	0	0	0	0	0	0	0	0	0	0	0	0	0	0	0	0	0	0	0	0	0	0	0	0	0
k__Fungi;p__Ascomycota;c__Dothideomycetes;o__Pleosporales;f__Pleosporaceae;g__Alternaria;s__Alternaria_sp	0	0	0	0	0	0	0	0	0	0	0	0	0	0	0	0	0	0	0	0	0	0	0	0	0	0	0	0	0	0	0	0	0	0	0	0	0	0	0	0	0	0	0	0	0	0	0	0	0
k__Fungi;p__Ascomycota;c__Dothideomycetes;o__Pleosporales;f__Pleosporaceae;g__Alternaria;s__Alternaria_sp_E08	0	0	0	0	0	0	0	0	0	0	0	0	0	0	0	0	0	0	0	0	0	0	0	0	0	0	0	0	0	0	0	0	0	0	0	0	0	0	0	0	0	0	0	0	0	0	0	0	0
k__Fungi;p__Ascomycota;c__Dothideomycetes;o__Pleosporales;f__Pleosporaceae;g__Alternaria;s__Alternaria_sp_RS_4	0	0	0	0	0	0	0	0	0	0	0	0	0	0	0	0	0	0	0	0	0	0	0	0	0	0	0	0	0	0	0	0	0	0	0	0	0	0	0	0	0	0	0	0	0	0	0	0	0
k__Fungi;p__Ascomycota;c__Dothideomycetes;o__Pleosporales;f__Pleosporaceae;g__Alternaria;s__Alternaria_sp_zzz1740	0	0	0	0	0	0	0	0	0	0	0	0	0	0	0	0	0	0	0	0	0	0	0	0	0	0	0	0	0	0	0	0	0	0	0	0	0	0	0	0	0	0	0	0	0	0	0	0	0
k__Fungi;p__Ascomycota;c__Dothideomycetes;o__Pleosporales;f__Pleosporaceae;g__Bipolaris;s__Bipolaris_microstegii	0	0	0	0	0	0	0	0	0	0	0	0	0	0	0	0	0	0	0	0	0	0	0	0	0	0	0	0	0	0	0	0	0	0	0	0	0	0	0	0	0	0	0	0	0	0	0	0	0
k__Fungi;p__Ascomycota;c__Dothideomycetes;o__Pleosporales;f__Pleosporaceae;g__Chalastospora;s__Chalastospora_ellipsoidea	0	0	0	0	0	0	0	0	0	0	0	0	0	0	0	0	0	0	0	0	0	0	0	0	0	0	0	0	0	0	0	0	0	0	0	0	0	0	0	0	0	0	0	0	0	0	0	0	0
k__Fungi;p__Ascomycota;c__Dothideomycetes;o__Pleosporales;f__Pleosporaceae;g__Chalastospora;s__Chalastospora_obclavata	0	0	0	0	0	0	0	0	0	0	0	0	0	0	0	0	0	0	0	0	0	0	0	0	0	0	0	0	0	0	0	0	0	0	0	0	0	0	0	0	0	0	0	0	0	0	0	0	0
k__Fungi;p__Ascomycota;c__Dothideomycetes;o__Pleosporales;f__Pleosporaceae;g__Cochliobolus;s__Cochliobolus_intermedius	0	0	0	0	0	0	0	0	0	0	0	0	0	0	0	0	0	0	0	0	0	0	0	0	0	0	0	0	0	0	0	0	0	0	0	0	0	0	0	0	0	0	0	0	0	0	0	0	0
k__Fungi;p__Ascomycota;c__Dothideomycetes;o__Pleosporales;f__Pleosporaceae;g__Cochliobolus;s__Cochliobolus_sativus	0	0	0	0	0	0	0	0	0	0	0	0	0	0	0	0	0	0	0	0	0	0	0	0	0	0	0	0	0	0	0	0	0	0	0	0	0	0	0	0	0	0	0	0	0	0	0	0	0
k__Fungi;p__Ascomycota;c__Dothideomycetes;o__Pleosporales;f__Pleosporaceae;g__Cochliobolus;s__Cochliobolus_sp_G2_20	0	0	0	0	0	0	0	0	0	0	0	0	0	0	0	0	0	0	0	0	0	0	0	0	0	0	0	0	0	0	0	0	0	0	0	0	0	0	0	0	0	0	0	0	0	0	0	0	0
k__Fungi;p__Ascomycota;c__Dothideomycetes;o__Pleosporales;f__Pleosporaceae;g__Curvularia;s__Curvularia_sorghina	0	0	0	0	0	0	0	0	0	0	0	0	0	0	3	3	3	4	0	0	2	0	0	0	3	4	0	0	5	0	0	0	0	0	0	0	0	0	0	0	0	0	0	0	0	0	0	0	5
k__Fungi;p__Ascomycota;c__Dothideomycetes;o__Pleosporales;f__Pleosporaceae;g__Curvularia;s__Curvularia_sp_P2E2	0	0	0	0	0	0	0	0	0	0	0	0	0	0	0	0	0	0	0	0	0	0	0	0	0	0	0	0	0	0	0	0	0	0	0	0	0	0	0	0	0	0	0	0	0	0	0	0	0
k__Fungi;p__Ascomycota;c__Dothideomycetes;o__Pleosporales;f__Pleosporaceae;g__Dendryphion;s__Dendryphion_sp	0	0	0	0	0	0	0	0	0	0	0	0	0	0	0	0	0	0	0	0	0	0	0	0	0	0	0	0	0	0	0	0	0	0	0	0	0	0	0	0	0	0	0	0	0	0	0	0	0
k__Fungi;p__Ascomycota;c__Dothideomycetes;o__Pleosporales;f__Pleosporaceae;g__Drechslera;s__Drechslera_poae	0	0	0	0	0	0	0	0	0	0	0	0	0	0	0	0	0	0	0	0	0	0	0	0	0	0	0	0	0	0	0	0	0	0	0	0	0	0	0	0	0	0	0	0	0	0	0	0	0
k__Fungi;p__Ascomycota;c__Dothideomycetes;o__Pleosporales;f__Pleosporaceae;g__Epicoccum;s__Epicoccum_nigrum	0	0	0	0	0	0	0	0	0	0	0	0	0	0	0	0	0	0	0	0	0	0	0	0	0	0	0	0	0	0	0	0	0	0	0	0	0	0	0	0	0	0	0	0	0	0	0	0	0
k__Fungi;p__Ascomycota;c__Dothideomycetes;o__Pleosporales;f__Pleosporaceae;g__Epicoccum;s__Epicoccum_sp_DH_2	0	0	0	0	0	0	0	0	0	0	0	0	0	0	0	0	0	0	0	0	0	0	0	0	0	0	0	0	0	0	0	0	0	0	0	0	0	0	0	0	0	0	0	0	0	0	0	0	0
k__Fungi;p__Ascomycota;c__Dothideomycetes;o__Pleosporales;f__Pleosporaceae;g__Epicoccum;s__Epicoccum_sp_NFW7	0	0	0	0	0	0	0	0	0	0	0	0	0	0	0	0	0	0	0	0	0	0	0	0	0	0	0	0	0	0	0	0	0	0	0	0	0	0	0	0	0	0	0	0	0	0	0	0	0
k__Fungi;p__Ascomycota;c__Dothideomycetes;o__Pleosporales;f__Pleosporaceae;g__Pleospora;s__Pleospora_betae	0	0	0	0	0	0	0	0	0	0	0	0	0	0	0	0	0	0	0	0	0	0	0	0	0	0	0	0	0	0	0	0	0	0	0	0	0	0	0	0	0	0	0	0	0	0	0	0	0
k__Fungi;p__Ascomycota;c__Dothideomycetes;o__Pleosporales;f__Pleosporaceae;g__Pleospora;s__Pleospora_herbarum	0	0	0	0	0	0	0	0	0	0	0	0	0	0	0	0	0	0	0	0	0	0	0	0	0	0	0	0	0	0	0	0	0	0	0	0	0	0	0	0	0	0	0	0	0	0	0	0	0
k__Fungi;p__Ascomycota;c__Dothideomycetes;o__Pleosporales;f__Pleosporaceae;g__Pyrenophora;s__Pyrenophora_avenae	0	0	0	0	0	0	0	0	0	0	0	0	0	0	0	0	0	0	0	0	0	0	0	0	0	0	0	0	0	0	0	0	0	0	0	0	0	0	0	0	0	0	0	0	0	0	0	0	0
k__Fungi;p__Ascomycota;c__Dothideomycetes;o__Pleosporales;f__Pleosporaceae;g__Pyrenophora;s__Pyrenophora_graminea	0	0	0	0	0	0	0	0	0	0	0	0	0	0	0	0	0	0	0	0	0	0	0	0	0	0	0	0	0	0	0	0	0	0	0	0	0	0	0	0	0	0	0	0	0	0	0	0	0
k__Fungi;p__Ascomycota;c__Dothideomycetes;o__Pleosporales;f__Pleosporaceae;g__Pyrenophora;s__Pyrenophora_tritici_repentis	0	0	0	0	0	0	0	0	0	0	0	0	0	0	0	0	0	0	0	0	0	0	0	0	0	0	0	0	0	0	0	0	0	0	0	0	0	0	0	0	0	0	0	0	0	0	0	0	0
k__Fungi;p__Ascomycota;c__Dothideomycetes;o__Pleosporales;f__Pleosporaceae;g__Setosphaeria;s__Setosphaeria_turcica	0	0	0	0	0	0	0	0	0	0	0	0	0	0	0	0	0	0	0	0	0	0	0	0	0	0	0	0	0	0	0	0	0	0	0	0	0	0	0	0	0	0	0	0	0	0	0	0	0
k__Fungi;p__Ascomycota;c__Dothideomycetes;o__Pleosporales;f__Pleosporaceae;g__Stemphylium;s__Stemphylium_eturmiunum	0	0	0	0	0	0	0	0	0	0	0	0	0	0	0	0	0	0	0	0	0	0	0	0	0	0	0	0	0	0	0	0	0	0	0	0	0	0	0	0	0	0	0	0	0	0	0	0	3
k__Fungi;p__Ascomycota;c__Dothideomycetes;o__Pleosporales;f__Pleosporaceae;g__Ulocladium	0	0	0	0	0	0	0	0	0	0	0	0	0	0	0	0	0	0	0	0	0	0	0	0	0	0	0	0	0	0	0	0	0	0	0	0	0	0	0	0	0	0	0	0	0	0	0	0	0
k__Fungi;p__Ascomycota;c__Dothideomycetes;o__Pleosporales;f__Pleosporaceae;g__unclassified_Pleosporaceae;s__Neocamarosporium_goegapense	0	0	0	0	0	0	0	0	0	0	0	0	0	0	0	0	0	0	0	0	0	0	0	0	0	0	0	0	0	0	0	0	0	0	0	0	0	0	0	0	0	0	0	0	0	0	0	0	0
k__Fungi;p__Ascomycota;c__Dothideomycetes;o__Pleosporales;f__Pleosporaceae;g__unclassified_Pleosporaceae;s__Pleosporaceae_sp	0	0	0	0	0	0	0	0	0	0	0	0	0	0	0	0	0	0	0	0	0	0	0	0	0	0	0	0	0	0	0	0	0	0	0	0	0	0	0	0	0	0	0	0	0	0	0	0	0
k__Fungi;p__Ascomycota;c__Dothideomycetes;o__Pleosporales;f__Pleosporaceae;g__unclassified_Pleosporaceae;s__Pleosporaceae_sp_RS_5	0	0	0	0	0	0	0	0	0	0	0	0	0	0	0	0	0	0	0	0	0	0	0	0	0	0	0	0	0	0	0	0	0	0	0	0	0	0	0	0	0	0	0	0	0	0	0	0	0
k__Fungi;p__Ascomycota;c__Dothideomycetes;o__Pleosporales;f__Pleosporaceae;g__unclassified_Pleosporaceae;s__uncultured_Alternaria	0	0	0	0	0	0	0	0	0	0	0	0	0	0	0	0	0	0	0	0	0	0	0	0	0	0	0	0	0	0	0	0	0	0	0	0	0	0	0	0	0	0	0	0	0	0	0	0	0
k__Fungi;p__Ascomycota;c__Dothideomycetes;o__Pleosporales;f__Pleosporales_fam_Incertae_sedis;g__Parapyrenochaeta;s__unidentified	0	0	0	0	0	0	0	0	0	0	0	0	0	0	0	0	0	0	0	0	0	3	0	0	0	0	0	0	0	0	0	0	0	0	0	0	0	0	0	0	2	0	0	0	0	0	0	0	0
k__Fungi;p__Ascomycota;c__Dothideomycetes;o__Pleosporales;f__Pleosporales_fam_Incertae_sedis;g__Pseudochaetosphaeronema;s__Pseudochaetosphaeronema_siamensis	0	0	0	0	0	0	0	0	0	0	0	0	0	0	0	0	0	0	0	0	0	0	0	0	0	0	2	0	0	0	0	0	0	0	0	0	0	0	0	0	0	0	0	0	0	0	0	0	0
k__Fungi;p__Ascomycota;c__Dothideomycetes;o__Pleosporales;f__Pleosporales_fam_Incertae_sedis;g__Pseudochaetosphaeronema;s__unidentified	0	0	0	0	0	0	0	0	0	0	0	0	0	0	0	0	0	0	0	0	0	0	0	0	0	0	0	2	0	0	0	0	0	0	0	0	0	0	0	0	0	0	0	0	0	0	0	0	3
k__Fungi;p__Ascomycota;c__Dothideomycetes;o__Pleosporales;f__Pleosporales_family_Incertae_sedis;g__Ascochyta;s__Ascochyta_manawaorae	0	0	0	0	0	0	0	0	0	0	0	0	0	0	0	0	0	0	0	0	0	0	0	0	0	0	0	0	0	0	0	0	0	0	0	0	0	0	0	0	0	0	0	0	0	0	0	0	0
k__Fungi;p__Ascomycota;c__Dothideomycetes;o__Pleosporales;f__Pleosporales_family_Incertae_sedis;g__Ascochyta;s__Ascochyta_sp	0	0	0	0	0	0	0	0	0	0	0	0	0	0	0	0	0	0	0	0	0	0	0	0	0	0	0	0	0	0	0	0	0	0	0	0	0	0	0	0	0	0	0	0	0	0	0	0	0
k__Fungi;p__Ascomycota;c__Dothideomycetes;o__Pleosporales;f__Pleosporales_family_Incertae_sedis;g__Didymella;s__Didymella_applanata	0	0	0	0	0	0	0	0	0	0	0	0	0	0	0	0	0	0	0	0	0	0	0	0	0	0	0	0	0	0	0	0	0	0	0	0	0	0	0	0	0	0	0	0	0	0	0	0	0
k__Fungi;p__Ascomycota;c__Dothideomycetes;o__Pleosporales;f__Pleosporales_family_Incertae_sedis;g__Didymella;s__Didymella_sp	0	0	0	0	0	0	0	0	0	0	0	0	0	0	0	0	0	0	0	0	0	0	0	0	0	0	0	0	0	0	0	0	0	0	0	0	0	0	0	0	0	0	0	0	0	0	0	0	0
k__Fungi;p__Ascomycota;c__Dothideomycetes;o__Pleosporales;f__Pleosporales_family_Incertae_sedis;g__Didymella;s__Didymella_vitalbina	0	0	0	0	0	0	0	0	0	0	0	0	0	0	0	0	0	0	0	0	0	0	0	0	0	0	0	0	0	0	0	0	0	0	0	0	0	0	0	0	0	0	0	0	0	0	0	0	0
k__Fungi;p__Ascomycota;c__Dothideomycetes;o__Pleosporales;f__Pleosporales_family_Incertae_sedis;g__Herpotrichia;s__Herpotrichia_coulteri	0	0	0	0	0	0	0	0	0	0	0	0	0	0	0	0	0	0	0	0	0	0	0	0	0	0	0	0	0	0	0	0	0	0	0	0	0	0	0	0	0	0	0	0	0	0	0	0	0
k__Fungi;p__Ascomycota;c__Dothideomycetes;o__Pleosporales;f__Pleosporales_family_Incertae_sedis;g__Macroventuria;s__Macroventuria_anomochaeta	0	0	0	0	0	0	0	0	0	0	0	0	0	0	0	0	0	0	0	0	0	0	0	0	0	0	0	0	0	0	0	0	0	0	0	0	0	0	0	0	0	0	0	0	0	0	0	0	0
k__Fungi;p__Ascomycota;c__Dothideomycetes;o__Pleosporales;f__Pleosporales_family_Incertae_sedis;g__Mycocentrospora;s__Mycocentrospora_sp	0	0	0	0	0	0	0	0	0	0	0	0	0	0	0	0	0	0	0	0	0	0	0	0	0	0	0	0	0	0	0	0	0	0	0	0	0	0	0	0	0	0	0	0	0	0	0	0	0
k__Fungi;p__Ascomycota;c__Dothideomycetes;o__Pleosporales;f__Pleosporales_family_Incertae_sedis;g__Neophaeosphaeria;s__Neophaeosphaeria_barrii	0	0	0	0	0	0	0	0	0	0	0	0	0	0	0	0	0	0	0	0	0	0	0	0	0	0	0	0	0	0	0	0	0	0	0	0	0	0	0	0	0	0	0	0	0	0	0	0	0
k__Fungi;p__Ascomycota;c__Dothideomycetes;o__Pleosporales;f__Pleosporales_family_Incertae_sedis;g__Ochrocladosporium;s__Ochrocladosporium_elatum	0	0	0	0	0	0	0	0	0	0	0	0	0	0	0	0	0	0	0	0	0	0	0	0	0	0	0	0	0	0	0	0	0	0	0	0	0	0	0	0	0	0	0	0	0	0	0	0	0
k__Fungi;p__Ascomycota;c__Dothideomycetes;o__Pleosporales;f__Pleosporales_family_Incertae_sedis;g__Ochrocladosporium;s__Ochrocladosporium_sp	0	0	0	0	0	0	0	0	0	0	0	0	0	0	0	0	0	0	0	0	0	0	0	0	0	0	0	0	0	0	0	0	0	0	0	0	0	0	0	0	0	0	0	0	0	0	0	0	0
k__Fungi;p__Ascomycota;c__Dothideomycetes;o__Pleosporales;f__Pleosporales_family_Incertae_sedis;g__Periconia;s__Periconia_sp	0	0	0	0	0	0	0	0	0	0	0	0	0	0	0	0	0	0	0	0	0	0	0	0	0	0	0	0	0	0	0	0	0	0	0	0	0	0	0	0	0	0	0	0	0	0	0	0	0
k__Fungi;p__Ascomycota;c__Dothideomycetes;o__Pleosporales;f__Pleosporales_family_Incertae_sedis;g__Periconia;s__Periconia_sp_BP9	0	0	0	0	0	0	0	0	0	0	0	0	0	0	0	0	0	0	0	0	0	0	0	0	0	0	0	0	0	0	0	0	0	0	0	0	0	0	0	0	0	0	0	0	0	0	0	0	0
k__Fungi;p__Ascomycota;c__Dothideomycetes;o__Pleosporales;f__Pleosporales_family_Incertae_sedis;g__Periconia;s__Periconia_sp_CY137	0	0	0	0	0	0	0	0	0	0	0	0	0	0	0	0	0	0	0	0	0	0	0	0	0	0	0	0	0	0	0	0	0	0	0	0	0	0	0	0	0	0	0	0	0	0	0	0	0
k__Fungi;p__Ascomycota;c__Dothideomycetes;o__Pleosporales;f__Pleosporales_family_Incertae_sedis;g__Periconia;s__Periconia_sp_CY191	0	0	0	0	0	0	0	0	0	0	0	0	0	0	0	0	0	0	0	0	0	0	0	0	0	0	0	0	0	0	0	0	0	0	0	0	0	0	0	0	0	0	0	0	0	0	0	0	0
k__Fungi;p__Ascomycota;c__Dothideomycetes;o__Pleosporales;f__Pleosporales_family_Incertae_sedis;g__Peyronellaea;s__Peyronellaea_glomerata	0	0	0	0	0	0	0	0	0	0	0	0	0	0	0	0	0	0	0	0	0	0	0	0	0	0	0	0	0	0	0	0	0	0	0	0	0	0	0	0	0	0	0	0	0	0	0	0	0
k__Fungi;p__Ascomycota;c__Dothideomycetes;o__Pleosporales;f__Pleosporales_family_Incertae_sedis;g__Peyronellaea;s__Peyronellaea_sancta	0	0	0	0	0	0	0	0	0	0	0	0	0	0	0	0	0	0	0	0	0	0	0	0	0	0	0	0	0	0	0	0	0	0	0	0	0	0	0	0	0	0	0	0	0	0	0	0	0
k__Fungi;p__Ascomycota;c__Dothideomycetes;o__Pleosporales;f__Pleosporales_family_Incertae_sedis;g__Phoma;s__Phoma_bulgarica	0	0	0	0	0	0	0	0	0	0	0	0	0	0	0	0	0	0	0	0	0	0	0	0	0	0	0	0	0	0	0	0	0	0	0	0	0	0	0	0	0	0	0	0	0	0	0	0	0
k__Fungi;p__Ascomycota;c__Dothideomycetes;o__Pleosporales;f__Pleosporales_family_Incertae_sedis;g__Phoma;s__Phoma_calidophila	0	0	0	0	0	0	0	0	0	0	0	0	0	0	0	0	0	0	0	0	0	0	0	0	0	0	0	0	0	0	0	0	0	0	0	0	0	0	0	0	0	0	0	0	0	0	0	0	0
k__Fungi;p__Ascomycota;c__Dothideomycetes;o__Pleosporales;f__Pleosporales_family_Incertae_sedis;g__Phoma;s__Phoma_cladoniicola	0	0	0	0	0	0	0	0	0	0	0	0	0	0	0	0	0	0	0	0	0	0	0	0	0	0	0	0	0	0	0	0	0	0	0	0	0	0	0	0	0	0	0	0	0	0	0	0	0
k__Fungi;p__Ascomycota;c__Dothideomycetes;o__Pleosporales;f__Pleosporales_family_Incertae_sedis;g__Phoma;s__Phoma_clematidis-rectae	0	0	0	0	0	0	0	0	0	0	0	0	0	0	0	0	0	0	0	0	0	0	0	0	0	0	0	0	0	0	0	0	0	0	0	0	0	0	0	0	0	0	0	0	0	0	0	0	0
k__Fungi;p__Ascomycota;c__Dothideomycetes;o__Pleosporales;f__Pleosporales_family_Incertae_sedis;g__Phoma;s__Phoma_complanata	0	0	0	0	0	0	0	0	0	0	0	0	0	0	0	0	0	0	0	0	0	0	0	0	0	0	0	0	0	0	0	0	0	0	0	0	0	0	0	0	0	0	0	0	0	0	0	0	0
k__Fungi;p__Ascomycota;c__Dothideomycetes;o__Pleosporales;f__Pleosporales_family_Incertae_sedis;g__Phoma;s__Phoma_crystallifera	0	0	0	0	0	0	0	0	0	0	0	0	0	0	0	0	0	0	0	0	0	0	0	0	0	0	0	0	0	0	0	0	0	0	0	0	0	0	0	0	0	0	0	0	0	0	0	0	0
k__Fungi;p__Ascomycota;c__Dothideomycetes;o__Pleosporales;f__Pleosporales_family_Incertae_sedis;g__Phoma;s__Phoma_dimorpha	0	0	0	0	0	0	0	0	0	0	0	0	0	0	0	0	0	0	0	0	0	0	0	0	0	0	0	0	0	0	0	0	0	0	0	0	0	0	0	0	0	0	0	0	0	0	0	0	0
k__Fungi;p__Ascomycota;c__Dothideomycetes;o__Pleosporales;f__Pleosporales_family_Incertae_sedis;g__Phoma;s__Phoma_infossa	0	0	0	0	0	0	0	0	0	0	0	0	0	0	0	0	0	0	0	0	0	0	0	0	0	0	0	0	0	0	0	0	0	0	0	0	0	0	0	0	0	0	0	0	0	0	0	0	0
k__Fungi;p__Ascomycota;c__Dothideomycetes;o__Pleosporales;f__Pleosporales_family_Incertae_sedis;g__Phoma;s__Phoma_koolunga	0	0	0	0	0	0	0	0	0	0	0	0	0	0	0	0	0	0	0	0	0	0	0	0	0	0	0	0	0	0	0	0	0	0	0	0	0	0	0	0	0	0	0	0	0	0	0	0	0
k__Fungi;p__Ascomycota;c__Dothideomycetes;o__Pleosporales;f__Pleosporales_family_Incertae_sedis;g__Phoma;s__Phoma_macrostoma	0	0	0	0	0	0	0	0	0	0	0	0	0	0	0	0	0	0	0	0	0	0	0	0	0	0	0	0	0	0	0	0	0	0	0	0	0	0	0	0	0	0	0	0	0	0	0	0	0
k__Fungi;p__Ascomycota;c__Dothideomycetes;o__Pleosporales;f__Pleosporales_family_Incertae_sedis;g__Phoma;s__Phoma_microchlamydospora	0	0	0	0	0	0	0	0	0	0	0	0	0	0	0	0	0	0	0	0	0	0	0	0	0	0	0	0	0	0	0	0	0	0	0	0	0	0	0	0	0	0	0	0	0	0	0	0	0
k__Fungi;p__Ascomycota;c__Dothideomycetes;o__Pleosporales;f__Pleosporales_family_Incertae_sedis;g__Phoma;s__Phoma_minor	0	0	0	0	0	0	0	0	0	0	0	0	0	0	0	0	0	0	0	0	0	0	0	0	0	0	0	0	0	0	0	0	0	0	0	0	0	0	0	0	0	0	0	0	0	0	0	0	0
k__Fungi;p__Ascomycota;c__Dothideomycetes;o__Pleosporales;f__Pleosporales_family_Incertae_sedis;g__Phoma;s__Phoma_multirostrata	0	0	0	0	0	0	0	0	0	0	0	0	0	0	0	0	0	0	0	0	0	0	0	0	0	0	0	0	0	0	0	0	0	0	0	0	0	0	0	0	0	0	0	0	0	0	0	0	0
k__Fungi;p__Ascomycota;c__Dothideomycetes;o__Pleosporales;f__Pleosporales_family_Incertae_sedis;g__Phoma;s__Phoma_paspali	0	0	0	0	0	0	0	0	0	0	0	0	0	0	0	0	0	0	0	0	0	0	0	0	0	0	0	0	0	0	0	0	0	0	0	0	0	0	0	0	0	0	0	0	0	0	0	0	0
k__Fungi;p__Ascomycota;c__Dothideomycetes;o__Pleosporales;f__Pleosporales_family_Incertae_sedis;g__Phoma;s__Phoma_plurivora	0	0	0	0	0	0	0	0	0	0	0	0	0	0	0	0	0	0	0	0	0	0	0	0	0	0	0	0	0	0	0	0	0	0	0	0	0	0	0	0	0	0	0	0	0	0	0	0	0
k__Fungi;p__Ascomycota;c__Dothideomycetes;o__Pleosporales;f__Pleosporales_family_Incertae_sedis;g__Phoma;s__Phoma_saxea	0	0	0	0	0	0	0	0	0	0	0	0	0	0	0	0	0	0	0	0	0	0	0	0	0	0	0	0	0	0	0	0	0	0	0	0	0	0	0	0	0	0	0	0	0	0	0	0	0
k__Fungi;p__Ascomycota;c__Dothideomycetes;o__Pleosporales;f__Pleosporales_family_Incertae_sedis;g__Phoma;s__Phoma_sp_7606	0	0	0	0	0	0	0	0	0	0	0	0	0	0	0	0	0	0	0	0	0	0	0	0	0	0	0	0	0	0	0	0	0	0	0	0	0	0	0	0	0	0	0	0	0	0	0	0	0
k__Fungi;p__Ascomycota;c__Dothideomycetes;o__Pleosporales;f__Pleosporales_family_Incertae_sedis;g__Phoma;s__Phoma_sp_LVPEIH1420_11	0	0	0	0	0	0	0	0	0	0	0	0	0	0	0	0	0	0	0	0	0	0	0	0	0	0	0	0	0	0	0	0	0	0	0	0	0	0	0	0	0	0	0	0	0	0	0	0	0
k__Fungi;p__Ascomycota;c__Dothideomycetes;o__Pleosporales;f__Pleosporales_family_Incertae_sedis;g__Phoma;s__Phoma_sp_Pr26	0	0	0	0	0	0	0	0	0	0	0	0	0	0	0	0	0	0	0	0	0	0	0	0	0	0	0	0	0	0	0	0	0	0	0	0	0	0	0	0	0	0	0	0	0	0	0	0	0
k__Fungi;p__Ascomycota;c__Dothideomycetes;o__Pleosporales;f__Pleosporales_family_Incertae_sedis;g__Pyrenochaeta;s__Pyrenochaeta_sp	0	0	0	0	0	0	0	0	0	0	0	0	0	0	0	0	0	0	0	0	0	0	0	0	0	0	0	0	0	0	0	0	0	0	0	0	0	0	0	0	0	0	0	0	0	0	0	0	0
k__Fungi;p__Ascomycota;c__Dothideomycetes;o__Pleosporales;f__Pleosporales_family_Incertae_sedis;g__Stagonosporopsis;s__Stagonosporopsis_dorenboschii	0	0	0	0	0	0	0	0	0	0	0	0	0	0	0	0	0	0	0	0	0	0	0	0	0	0	0	0	0	0	0	0	0	0	0	0	0	0	0	0	0	0	0	0	0	0	0	0	0
k__Fungi;p__Ascomycota;c__Dothideomycetes;o__Pleosporales;f__Pleosporales_family_Incertae_sedis;g__unclassified_Pleosporales;s__Pleosporales_sp	0	0	0	0	0	0	0	0	0	0	0	0	0	0	0	0	0	0	0	0	0	0	0	0	0	0	0	0	0	0	0	0	0	0	0	0	0	0	0	0	0	0	0	0	0	0	0	0	0
k__Fungi;p__Ascomycota;c__Dothideomycetes;o__Pleosporales;f__Pleosporales_family_Incertae_sedis;g__Xenobotryosphaeria;s__Xenobotryosphaeria_calamagrostidis	0	0	0	0	0	0	0	0	0	0	0	0	0	0	0	0	0	0	0	0	0	0	0	0	0	0	0	0	0	0	0	0	0	0	0	0	0	0	0	0	0	0	0	0	0	0	0	0	0
k__Fungi;p__Ascomycota;c__Dothideomycetes;o__Pleosporales;f__Pleosporales_family_Incertae_sedis;unclassified;unclassified	0	0	0	0	0	0	0	0	0	0	0	0	0	0	0	0	0	0	0	0	0	0	0	0	0	0	0	0	0	0	0	0	0	0	0	0	0	0	0	0	0	0	0	0	0	0	0	0	0
k__Fungi;p__Ascomycota;c__Dothideomycetes;o__Pleosporales;f__Sporormiaceae;g__Preussia;s__Preussia_australis	0	0	0	0	0	0	0	0	0	0	0	0	0	0	0	0	0	0	0	0	0	0	0	0	0	0	0	0	0	0	0	0	0	0	0	0	0	0	0	0	0	0	0	0	0	0	0	0	0
k__Fungi;p__Ascomycota;c__Dothideomycetes;o__Pleosporales;f__Sporormiaceae;g__Preussia;s__Preussia_flanaganii	0	0	0	0	0	0	0	0	0	0	2	0	0	0	0	0	0	0	0	0	0	0	0	0	0	0	0	2	0	0	0	0	0	0	0	0	0	0	0	0	0	0	0	0	0	0	0	0	0
k__Fungi;p__Ascomycota;c__Dothideomycetes;o__Pleosporales;f__Sporormiaceae;g__Preussia;s__Preussia_persica	0	0	0	0	0	0	0	0	0	0	0	0	0	0	0	0	0	0	0	0	0	0	0	0	0	0	0	0	0	0	0	0	0	0	0	0	0	0	0	0	0	2	0	0	0	0	0	0	0
k__Fungi;p__Ascomycota;c__Dothideomycetes;o__Pleosporales;f__Sporormiaceae;g__Preussia;s__Preussia_sp	0	0	0	0	0	0	0	0	0	0	0	0	0	0	0	0	0	0	0	0	0	0	0	0	0	0	0	0	0	0	0	0	0	0	0	0	0	0	0	0	0	0	0	0	0	0	0	0	0
k__Fungi;p__Ascomycota;c__Dothideomycetes;o__Pleosporales;f__Sporormiaceae;g__Preussia;s__Preussia_sp_GP_2006a	0	0	0	0	0	0	0	0	0	0	0	0	0	0	0	0	0	0	0	0	0	0	0	0	0	0	0	0	0	0	0	0	0	0	0	0	0	0	0	0	0	0	0	0	0	0	0	0	0
k__Fungi;p__Ascomycota;c__Dothideomycetes;o__Pleosporales;f__Sporormiaceae;g__Preussia;s__Preussia_terricola	0	3	0	0	0	0	0	0	3	0	0	0	0	0	0	0	0	0	0	0	0	0	0	0	0	0	0	0	0	0	3	0	0	0	0	0	0	4	0	0	0	0	0	0	0	0	0	0	0
k__Fungi;p__Ascomycota;c__Dothideomycetes;o__Pleosporales;f__Teichosporaceae	0	0	0	0	0	0	0	0	0	0	0	0	0	0	0	2	0	0	0	0	0	0	0	0	0	0	0	0	0	0	0	0	0	0	0	0	0	0	0	0	0	0	0	0	0	0	0	0	0
k__Fungi;p__Ascomycota;c__Dothideomycetes;o__Pleosporales;f__Teichosporaceae;g__unidentified;s__unidentified	0	0	0	0	0	0	2	0	0	0	2	0	0	0	0	0	0	6	0	0	0	0	0	0	0	0	3	2	0	0	0	0	0	0	0	0	0	0	0	0	0	0	2	0	0	0	6	0	0
k__Fungi;p__Ascomycota;c__Dothideomycetes;o__Pleosporales;f__Thyridariaceae;g__Parathyridaria;s__Parathyridaria_rosae	0	0	0	0	0	0	0	0	0	0	0	0	0	0	0	0	0	0	0	0	0	0	0	2	0	0	0	0	0	0	0	0	0	0	0	0	0	0	0	0	0	0	0	0	3	0	0	0	0
k__Fungi;p__Ascomycota;c__Dothideomycetes;o__Pleosporales;f__Thyridariaceae;g__Roussoella	0	0	0	0	0	0	0	0	0	0	0	0	0	3	0	3	0	0	5	0	0	0	0	6	3	0	0	0	0	0	0	0	0	0	0	0	0	0	0	0	0	0	0	0	0	0	0	0	0
k__Fungi;p__Ascomycota;c__Dothideomycetes;o__Pleosporales;f__Thyridariaceae;g__Roussoella;s__Roussoella_solani	0	0	0	0	0	0	0	0	0	0	3	0	0	0	0	0	0	0	0	0	3	0	0	0	0	0	2	0	3	0	0	0	0	0	0	0	0	0	0	0	0	0	0	0	0	0	0	0	0
k__Fungi;p__Ascomycota;c__Dothideomycetes;o__Pleosporales;f__Torulaceae;g__Dendryphion;s__Dendryphion_fluminicola	0	0	0	0	0	0	0	0	0	0	0	0	0	0	0	2	0	0	0	0	0	0	0	0	0	0	0	0	0	0	0	0	0	0	0	0	0	0	0	0	0	0	0	0	0	0	0	0	0
k__Fungi;p__Ascomycota;c__Dothideomycetes;o__Pleosporales;f__Torulaceae;g__Torula;s__unidentified	0	0	0	0	0	0	0	0	0	0	3	0	0	0	0	0	0	0	0	0	0	0	0	0	0	0	0	0	0	0	0	0	0	0	0	0	0	0	0	0	0	0	0	0	0	0	0	0	0
k__Fungi;p__Ascomycota;c__Dothideomycetes;o__Pleosporales;f__Tubeufiaceae;g__unclassified_Tubeufiaceae;s__Tubeufiaceae_sp	0	0	0	0	0	0	0	0	0	0	0	0	0	0	0	0	0	0	0	0	0	0	0	0	0	0	0	0	0	0	0	0	0	0	0	0	0	0	0	0	0	0	0	0	0	0	0	0	0
k__Fungi;p__Ascomycota;c__Dothideomycetes;o__Pleosporales;f__unclassified_Pleosporales;g__unclassified_Pleosporales;s__fungal_endophyte_WMS23	0	0	0	0	0	0	0	0	0	0	0	0	0	0	0	0	0	0	0	0	0	0	0	0	0	0	0	0	0	0	0	0	0	0	0	0	0	0	0	0	0	0	0	0	0	0	0	0	0
k__Fungi;p__Ascomycota;c__Dothideomycetes;o__Pleosporales;f__unclassified_Pleosporales;g__unclassified_Pleosporales;s__Pleosporales_sp	0	0	0	0	0	0	0	0	0	0	0	0	0	0	0	0	0	0	0	0	0	0	0	0	0	0	0	0	0	0	0	0	0	0	0	0	0	0	0	0	0	0	0	0	0	0	0	0	0
k__Fungi;p__Ascomycota;c__Dothideomycetes;o__Pleosporales;f__unclassified_Pleosporales;g__unclassified_Pleosporales;s__Pleosporales_sp_1_TMS_2011	0	0	0	0	0	0	0	0	0	0	0	0	0	0	0	0	0	0	0	0	0	0	0	0	0	0	0	0	0	0	0	0	0	0	0	0	0	0	0	0	0	0	0	0	0	0	0	0	0
k__Fungi;p__Ascomycota;c__Dothideomycetes;o__Pleosporales;f__unclassified_Pleosporales;g__unclassified_Pleosporales;s__Pleosporales_sp_2_TMS_2011	0	0	0	0	0	0	0	0	0	0	0	0	0	0	0	0	0	0	0	0	0	0	0	0	0	0	0	0	0	0	0	0	0	0	0	0	0	0	0	0	0	0	0	0	0	0	0	0	0
k__Fungi;p__Ascomycota;c__Dothideomycetes;o__Pleosporales;f__unclassified_Pleosporales;g__unclassified_Pleosporales;s__Pleosporales_sp_473H	0	0	0	0	0	0	0	0	0	0	0	0	0	0	0	0	0	0	0	0	0	0	0	0	0	0	0	0	0	0	0	0	0	0	0	0	0	0	0	0	0	0	0	0	0	0	0	0	0
k__Fungi;p__Ascomycota;c__Dothideomycetes;o__Pleosporales;f__unclassified_Pleosporales;g__unclassified_Pleosporales;s__Pleosporales_sp_5_TMS_2011	0	0	0	0	0	0	0	0	0	0	0	0	0	0	0	0	0	0	0	0	0	0	0	0	0	0	0	0	0	0	0	0	0	0	0	0	0	0	0	0	0	0	0	0	0	0	0	0	0
k__Fungi;p__Ascomycota;c__Dothideomycetes;o__Pleosporales;f__unclassified_Pleosporales;g__unclassified_Pleosporales;s__Pleosporales_sp_E7004a	0	0	0	0	0	0	0	0	0	0	0	0	0	0	0	0	0	0	0	0	0	0	0	0	0	0	0	0	0	0	0	0	0	0	0	0	0	0	0	0	0	0	0	0	0	0	0	0	0
k__Fungi;p__Ascomycota;c__Dothideomycetes;o__Pleosporales;f__unclassified_Pleosporales;g__unclassified_Pleosporales;s__Pleosporales_sp_EXP0319F	0	0	0	0	0	0	0	0	0	0	0	0	0	0	0	0	0	0	0	0	0	0	0	0	0	0	0	0	0	0	0	0	0	0	0	0	0	0	0	0	0	0	0	0	0	0	0	0	0
k__Fungi;p__Ascomycota;c__Dothideomycetes;o__Pleosporales;f__unclassified_Pleosporales;g__unclassified_Pleosporales;s__Pleosporales_sp_r305	0	0	0	0	0	0	0	0	0	0	0	0	0	0	0	0	0	0	0	0	0	0	0	0	0	0	0	0	0	0	0	0	0	0	0	0	0	0	0	0	0	0	0	0	0	0	0	0	0
k__Fungi;p__Ascomycota;c__Dothideomycetes;o__Pleosporales;f__Venturiaceae;g__unclassified_Venturiaceae;s__Venturiaceae_sp	0	0	0	0	0	0	0	0	0	0	0	0	0	0	0	0	0	0	0	0	0	0	0	0	0	0	0	0	0	0	0	0	0	0	0	0	0	0	0	0	0	0	0	0	0	0	0	0	0
k__Fungi;p__Ascomycota;c__Dothideomycetes;o__Pleosporales;f__Venturiaceae;g__Venturia;s__Venturia_chlorospora	0	0	0	0	0	0	0	0	0	0	0	0	0	0	0	0	0	0	0	0	0	0	0	0	0	0	0	0	0	0	0	0	0	0	0	0	0	0	0	0	0	0	0	0	0	0	0	0	0
k__Fungi;p__Ascomycota;c__Dothideomycetes;o__Pleosporales;f__Venturiaceae;g__Venturia;s__Venturia_macularis	0	0	0	0	0	0	0	0	0	0	0	0	0	0	0	0	0	0	0	0	0	0	0	0	0	0	0	0	0	0	0	0	0	0	0	0	0	0	0	0	0	0	0	0	0	0	0	0	0
k__Fungi;p__Ascomycota;c__Dothideomycetes;o__Tubeufiales;f__Tubeufiaceae;g__Helicosporium;s__Helicosporium_gracile	0	0	0	0	0	0	0	0	0	0	0	0	0	0	0	0	0	0	0	0	0	0	0	0	0	0	0	0	0	3	0	0	0	0	0	0	0	0	0	0	0	0	0	0	0	0	2	0	0
k__Fungi;p__Ascomycota;c__Dothideomycetes;o__Tubeufiales;f__Tubeufiaceae;g__Tubeufia;s__Tubeufia_sympodilaxispora	0	0	0	0	0	0	0	0	0	0	0	0	0	0	0	0	0	0	0	2	0	0	0	0	0	0	0	0	0	0	0	0	0	0	0	0	0	0	0	0	0	0	0	0	0	0	0	0	0
k__Fungi;p__Ascomycota;c__Dothideomycetes;o__Tubeufiales;f__Wiesneriomycetaceae;g__Spissiomyces;s__unidentified	0	0	0	0	0	0	0	0	0	0	0	0	0	0	0	0	0	0	0	3	2	0	0	0	0	0	0	0	0	0	0	0	0	0	0	0	0	0	0	0	0	0	0	0	0	0	0	0	0
k__Fungi;p__Ascomycota;c__Dothideomycetes;o__unclassified_Dothideomycetes;f__unclassified_Dothideomycetes;g__unclassified_Dothideomycetes;s__dothideomycete_sp_7683	0	0	0	0	0	0	0	0	0	0	0	0	0	0	0	0	0	0	0	0	0	0	0	0	0	0	0	0	0	0	0	0	0	0	0	0	0	0	0	0	0	0	0	0	0	0	0	0	0
k__Fungi;p__Ascomycota;c__Dothideomycetes;o__unclassified_Dothideomycetes;f__unclassified_Dothideomycetes;g__unclassified_Dothideomycetes;s__Dothideomycetes_sp	0	0	0	0	0	0	0	0	0	0	0	0	0	0	0	0	0	0	0	0	0	0	0	0	0	0	0	0	0	0	0	0	0	0	0	0	0	0	0	0	0	0	0	0	0	0	0	0	0
k__Fungi;p__Ascomycota;c__Dothideomycetes;o__unclassified_Dothideomycetes;f__unclassified_Dothideomycetes;g__unclassified_Dothideomycetes;s__Dothideomycetes_sp_1_TMS_2011	0	0	0	0	0	0	0	0	0	0	0	0	0	0	0	0	0	0	0	0	0	0	0	0	0	0	0	0	0	0	0	0	0	0	0	0	0	0	0	0	0	0	0	0	0	0	0	0	0
k__Fungi;p__Ascomycota;c__Dothideomycetes;o__unclassified_Dothideomycetes;f__unclassified_Dothideomycetes;g__unclassified_Dothideomycetes;s__Dothideomycetes_sp_11147	0	0	0	0	0	0	0	0	0	0	0	0	0	0	0	0	0	0	0	0	0	0	0	0	0	0	0	0	0	0	0	0	0	0	0	0	0	0	0	0	0	0	0	0	0	0	0	0	0
k__Fungi;p__Ascomycota;c__Dothideomycetes;o__unclassified_Dothideomycetes;f__unclassified_Dothideomycetes;g__unclassified_Dothideomycetes;s__Dothideomycetes_sp_CCFEE_5409	0	0	0	0	0	0	0	0	0	0	0	0	0	0	0	0	0	0	0	0	0	0	0	0	0	0	0	0	0	0	0	0	0	0	0	0	0	0	0	0	0	0	0	0	0	0	0	0	0
k__Fungi;p__Ascomycota;c__Dothideomycetes;o__unclassified_Dothideomycetes;f__unclassified_Dothideomycetes;g__unclassified_Dothideomycetes;s__Dothideomycetes_sp_DC3081	0	0	0	0	0	0	0	0	0	0	0	0	0	0	0	0	0	0	0	0	0	0	0	0	0	0	0	0	0	0	0	0	0	0	0	0	0	0	0	0	0	0	0	0	0	0	0	0	0
k__Fungi;p__Ascomycota;c__Dothideomycetes;o__unclassified_Dothideomycetes;f__unclassified_Dothideomycetes;g__unclassified_Dothideomycetes;s__Meristemomyces_frigidus	0	0	0	0	0	0	0	0	0	0	0	0	0	0	0	0	0	0	0	0	0	0	0	0	0	0	0	0	0	0	0	0	0	0	0	0	0	0	0	0	0	0	0	0	0	0	0	0	0
k__Fungi;p__Ascomycota;c__Dothideomycetes;o__unidentified;f__unidentified;g__unidentified;s__unidentified	0	0	0	0	0	0	0	0	0	0	0	0	0	0	0	0	0	0	0	0	0	0	0	0	0	0	0	0	0	0	0	0	0	0	0	0	0	0	0	0	0	0	0	0	0	3	0	0	0
k__Fungi;p__Ascomycota;c__Dothideomycetes;o__Venturiales;f__Sympoventuriaceae;g__Fusicladium;s__Fusicladium_fagi	0	0	0	0	0	0	0	0	0	0	0	0	0	0	0	0	0	0	0	0	0	0	0	0	0	0	3	0	0	0	0	0	0	0	0	0	0	0	0	0	0	0	0	0	0	0	0	0	0
k__Fungi;p__Ascomycota;c__Dothideomycetes;o__Venturiales;f__Sympoventuriaceae;g__Ochroconis;s__Ochroconis_cordanae	0	0	0	0	0	0	0	0	0	0	0	0	0	0	0	0	0	0	0	0	0	0	0	0	0	0	0	0	0	0	0	0	0	0	0	0	0	0	0	0	0	0	0	0	0	0	2	0	0
k__Fungi;p__Ascomycota;c__Dothideomycetes;o__Venturiales;f__Sympoventuriaceae;g__Ochroconis;s__unidentified	0	0	0	0	0	0	0	0	0	0	2	0	0	0	0	0	5	0	0	0	0	0	0	0	0	0	2	0	0	3	0	0	0	0	0	0	0	0	0	0	0	0	0	3	0	2	0	7	0
k__Fungi;p__Ascomycota;c__Dothideomycetes;o__Venturiales;f__unidentified;g__unidentified;s__unidentified	78	77	128	0	33	57	99	19	232	35	495	408	338	269	446	516	570	409	584	465	545	655	515	664	570	537	667	503	469	481	169	36	110	67	11	76	42	162	51	20	353	304	330	347	385	597	521	368	565
k__Fungi;p__Ascomycota;c__Eurotiomycetes;o__Chaetothyriales	0	0	0	0	0	0	0	0	5	0	32	12	0	15	15	0	28	0	35	10	5	16	16	10	37	16	27	9	30	40	0	0	0	0	0	3	0	0	4	0	48	9	20	7	2	30	24	7	32
k__Fungi;p__Ascomycota;c__Eurotiomycetes;o__Chaetothyriales;f__Chaetothyriaceae;g__Camptophora;s__Camptophora_hylomeconis	0	0	0	0	0	0	0	0	0	0	0	0	0	0	0	0	0	0	0	0	0	0	0	0	0	0	0	0	2	0	0	0	0	0	0	0	0	0	0	0	0	0	0	0	0	0	0	0	3
k__Fungi;p__Ascomycota;c__Eurotiomycetes;o__Chaetothyriales;f__Chaetothyriaceae;g__Cyphellophora;s__Cyphellophora_europaea	0	0	0	0	0	0	0	0	0	0	0	0	0	0	0	0	0	0	0	0	0	0	0	0	0	0	0	0	0	0	0	0	0	0	0	0	0	0	0	0	0	0	0	0	0	0	0	0	0
k__Fungi;p__Ascomycota;c__Eurotiomycetes;o__Chaetothyriales;f__Chaetothyriaceae;g__Cyphellophora;s__Cyphellophora_guyanensis	0	0	0	0	0	0	0	0	0	0	0	0	0	0	0	0	0	0	0	0	0	0	0	0	0	0	0	0	0	0	0	0	0	0	0	0	0	0	0	0	0	0	0	0	0	0	0	0	0
k__Fungi;p__Ascomycota;c__Eurotiomycetes;o__Chaetothyriales;f__Chaetothyriaceae;g__Cyphellophora;s__Cyphellophora_laciniata	0	0	0	0	0	0	0	0	0	0	0	0	0	0	0	0	0	0	0	0	0	0	0	0	0	0	0	0	0	0	0	0	0	0	0	0	0	0	0	0	0	0	0	0	0	0	0	0	0
k__Fungi;p__Ascomycota;c__Eurotiomycetes;o__Chaetothyriales;f__Chaetothyriaceae;g__Cyphellophora;s__Cyphellophora_sp	0	0	0	0	0	0	0	0	0	0	0	0	0	0	0	0	0	0	0	0	0	0	0	0	0	0	0	0	0	0	0	0	0	0	0	0	0	0	0	0	0	0	0	0	0	0	0	0	0
k__Fungi;p__Ascomycota;c__Eurotiomycetes;o__Chaetothyriales;f__Chaetothyriaceae;g__unidentified;s__unidentified	0	0	0	0	0	0	0	0	0	0	0	0	0	0	0	0	0	0	0	2	0	0	0	0	0	0	3	0	0	0	0	0	0	0	0	0	0	0	0	0	0	0	2	0	0	0	0	3	0
k__Fungi;p__Ascomycota;c__Eurotiomycetes;o__Chaetothyriales;f__Chaetothyriales_fam_Incertae_sedis;g__Strelitziana	0	0	0	0	0	0	0	0	0	0	0	0	0	0	0	0	0	0	0	0	0	0	0	0	0	0	0	0	0	0	0	0	0	0	0	0	0	0	0	0	0	0	0	0	0	3	0	0	2
k__Fungi;p__Ascomycota;c__Eurotiomycetes;o__Chaetothyriales;f__Chaetothyriales_fam_Incertae_sedis;g__Strelitziana;s__Strelitziana_africana	0	0	0	0	0	0	0	0	0	0	5	0	0	0	0	0	0	0	0	0	0	0	0	0	0	0	0	0	0	0	0	0	0	0	0	0	0	0	0	0	0	0	0	0	0	0	4	0	2
k__Fungi;p__Ascomycota;c__Eurotiomycetes;o__Chaetothyriales;f__Chaetothyriales_family_Incertae_sedis;g__Coniosporium;s__Coniosporium_sp_SL10201	0	0	0	0	0	0	0	0	0	0	0	0	0	0	0	0	0	0	0	0	0	0	0	0	0	0	0	0	0	0	0	0	0	0	0	0	0	0	0	0	0	0	0	0	0	0	0	0	0
k__Fungi;p__Ascomycota;c__Eurotiomycetes;o__Chaetothyriales;f__Cyphellophoraceae;g__Cyphellophora	0	0	0	0	0	0	0	0	0	0	0	0	0	0	0	0	0	0	0	0	4	0	0	0	0	0	0	0	0	0	0	0	0	0	0	0	0	0	0	0	0	0	0	0	0	0	0	0	0
k__Fungi;p__Ascomycota;c__Eurotiomycetes;o__Chaetothyriales;f__Herpotrichiellaceae	0	0	0	0	0	0	0	0	0	0	0	0	0	0	0	0	0	0	0	0	0	0	0	0	0	0	0	0	0	0	0	0	0	0	0	0	0	0	0	0	0	0	0	0	0	0	0	0	6
k__Fungi;p__Ascomycota;c__Eurotiomycetes;o__Chaetothyriales;f__Herpotrichiellaceae;g__Capronia;s__Capronia_coronata	0	0	0	0	0	0	0	0	0	0	0	0	0	0	0	0	0	0	0	0	0	0	0	0	0	0	0	0	0	0	0	0	0	0	0	0	0	0	0	0	0	0	0	0	0	0	0	0	0
k__Fungi;p__Ascomycota;c__Eurotiomycetes;o__Chaetothyriales;f__Herpotrichiellaceae;g__Capronia;s__Capronia_pilosella	0	0	0	0	0	0	0	0	0	0	0	0	0	0	0	0	0	0	0	0	0	0	0	0	0	0	0	0	0	0	0	0	0	0	0	0	0	0	0	0	0	0	0	0	0	0	0	0	0
k__Fungi;p__Ascomycota;c__Eurotiomycetes;o__Chaetothyriales;f__Herpotrichiellaceae;g__Cladophialophora	0	0	0	0	0	0	0	0	0	0	0	0	0	0	0	0	0	0	2	0	0	0	0	0	0	0	0	0	2	0	0	0	0	0	0	0	0	3	0	0	0	0	0	0	0	0	2	0	0
k__Fungi;p__Ascomycota;c__Eurotiomycetes;o__Chaetothyriales;f__Herpotrichiellaceae;g__Cladophialophora;s__Cladophialophora_chaetospira	0	0	0	0	0	0	0	0	0	0	0	4	0	0	0	0	0	0	0	0	0	0	0	0	0	0	0	0	0	0	0	0	0	0	0	0	0	0	0	0	0	0	0	0	0	0	0	0	0
k__Fungi;p__Ascomycota;c__Eurotiomycetes;o__Chaetothyriales;f__Herpotrichiellaceae;g__Cladophialophora;s__Cladophialophora_sp_94002a	0	0	0	0	0	0	0	0	0	0	0	0	0	0	0	0	0	0	0	0	0	0	0	0	0	0	0	0	0	0	0	0	0	0	0	0	0	0	0	0	0	0	0	0	0	0	0	0	0
k__Fungi;p__Ascomycota;c__Eurotiomycetes;o__Chaetothyriales;f__Herpotrichiellaceae;g__Cladophialophora;s__Cladophialophora_subtilis	0	0	0	0	0	0	0	0	0	0	0	0	0	0	0	0	0	0	0	0	0	0	0	0	0	0	0	0	0	0	0	0	0	0	0	0	0	0	0	0	0	0	0	0	0	0	0	0	0
k__Fungi;p__Ascomycota;c__Eurotiomycetes;o__Chaetothyriales;f__Herpotrichiellaceae;g__Cladophialophora;s__unidentified	3	0	0	0	0	0	0	0	5	0	14	9	7	0	6	6	23	9	0	41	33	19	11	12	13	6	5	32	10	20	0	0	0	0	0	0	0	11	0	0	14	6	12	31	7	25	18	26	15
k__Fungi;p__Ascomycota;c__Eurotiomycetes;o__Chaetothyriales;f__Herpotrichiellaceae;g__Coniosporium;s__Coniosporium_apollinis	0	0	0	0	0	0	0	0	0	0	0	0	0	0	0	0	0	0	0	0	0	0	0	0	0	0	0	0	0	0	0	0	0	0	0	0	0	0	0	0	0	0	0	0	0	0	0	0	0
k__Fungi;p__Ascomycota;c__Eurotiomycetes;o__Chaetothyriales;f__Herpotrichiellaceae;g__Coniosporium;s__unidentified	0	0	0	0	0	0	0	0	0	0	0	0	0	0	0	0	0	0	0	0	0	0	0	0	0	0	0	0	0	0	0	0	0	0	0	0	0	0	0	0	0	0	0	0	0	0	0	0	0
k__Fungi;p__Ascomycota;c__Eurotiomycetes;o__Chaetothyriales;f__Herpotrichiellaceae;g__Exophiala;s__Exophiala_equina	0	0	0	0	0	0	0	0	0	0	0	0	0	0	0	0	0	0	0	0	0	0	0	0	2	0	0	0	0	0	0	0	0	0	0	0	0	0	0	0	0	0	0	0	0	0	0	0	0
k__Fungi;p__Ascomycota;c__Eurotiomycetes;o__Chaetothyriales;f__Herpotrichiellaceae;g__Exophiala;s__Exophiala_oligosperma	0	0	0	0	0	0	0	0	0	0	0	0	0	0	0	0	0	0	0	0	0	0	0	0	0	0	0	0	0	0	0	0	0	0	0	0	0	0	0	0	0	0	0	0	0	0	0	0	0
k__Fungi;p__Ascomycota;c__Eurotiomycetes;o__Chaetothyriales;f__Herpotrichiellaceae;g__Exophiala;s__Exophiala_pisciphila	0	0	0	0	0	0	0	0	0	0	0	0	0	0	0	0	0	0	0	0	0	0	0	0	0	0	0	0	0	0	0	0	0	0	0	0	0	0	0	0	0	0	0	0	0	0	0	0	0
k__Fungi;p__Ascomycota;c__Eurotiomycetes;o__Chaetothyriales;f__Herpotrichiellaceae;g__Exophiala;s__Exophiala_sp_CPC_12171	0	0	0	0	0	0	0	0	0	0	0	0	0	0	0	0	0	0	0	0	0	0	0	0	0	0	0	0	0	0	0	0	0	0	0	0	0	0	0	0	0	0	0	0	0	0	0	0	0
k__Fungi;p__Ascomycota;c__Eurotiomycetes;o__Chaetothyriales;f__Herpotrichiellaceae;g__Exophiala;s__Exophiala_xenobiotica	0	0	0	0	0	0	0	0	0	0	0	0	0	0	0	0	0	0	0	0	0	0	0	0	0	0	0	0	0	0	0	0	0	0	0	0	0	0	0	0	0	0	0	0	0	0	0	0	0
k__Fungi;p__Ascomycota;c__Eurotiomycetes;o__Chaetothyriales;f__Herpotrichiellaceae;g__Minimelanolocus;s__Minimelanolocus_aquaticus	0	0	0	0	0	0	0	0	0	0	0	0	0	0	0	0	0	0	0	0	0	0	0	0	0	0	0	3	0	0	0	0	0	0	0	0	0	0	0	0	0	0	0	0	0	0	0	0	0
k__Fungi;p__Ascomycota;c__Eurotiomycetes;o__Chaetothyriales;f__Herpotrichiellaceae;g__Phaeococcomyces;s__Phaeococcomyces_sp	0	0	0	0	0	0	0	0	0	0	0	0	0	0	0	0	0	0	0	0	0	0	0	0	0	0	0	0	0	0	0	0	0	0	0	0	0	0	0	0	0	0	0	0	0	0	0	0	0
k__Fungi;p__Ascomycota;c__Eurotiomycetes;o__Chaetothyriales;f__Herpotrichiellaceae;g__Phialophora;s__Phialophora_livistonae	0	0	0	0	0	0	0	0	0	0	0	0	0	0	0	0	0	0	0	0	0	0	0	0	0	0	0	0	0	0	0	0	0	0	0	0	0	0	0	0	0	0	0	0	0	0	0	0	0
k__Fungi;p__Ascomycota;c__Eurotiomycetes;o__Chaetothyriales;f__Herpotrichiellaceae;g__Phialophora;s__Phialophora_sp_MLB_Phi	0	0	0	0	0	0	0	0	0	0	0	0	0	0	0	0	0	0	0	0	0	0	0	0	0	0	0	0	0	0	0	0	0	0	0	0	0	0	0	0	0	0	0	0	0	0	0	0	0
k__Fungi;p__Ascomycota;c__Eurotiomycetes;o__Chaetothyriales;f__Herpotrichiellaceae;g__Rhinocladiella;s__Rhinocladiella_sp_L204	0	0	0	0	0	0	0	0	0	0	0	0	0	0	0	0	0	0	0	0	0	0	0	0	0	0	0	0	0	0	0	0	0	0	0	0	0	0	0	0	0	0	0	0	0	0	0	0	0
k__Fungi;p__Ascomycota;c__Eurotiomycetes;o__Chaetothyriales;f__Herpotrichiellaceae;g__unclassified_Herpotrichiellaceae;s__Herpotrichiellaceae_sp	0	0	0	0	0	0	0	0	0	0	0	0	0	0	0	0	0	0	0	0	0	0	0	0	0	0	0	0	0	0	0	0	0	0	0	0	0	0	0	0	0	0	0	0	0	0	0	0	0
k__Fungi;p__Ascomycota;c__Eurotiomycetes;o__Chaetothyriales;f__Herpotrichiellaceae;g__unidentified;s__unidentified	0	0	0	0	0	0	0	0	3	0	11	6	0	0	6	0	11	0	9	14	5	0	0	0	0	0	0	0	0	0	0	2	0	0	0	0	0	3	0	0	0	0	0	8	0	4	3	3	0
k__Fungi;p__Ascomycota;c__Eurotiomycetes;o__Chaetothyriales;f__Trichomeriaceae;g__Trichomerium;s__Trichomerium_dioscoreae	0	0	0	0	0	0	0	0	0	0	0	0	0	0	0	0	0	0	0	0	0	0	0	0	0	0	0	0	0	0	0	0	0	0	0	0	0	0	0	0	0	0	0	2	0	0	0	0	0
k__Fungi;p__Ascomycota;c__Eurotiomycetes;o__Chaetothyriales;f__unclassified_Chaetothyriales;g__unclassified_Chaetothyriales;s__Chaetothyriales_sp	0	0	0	0	0	0	0	0	0	0	0	0	0	0	0	0	0	0	0	0	0	0	0	0	0	0	0	0	0	0	0	0	0	0	0	0	0	0	0	0	0	0	0	0	0	0	0	0	0
k__Fungi;p__Ascomycota;c__Eurotiomycetes;o__Chaetothyriales;f__unclassified_Chaetothyriales;g__unclassified_Chaetothyriales;s__Chaetothyriales_sp_CR07/2_3	0	0	0	0	0	0	0	0	0	0	0	0	0	0	0	0	0	0	0	0	0	0	0	0	0	0	0	0	0	0	0	0	0	0	0	0	0	0	0	0	0	0	0	0	0	0	0	0	0
k__Fungi;p__Ascomycota;c__Eurotiomycetes;o__Chaetothyriales;f__unidentified;g__unidentified;s__unidentified	4	0	6	0	0	0	6	0	10	0	41	28	17	9	31	47	44	40	66	79	24	56	18	27	46	24	22	40	42	64	0	0	7	0	3	0	0	7	5	0	42	21	22	28	22	29	77	11	72
k__Fungi;p__Ascomycota;c__Eurotiomycetes;o__Eurotiales	8	0	8	0	0	7	13	0	12	0	66	19	14	25	37	39	34	24	33	61	44	43	33	31	40	41	48	59	54	57	17	0	6	8	0	4	6	11	0	3	44	30	26	32	32	60	53	35	25
k__Fungi;p__Ascomycota;c__Eurotiomycetes;o__Eurotiales;f__Aspergillaceae	0	0	0	0	0	0	0	0	0	0	6	0	0	0	5	0	0	0	5	7	0	5	6	6	10	0	14	7	0	0	5	0	0	0	0	0	0	0	0	0	10	9	15	0	0	14	10	0	5
k__Fungi;p__Ascomycota;c__Eurotiomycetes;o__Eurotiales;f__Aspergillaceae;g__Aspergillus	160	241	269	29	59	174	266	25	573	84	1525	767	1011	804	1279	1465	1497	1403	1531	1148	1299	1570	1442	1527	1422	1569	1537	1707	1218	930	434	123	463	132	59	202	271	489	58	65	960	745	631	888	1069	1908	1123	965	1166
k__Fungi;p__Ascomycota;c__Eurotiomycetes;o__Eurotiales;f__Aspergillaceae;g__Aspergillus;s__Aspergillus_caespitosus	0	0	0	0	0	0	0	0	0	0	0	0	0	0	0	0	0	0	0	0	0	0	0	0	0	0	0	4	0	0	0	0	0	0	0	0	0	0	0	0	0	0	0	0	0	0	0	0	0
k__Fungi;p__Ascomycota;c__Eurotiomycetes;o__Eurotiales;f__Aspergillaceae;g__Aspergillus;s__Aspergillus_fumigatus	0	0	0	0	0	0	0	0	0	0	0	0	4	0	8	0	0	0	0	0	6	9	4	0	8	0	0	0	0	0	0	0	0	0	0	0	0	0	0	0	0	0	0	0	0	0	0	0	0
k__Fungi;p__Ascomycota;c__Eurotiomycetes;o__Eurotiales;f__Aspergillaceae;g__Aspergillus;s__Aspergillus_gracilis	0	0	0	0	0	0	0	0	0	0	0	0	5	0	0	0	0	0	0	0	0	8	0	0	0	0	0	0	0	0	0	0	0	0	0	0	0	0	0	0	4	0	0	0	0	0	0	0	0
k__Fungi;p__Ascomycota;c__Eurotiomycetes;o__Eurotiales;f__Aspergillaceae;g__Aspergillus;s__Aspergillus_heterocaryoticus	0	0	0	0	0	0	0	0	17	0	19	25	33	26	35	53	37	30	37	18	25	47	13	30	48	21	25	32	21	15	25	0	0	0	0	9	0	0	0	0	14	19	12	8	30	21	40	29	29
k__Fungi;p__Ascomycota;c__Eurotiomycetes;o__Eurotiales;f__Aspergillaceae;g__Aspergillus;s__Aspergillus_inflatus	9	6	17	5	0	0	15	0	31	8	53	30	26	32	51	47	39	68	57	47	54	76	42	85	71	63	42	67	36	45	25	0	18	9	0	16	5	17	6	3	35	33	33	22	54	66	37	33	59
k__Fungi;p__Ascomycota;c__Eurotiomycetes;o__Eurotiales;f__Aspergillaceae;g__Aspergillus;s__Aspergillus_nutans	0	19	31	0	12	21	13	0	53	8	75	53	71	68	104	96	87	129	74	108	86	104	85	82	115	77	54	69	84	76	29	15	28	15	5	0	22	43	7	0	52	39	56	46	69	111	94	59	111
k__Fungi;p__Ascomycota;c__Eurotiomycetes;o__Eurotiales;f__Aspergillaceae;g__Aspergillus;s__Aspergillus_penicillioides	0	0	0	0	0	0	0	0	0	0	0	2	0	0	0	0	0	2	0	0	0	3	0	0	0	3	0	4	0	0	0	0	0	0	0	0	0	0	0	0	0	0	4	2	0	2	3	0	2
k__Fungi;p__Ascomycota;c__Eurotiomycetes;o__Eurotiales;f__Aspergillaceae;g__Aspergillus;s__Aspergillus_ruber	0	13	23	0	11	13	0	5	41	6	31	23	25	24	39	49	41	38	56	22	48	39	40	42	49	46	53	44	30	31	17	11	16	0	4	0	21	0	0	0	22	24	18	25	38	0	20	31	33
k__Fungi;p__Ascomycota;c__Eurotiomycetes;o__Eurotiales;f__Aspergillaceae;g__Aspergillus;s__Aspergillus_serratalhadensis	0	0	0	0	0	0	0	0	0	0	7	7	4	6	6	5	16	13	9	8	10	14	6	9	9	0	22	9	8	22	0	0	4	0	0	0	0	0	0	0	8	0	10	0	19	4	12	4	16
k__Fungi;p__Ascomycota;c__Eurotiomycetes;o__Eurotiales;f__Aspergillaceae;g__Aspergillus;s__Aspergillus_spelaeus	0	0	0	0	0	0	0	0	0	0	0	0	0	0	0	0	0	0	0	0	0	0	0	0	0	0	0	0	0	0	0	0	0	0	0	0	0	0	0	0	0	2	0	0	0	0	0	0	0
k__Fungi;p__Ascomycota;c__Eurotiomycetes;o__Eurotiales;f__Aspergillaceae;g__Aspergillus;s__Aspergillus_stellatus	0	0	0	0	0	0	0	0	2	0	0	0	0	0	0	0	0	2	0	0	0	0	0	0	0	0	0	0	0	4	0	0	0	0	0	0	0	0	0	0	0	0	0	0	0	9	2	2	0
k__Fungi;p__Ascomycota;c__Eurotiomycetes;o__Eurotiales;f__Aspergillaceae;g__Aspergillus;s__Aspergillus_sydowii	0	0	0	0	0	0	0	0	0	0	4	0	0	0	0	0	0	0	0	0	4	0	0	0	0	0	0	0	0	0	0	0	0	0	0	0	0	0	0	0	0	0	0	0	0	0	0	0	0
k__Fungi;p__Ascomycota;c__Eurotiomycetes;o__Eurotiales;f__Aspergillaceae;g__Aspergillus;s__Aspergillus_tritici	0	6	6	0	0	6	0	0	7	6	21	23	11	9	15	22	14	19	30	30	30	17	15	28	27	18	54	25	23	24	0	3	9	0	0	6	0	13	0	0	27	14	15	19	24	35	13	15	44
k__Fungi;p__Ascomycota;c__Eurotiomycetes;o__Eurotiales;f__Aspergillaceae;g__Aspergillus;s__Aspergillus_westerdijkiae	2	0	0	0	0	0	0	0	0	0	0	0	0	0	0	0	0	0	0	0	0	0	0	0	5	0	0	0	0	0	0	0	0	0	0	0	0	0	0	0	0	0	0	0	0	0	0	0	0
k__Fungi;p__Ascomycota;c__Eurotiomycetes;o__Eurotiales;f__Aspergillaceae;g__Hamigera	0	0	0	0	0	0	0	0	0	0	0	0	0	0	0	0	0	0	0	0	0	0	0	0	0	0	7	0	0	0	0	0	0	0	0	0	0	0	0	0	0	0	0	0	0	0	0	0	0
k__Fungi;p__Ascomycota;c__Eurotiomycetes;o__Eurotiales;f__Aspergillaceae;g__Leiothecium;s__Leiothecium_ellipsoideum	0	0	0	0	0	0	0	0	0	0	0	0	0	0	0	0	0	0	10	0	0	0	0	0	0	0	0	0	0	0	0	0	0	0	0	0	0	0	0	0	0	0	0	0	0	0	0	0	0
k__Fungi;p__Ascomycota;c__Eurotiomycetes;o__Eurotiales;f__Aspergillaceae;g__Monascus;s__Monascus_purpureus	0	0	0	0	0	0	0	0	0	0	0	0	0	0	0	0	0	0	174	0	0	0	0	0	0	3	0	0	0	0	0	0	0	0	0	0	0	0	0	0	3	0	0	0	0	0	0	0	4
k__Fungi;p__Ascomycota;c__Eurotiomycetes;o__Eurotiales;f__Aspergillaceae;g__Penicillium	38145	136	46372	42590	56676	1328	915	52235	497	49085	730	436	543	581	870	811	857	731	2347	688	863	887	963	1009	891	945	881	894	725	595	398	35076	217	39261	42664	142	3864	316	50316	49101	604	514	404	520	661	1074	697	528	863
k__Fungi;p__Ascomycota;c__Eurotiomycetes;o__Eurotiales;f__Aspergillaceae;g__Penicillium;s__Penicillium_abidjanum	112	183	193	35	48	118	176	0	480	46	667	368	560	482	741	698	828	758	813	550	803	810	821	906	876	1056	759	912	647	500	296	116	251	130	43	144	188	276	49	55	516	465	328	425	695	927	605	485	693
k__Fungi;p__Ascomycota;c__Eurotiomycetes;o__Eurotiales;f__Aspergillaceae;g__Penicillium;s__Penicillium_adametzii	13	0	33	0	0	15	18	0	27	12	70	35	50	27	78	53	65	78	70	39	62	97	73	59	65	73	66	90	52	59	23	5	22	12	0	12	15	17	0	7	37	30	30	31	45	44	48	53	70
k__Fungi;p__Ascomycota;c__Eurotiomycetes;o__Eurotiales;f__Aspergillaceae;g__Penicillium;s__Penicillium_arianeae	0	0	0	0	0	0	0	0	0	0	0	2	0	2	0	0	5	0	0	0	0	9	9	3	0	0	0	0	0	0	0	0	0	0	0	0	0	0	0	0	0	0	0	0	0	0	0	3	2
k__Fungi;p__Ascomycota;c__Eurotiomycetes;o__Eurotiales;f__Aspergillaceae;g__Penicillium;s__Penicillium_astrolabium	0	0	3	0	13	28	0	0	0	108	40	6	13	136	5	9	6	11	1160	8	6	0	0	21	150	16	0	0	10	25	9	30	32	0	16	82	43	143	8	6	0	0	6	10	10	12	8	7	20
k__Fungi;p__Ascomycota;c__Eurotiomycetes;o__Eurotiales;f__Aspergillaceae;g__Penicillium;s__Penicillium_atrosanguineum	18	15	50	12	5	18	19	0	93	11	111	77	115	92	143	165	103	143	112	135	130	104	158	133	145	103	158	108	158	118	45	26	54	23	17	20	25	42	10	15	104	76	48	104	106	117	139	78	130
k__Fungi;p__Ascomycota;c__Eurotiomycetes;o__Eurotiales;f__Aspergillaceae;g__Penicillium;s__Penicillium_bialowiezense	38	30	66	3	9	19	22	8	122	23	142	94	102	159	147	200	208	180	165	125	157	152	193	139	186	158	138	167	161	164	54	32	48	46	14	21	33	63	13	18	125	89	85	129	113	140	145	112	160
k__Fungi;p__Ascomycota;c__Eurotiomycetes;o__Eurotiales;f__Aspergillaceae;g__Penicillium;s__Penicillium_citrinum	0	0	0	0	0	0	0	0	4	0	0	0	0	3	8	0	0	0	4	0	7	0	4	4	0	11	0	8	0	0	0	0	0	0	0	0	0	0	0	0	5	2	0	0	0	2	0	0	0
k__Fungi;p__Ascomycota;c__Eurotiomycetes;o__Eurotiales;f__Aspergillaceae;g__Penicillium;s__Penicillium_cvjetkovicii	0	0	0	0	0	0	0	0	0	0	0	0	0	0	0	0	0	0	0	0	0	0	0	0	0	0	0	0	0	0	0	0	0	0	0	0	0	0	0	0	0	0	0	0	0	0	0	0	0
k__Fungi;p__Ascomycota;c__Eurotiomycetes;o__Eurotiales;f__Aspergillaceae;g__Penicillium;s__Penicillium_daejeonium	0	0	0	0	0	5	0	0	9	0	0	0	0	0	12	9	13	21	0	0	29	0	0	13	12	15	5	0	0	15	0	0	0	0	0	0	0	8	0	0	0	0	0	0	0	9	19	0	13
k__Fungi;p__Ascomycota;c__Eurotiomycetes;o__Eurotiales;f__Aspergillaceae;g__Penicillium;s__Penicillium_dierckxii	0	0	0	0	0	0	0	0	0	0	0	0	0	0	0	0	0	4	0	7	0	0	0	0	5	0	0	0	0	0	0	0	0	0	0	0	0	0	0	0	0	0	0	2	2	0	0	0	0
k__Fungi;p__Ascomycota;c__Eurotiomycetes;o__Eurotiales;f__Aspergillaceae;g__Penicillium;s__Penicillium_glabrum	11	0	8	0	0	0	0	0	21	6	40	14	29	36	37	42	43	42	57	26	40	34	65	54	66	63	53	52	23	37	21	9	16	0	0	0	20	23	0	0	40	13	30	28	21	39	27	36	0
k__Fungi;p__Ascomycota;c__Eurotiomycetes;o__Eurotiales;f__Aspergillaceae;g__Penicillium;s__Penicillium_lineatum	9	0	11	0	0	9	0	7	50	4	40	22	49	45	59	70	66	50	50	53	33	70	79	60	83	67	73	84	45	51	17	3	16	10	0	12	21	10	0	0	23	46	21	28	28	64	34	42	52
k__Fungi;p__Ascomycota;c__Eurotiomycetes;o__Eurotiales;f__Aspergillaceae;g__Penicillium;s__Penicillium_longicatenatum	86	160	218	0	32	107	117	33	447	52	749	456	638	533	811	816	847	833	663	586	851	794	771	852	726	797	909	818	638	438	274	87	205	113	31	137	167	244	52	51	520	426	413	450	688	747	580	524	869
k__Fungi;p__Ascomycota;c__Eurotiomycetes;o__Eurotiales;f__Aspergillaceae;g__Penicillium;s__Penicillium_madriti	0	0	0	0	0	0	0	0	0	0	0	0	0	0	0	0	0	7	5	0	0	0	0	0	0	0	0	0	0	0	0	0	0	0	0	0	0	0	0	0	0	0	7	0	0	0	0	0	0
k__Fungi;p__Ascomycota;c__Eurotiomycetes;o__Eurotiales;f__Aspergillaceae;g__Penicillium;s__Penicillium_maximae	10	0	22	0	13	11	0	0	35	0	54	40	21	0	51	43	56	48	26	35	49	36	52	65	55	76	59	43	22	52	31	18	14	0	0	8	21	22	10	0	33	28	40	31	48	66	42	33	27
k__Fungi;p__Ascomycota;c__Eurotiomycetes;o__Eurotiales;f__Aspergillaceae;g__Penicillium;s__Penicillium_nothofagi	6	8	0	0	0	0	0	0	26	0	21	10	32	19	17	35	31	40	19	25	0	25	32	33	29	25	33	36	17	35	14	0	8	7	0	7	5	8	0	0	21	18	0	0	26	24	16	11	32
k__Fungi;p__Ascomycota;c__Eurotiomycetes;o__Eurotiales;f__Aspergillaceae;g__Penicillium;s__Penicillium_paxilli	0	0	0	0	0	0	0	0	0	0	0	0	0	0	0	0	0	0	0	0	0	0	0	0	0	0	0	0	0	0	0	0	0	0	0	0	0	0	0	0	6	0	0	0	0	0	0	0	0
k__Fungi;p__Ascomycota;c__Eurotiomycetes;o__Eurotiales;f__Aspergillaceae;g__Penicillium;s__Penicillium_pimiteouiense	0	0	0	0	0	0	0	0	0	0	0	0	0	0	0	0	4	0	0	0	0	0	0	0	0	0	0	0	0	0	0	0	0	0	0	0	0	0	0	0	0	0	0	0	0	0	0	0	0
k__Fungi;p__Ascomycota;c__Eurotiomycetes;o__Eurotiales;f__Aspergillaceae;g__Penicillium;s__Penicillium_raperi	0	0	0	0	0	0	0	0	0	0	0	0	0	0	8	0	0	0	0	0	0	0	0	15	0	0	8	0	0	0	0	0	0	0	0	0	0	0	0	0	9	0	0	0	0	0	0	0	0
k__Fungi;p__Ascomycota;c__Eurotiomycetes;o__Eurotiales;f__Aspergillaceae;g__Penicillium;s__Penicillium_steckii	0	0	0	0	0	0	0	0	0	0	0	0	0	0	0	0	0	0	0	0	0	0	0	0	0	0	0	0	0	0	0	0	0	0	0	0	0	0	0	0	0	0	0	0	0	0	0	0	0
k__Fungi;p__Ascomycota;c__Eurotiomycetes;o__Eurotiales;f__Aspergillaceae;g__Penicillium;s__Penicillium_verhagenii	0	0	7	0	0	0	0	0	0	0	5	0	7	4	11	8	5	5	11	11	0	12	6	7	10	25	3	18	17	15	0	0	0	0	0	0	4	0	0	0	8	0	9	9	18	13	0	0	0
k__Fungi;p__Ascomycota;c__Eurotiomycetes;o__Eurotiales;f__Aspergillaceae;g__Penicillium;s__Penicillium_virgatum	0	0	0	0	0	0	0	0	19	0	0	20	12	9	7	11	19	20	19	12	21	9	21	15	15	15	11	12	8	0	0	0	0	0	0	0	0	0	0	0	12	4	8	0	0	16	9	12	15
k__Fungi;p__Ascomycota;c__Eurotiomycetes;o__Eurotiales;f__Aspergillaceae;g__Phialomyces;s__Phialomyces_macrosporus	30	45	54	0	0	37	43	0	151	15	209	162	186	158	283	313	303	268	281	263	328	290	342	322	265	279	303	299	260	260	96	24	63	46	0	43	41	47	11	6	163	147	211	170	185	327	270	255	343
k__Fungi;p__Ascomycota;c__Eurotiomycetes;o__Eurotiales;f__Aspergillaceae;g__Phialosimplex;s__Phialosimplex_salinarum	0	0	0	0	0	0	0	0	0	0	0	0	0	0	0	0	0	0	0	0	0	0	0	0	0	0	0	0	0	0	0	0	0	0	0	0	0	0	0	0	0	0	0	0	0	0	0	0	2
k__Fungi;p__Ascomycota;c__Eurotiomycetes;o__Eurotiales;f__Elaphomycetaceae;g__Elaphomyces	0	0	0	0	0	0	0	0	0	0	0	0	0	0	0	0	3	0	0	0	0	0	2	0	3	0	0	0	0	0	0	0	0	0	0	0	0	0	0	0	8	0	2	6	0	0	3	0	0
k__Fungi;p__Ascomycota;c__Eurotiomycetes;o__Eurotiales;f__Elaphomycetaceae;g__Elaphomyces;s__Elaphomyces_maculatus	0	0	0	0	0	0	0	0	0	0	0	0	0	0	0	0	0	0	0	4	0	4	0	0	0	2	0	0	3	0	0	0	0	0	0	0	0	0	0	0	0	0	0	0	0	0	0	0	0
k__Fungi;p__Ascomycota;c__Eurotiomycetes;o__Eurotiales;f__Elaphomycetaceae;g__unidentified;s__unidentified	0	0	0	0	0	0	0	0	6	0	11	13	4	0	8	10	6	9	7	10	0	10	6	3	12	5	0	24	14	12	2	0	0	0	0	0	0	0	0	0	18	0	17	11	4	17	12	4	12
k__Fungi;p__Ascomycota;c__Eurotiomycetes;o__Eurotiales;f__Eurotiales_family_Incertae_sedis;g__Thermomyces;s__Thermomyces_lanuginosus	0	0	0	0	0	0	0	0	0	0	0	0	0	0	0	0	0	0	0	0	0	0	0	0	0	0	0	0	0	0	0	0	0	0	0	0	0	0	0	0	0	0	0	0	0	0	0	0	0
k__Fungi;p__Ascomycota;c__Eurotiomycetes;o__Eurotiales;f__Thermoascaceae;g__Byssochlamys;s__Byssochlamys_spectabilis	0	0	0	0	0	26	0	0	0	0	0	0	0	0	0	0	0	0	65	0	0	0	0	0	0	0	0	0	5	0	0	0	0	0	0	0	0	0	0	0	0	0	7	0	0	0	0	0	10
k__Fungi;p__Ascomycota;c__Eurotiomycetes;o__Eurotiales;f__Thermoascaceae;g__Thermoascus;s__Thermoascus_aurantiacus	0	0	0	0	0	15	0	0	0	0	0	0	0	0	2	0	0	10	292	0	0	0	0	0	0	0	0	0	0	0	0	0	0	0	0	0	0	0	0	0	0	0	3	0	0	0	0	0	7
k__Fungi;p__Ascomycota;c__Eurotiomycetes;o__Eurotiales;f__Thermoascaceae;g__Thermoascus;s__Thermoascus_crustaceus	0	0	0	0	0	0	0	0	0	0	0	4	0	0	0	0	0	0	0	0	0	0	0	0	0	0	0	0	0	0	0	0	0	0	0	0	0	0	0	0	0	0	0	0	0	0	0	0	0
k__Fungi;p__Ascomycota;c__Eurotiomycetes;o__Eurotiales;f__Trichocomaceae;g__Aspergillus	0	0	0	0	0	0	0	0	0	0	0	0	0	0	0	0	0	0	0	0	0	0	0	0	0	0	0	0	0	0	0	0	0	0	0	0	0	0	0	0	0	0	0	0	0	0	0	0	0
k__Fungi;p__Ascomycota;c__Eurotiomycetes;o__Eurotiales;f__Trichocomaceae;g__Aspergillus;s__Aspergillus_caesiellus	0	0	0	0	0	0	0	0	0	0	0	0	0	0	0	0	0	0	0	0	0	0	0	0	0	0	0	0	0	0	0	0	0	0	0	0	0	0	0	0	0	0	0	0	0	0	0	0	0
k__Fungi;p__Ascomycota;c__Eurotiomycetes;o__Eurotiales;f__Trichocomaceae;g__Aspergillus;s__Aspergillus_cibarius	0	0	0	0	0	0	0	0	0	0	0	0	0	0	0	0	0	0	0	0	0	0	0	0	0	0	0	0	0	0	0	0	0	0	0	0	0	0	0	0	0	0	0	0	0	0	0	0	0
k__Fungi;p__Ascomycota;c__Eurotiomycetes;o__Eurotiales;f__Trichocomaceae;g__Aspergillus;s__Aspergillus_flavus	0	0	0	0	0	0	0	0	0	0	0	0	0	0	0	0	0	0	0	0	0	0	0	0	0	0	0	0	0	0	0	0	0	0	0	0	0	0	0	0	0	0	0	0	0	0	0	0	0
k__Fungi;p__Ascomycota;c__Eurotiomycetes;o__Eurotiales;f__Trichocomaceae;g__Aspergillus;s__Aspergillus_fumigatus	0	0	0	0	0	0	0	0	0	0	0	0	0	0	0	0	0	0	0	0	0	0	0	0	0	0	0	0	0	0	0	0	0	0	0	0	0	0	0	0	0	0	0	0	0	0	0	0	0
k__Fungi;p__Ascomycota;c__Eurotiomycetes;o__Eurotiales;f__Trichocomaceae;g__Aspergillus;s__Aspergillus_penicillioides	0	0	0	0	0	0	0	0	0	0	0	0	0	0	0	0	0	0	0	0	0	0	0	0	0	0	0	0	0	0	0	0	0	0	0	0	0	0	0	0	0	0	0	0	0	0	0	0	0
k__Fungi;p__Ascomycota;c__Eurotiomycetes;o__Eurotiales;f__Trichocomaceae;g__Aspergillus;s__Aspergillus_piperis	0	0	0	0	0	0	0	0	0	0	0	0	0	0	0	0	0	0	0	0	0	0	0	0	0	0	0	0	0	0	0	0	0	0	0	0	0	0	0	0	0	0	0	0	0	0	0	0	0
k__Fungi;p__Ascomycota;c__Eurotiomycetes;o__Eurotiales;f__Trichocomaceae;g__Aspergillus;s__Aspergillus_sp	0	0	0	0	0	0	0	0	0	0	0	0	0	0	0	0	0	0	0	0	0	0	0	0	0	0	0	0	0	0	0	0	0	0	0	0	0	0	0	0	0	0	0	0	0	0	0	0	0
k__Fungi;p__Ascomycota;c__Eurotiomycetes;o__Eurotiales;f__Trichocomaceae;g__Aspergillus;s__Aspergillus_subversicolor	0	0	0	0	0	0	0	0	0	0	0	0	0	0	0	0	0	0	0	0	0	0	0	0	0	0	0	0	0	0	0	0	0	0	0	0	0	0	0	0	0	0	0	0	0	0	0	0	0
k__Fungi;p__Ascomycota;c__Eurotiomycetes;o__Eurotiales;f__Trichocomaceae;g__Byssochlamys;s__Byssochlamys_nivea	0	0	0	0	0	0	0	0	0	0	0	0	0	0	0	0	0	0	0	0	0	0	0	0	0	0	0	0	0	0	0	0	0	0	0	0	0	0	0	0	0	0	0	0	0	0	0	0	0
k__Fungi;p__Ascomycota;c__Eurotiomycetes;o__Eurotiales;f__Trichocomaceae;g__Byssochlamys;s__Byssochlamys_spectabilis	0	0	0	0	0	0	0	0	0	0	0	0	0	0	0	0	0	0	0	0	0	0	0	0	0	0	0	0	0	0	0	0	0	0	0	0	0	0	0	0	0	0	0	0	0	0	0	0	0
k__Fungi;p__Ascomycota;c__Eurotiomycetes;o__Eurotiales;f__Trichocomaceae;g__Eupenicillium;s__Eupenicillium_lapidosum	0	0	0	0	0	0	0	0	0	0	0	0	0	0	0	0	0	0	0	0	0	0	0	0	0	0	0	0	0	0	0	0	0	0	0	0	0	0	0	0	0	0	0	0	0	0	0	0	0
k__Fungi;p__Ascomycota;c__Eurotiomycetes;o__Eurotiales;f__Trichocomaceae;g__Paecilomyces;s__Paecilomyces_marquandii	0	0	0	0	0	0	0	0	0	0	0	0	0	0	0	0	0	0	0	0	0	0	0	0	0	0	0	0	0	0	0	0	0	0	0	0	0	0	0	0	0	0	0	0	0	0	0	0	0
k__Fungi;p__Ascomycota;c__Eurotiomycetes;o__Eurotiales;f__Trichocomaceae;g__Penicillium	0	0	0	0	0	0	0	0	0	0	0	0	0	0	0	0	0	0	0	0	0	0	0	0	0	0	0	0	0	0	0	0	0	0	0	0	0	0	0	0	0	0	0	0	0	0	0	0	0
k__Fungi;p__Ascomycota;c__Eurotiomycetes;o__Eurotiales;f__Trichocomaceae;g__Penicillium;s__Penicillium_brevicompactum	0	0	0	0	0	0	0	0	0	0	0	0	0	0	0	0	0	0	0	0	0	0	0	0	0	0	0	0	0	0	0	0	0	0	0	0	0	0	0	0	0	0	0	0	0	0	0	0	0
k__Fungi;p__Ascomycota;c__Eurotiomycetes;o__Eurotiales;f__Trichocomaceae;g__Penicillium;s__Penicillium_corylophilum	0	0	0	0	0	0	0	0	0	0	0	0	0	0	0	0	0	0	0	0	0	0	0	0	0	0	0	0	0	0	0	0	0	0	0	0	0	0	0	0	0	0	0	0	0	0	0	0	0
k__Fungi;p__Ascomycota;c__Eurotiomycetes;o__Eurotiales;f__Trichocomaceae;g__Penicillium;s__Penicillium_decumbens	0	0	0	0	0	0	0	0	0	0	0	0	0	0	0	0	0	0	0	0	0	0	0	0	0	0	0	0	0	0	0	0	0	0	0	0	0	0	0	0	0	0	0	0	0	0	0	0	0
k__Fungi;p__Ascomycota;c__Eurotiomycetes;o__Eurotiales;f__Trichocomaceae;g__Penicillium;s__Penicillium_madriti	0	0	0	0	0	0	0	0	0	0	0	0	0	0	0	0	0	0	0	0	0	0	0	0	0	0	0	0	0	0	0	0	0	0	0	0	0	0	0	0	0	0	0	0	0	0	0	0	0
k__Fungi;p__Ascomycota;c__Eurotiomycetes;o__Eurotiales;f__Trichocomaceae;g__Penicillium;s__Penicillium_paneum	0	0	0	0	0	0	0	0	0	0	0	0	0	0	0	0	0	0	0	0	0	0	0	0	0	0	0	0	0	0	0	0	0	0	0	0	0	0	0	0	0	0	0	0	0	0	0	0	0
k__Fungi;p__Ascomycota;c__Eurotiomycetes;o__Eurotiales;f__Trichocomaceae;g__Penicillium;s__Penicillium_sp_FL_2010ac	0	0	0	0	0	0	0	0	0	0	0	0	0	0	0	0	0	0	0	0	0	0	0	0	0	0	0	0	0	0	0	0	0	0	0	0	0	0	0	0	0	0	0	0	0	0	0	0	0
k__Fungi;p__Ascomycota;c__Eurotiomycetes;o__Eurotiales;f__Trichocomaceae;g__Penicillium;s__Penicillium_swiecickii	0	0	0	0	0	0	0	0	0	0	0	0	0	0	0	0	0	0	0	0	0	0	0	0	0	0	0	0	0	0	0	0	0	0	0	0	0	0	0	0	0	0	0	0	0	0	0	0	0
k__Fungi;p__Ascomycota;c__Eurotiomycetes;o__Eurotiales;f__Trichocomaceae;g__Rasamsonia;s__Rasamsonia_composticola	0	0	0	0	0	0	0	0	0	0	0	0	0	0	0	0	0	7	16	0	0	0	0	0	0	0	0	0	0	0	0	0	0	0	0	0	0	0	0	0	0	0	0	0	0	0	0	0	0
k__Fungi;p__Ascomycota;c__Eurotiomycetes;o__Eurotiales;f__Trichocomaceae;g__Sagenomella;s__unidentified	3	0	0	2	0	0	0	0	9	0	3	12	6	3	19	18	17	26	17	25	18	13	21	9	20	21	22	16	9	12	6	0	0	4	0	0	0	9	0	0	19	8	18	15	0	20	18	15	16
k__Fungi;p__Ascomycota;c__Eurotiomycetes;o__Eurotiales;f__Trichocomaceae;g__Talaromyces	33	25	4	3	13	9	18	4	33	10	77	67	69	65	129	124	134	145	123	115	142	167	103	138	140	119	153	142	113	120	64	17	28	0	8	24	0	49	11	7	129	74	72	94	94	148	119	105	121
k__Fungi;p__Ascomycota;c__Eurotiomycetes;o__Eurotiales;f__Trichocomaceae;g__Talaromyces;s__Talaromyces_albobiverticillius	0	0	0	0	0	0	0	0	4	0	6	5	0	5	5	3	8	8	8	9	6	12	7	0	8	10	21	3	6	16	0	0	3	0	0	0	0	0	0	0	0	10	7	4	0	5	11	6	10
k__Fungi;p__Ascomycota;c__Eurotiomycetes;o__Eurotiales;f__Trichocomaceae;g__Talaromyces;s__Talaromyces_columbiensis	0	0	0	0	0	0	0	0	0	0	3	0	0	0	0	0	0	0	0	0	8	0	0	0	0	0	0	0	0	3	0	0	0	0	0	0	0	0	0	0	0	0	0	0	0	0	6	0	5
k__Fungi;p__Ascomycota;c__Eurotiomycetes;o__Eurotiales;f__Trichocomaceae;g__Talaromyces;s__Talaromyces_infraolivaceus	9	16	17	0	9	6	16	0	32	8	55	42	57	31	56	70	39	55	81	65	78	82	60	81	72	80	77	103	86	61	33	10	21	10	7	10	20	23	6	6	59	41	47	46	61	122	47	54	55
k__Fungi;p__Ascomycota;c__Eurotiomycetes;o__Eurotiales;f__Trichocomaceae;g__Talaromyces;s__Talaromyces_purpurogenus	0	0	0	0	0	0	0	0	0	0	0	0	0	0	0	0	0	0	0	0	0	0	0	0	0	0	0	0	0	0	0	0	0	0	0	0	0	0	0	0	0	0	0	0	0	0	0	0	0
k__Fungi;p__Ascomycota;c__Eurotiomycetes;o__Eurotiales;f__Trichocomaceae;g__Talaromyces;s__Talaromyces_resedanus	0	0	0	0	0	0	0	0	0	0	2	0	0	0	0	4	0	0	0	0	0	0	0	0	0	0	0	0	0	0	0	0	0	0	0	0	0	0	0	0	0	4	0	0	0	0	2	0	0
k__Fungi;p__Ascomycota;c__Eurotiomycetes;o__Eurotiales;f__Trichocomaceae;g__Talaromyces;s__Talaromyces_ruber	0	0	0	0	0	0	0	0	0	0	0	0	0	0	0	0	0	0	0	0	0	0	0	0	0	0	0	0	0	0	0	0	0	0	0	0	0	0	0	0	0	0	0	0	0	0	0	0	0
k__Fungi;p__Ascomycota;c__Eurotiomycetes;o__Eurotiales;f__Trichocomaceae;g__Talaromyces;s__Talaromyces_rugulosus	0	10	13	0	0	5	6	0	19	0	34	28	21	27	25	23	32	35	57	26	45	19	40	32	32	53	32	47	29	27	9	5	13	7	2	0	4	0	2	0	44	33	13	24	27	31	40	14	18
k__Fungi;p__Ascomycota;c__Eurotiomycetes;o__Eurotiales;f__Trichocomaceae;g__Talaromyces;s__Talaromyces_tzapotlensis	0	0	0	0	0	0	0	0	0	0	0	0	0	2	0	0	0	0	2	0	0	0	0	0	0	3	0	5	4	0	0	0	0	0	0	0	0	0	0	0	0	0	0	0	2	0	0	0	0
k__Fungi;p__Ascomycota;c__Eurotiomycetes;o__Eurotiales;f__Trichocomaceae;g__Talaromyces;s__unidentified	0	0	0	0	0	0	0	0	0	0	0	0	0	0	0	0	0	0	0	0	0	0	0	0	3	0	0	0	0	0	0	0	0	0	0	0	0	0	0	0	0	0	0	0	0	0	0	0	0
k__Fungi;p__Ascomycota;c__Eurotiomycetes;o__Eurotiales;f__Trichocomaceae;g__Thermomyces	0	0	0	0	0	0	0	0	0	0	0	0	0	0	0	0	0	0	11	0	0	4	0	0	3	0	0	0	0	6	0	0	0	0	0	0	0	0	0	0	4	0	4	0	0	0	4	4	4
k__Fungi;p__Ascomycota;c__Eurotiomycetes;o__Eurotiales;f__Trichocomaceae;g__Thermomyces;s__Thermomyces_dupontii	0	0	0	0	0	0	0	0	0	0	0	0	0	0	0	0	0	0	0	0	0	0	0	0	0	0	0	2	0	0	0	0	0	0	0	0	0	0	0	0	0	0	0	0	0	0	0	0	0
k__Fungi;p__Ascomycota;c__Eurotiomycetes;o__Eurotiales;f__Trichocomaceae;g__Thermomyces;s__unidentified	0	0	0	0	0	0	0	0	0	0	0	0	0	0	0	0	0	0	0	0	0	0	0	0	0	0	5	0	0	0	0	0	0	0	0	0	0	0	0	0	0	0	0	0	0	0	0	0	0
k__Fungi;p__Ascomycota;c__Eurotiomycetes;o__Eurotiales;f__unclassified_Eurotiales;g__unclassified_Eurotiales;s__uncultured_Eurotium	0	0	0	0	0	0	0	0	0	0	0	0	0	0	0	0	0	0	0	0	0	0	0	0	0	0	0	0	0	0	0	0	0	0	0	0	0	0	0	0	0	0	0	0	0	0	0	0	0
k__Fungi;p__Ascomycota;c__Eurotiomycetes;o__Eurotiomycetes_order_Incertae_sedis;f__Eurotiomycetes_family_Incertae_sedis;g__Sarcinomyces;s__Sarcinomyces_sp_SL_2011	0	0	0	0	0	0	0	0	0	0	0	0	0	0	0	0	0	0	0	0	0	0	0	0	0	0	0	0	0	0	0	0	0	0	0	0	0	0	0	0	0	0	0	0	0	0	0	0	0
k__Fungi;p__Ascomycota;c__Eurotiomycetes;o__Onygenales;f__Onygenaceae;g__Myriodontium;s__Myriodontium_keratinophilum	0	0	0	0	0	0	0	0	0	0	0	0	2	0	0	0	6	0	0	7	4	0	0	2	0	0	0	4	0	0	0	0	0	0	0	0	0	0	0	0	0	0	0	0	0	0	0	0	4
k__Fungi;p__Ascomycota;c__Eurotiomycetes;o__Onygenales;f__Onygenaceae;g__Xanthothecium;s__Xanthothecium_peruvianum	0	0	0	0	0	0	0	0	0	0	0	0	0	0	0	0	0	0	2	0	0	0	0	0	0	0	0	0	0	0	0	0	0	0	0	0	0	0	0	0	0	0	0	0	0	0	0	0	0
k__Fungi;p__Ascomycota;c__Eurotiomycetes;o__Onygenales;f__Onygenales_fam_Incertae_sedis;g__Chrysosporium;s__Chrysosporium_pseudomerdarium	0	0	0	0	0	0	0	0	0	0	0	0	0	0	0	0	0	0	0	0	0	0	0	0	0	0	0	0	0	0	2	0	0	0	0	0	0	0	0	0	0	0	0	0	0	0	0	0	0
k__Fungi;p__Ascomycota;c__Eurotiomycetes;o__Onygenales;f__Onygenales_fam_Incertae_sedis;g__Malbranchea;s__Malbranchea_cinnamomea	0	0	0	0	0	0	0	0	0	0	0	0	0	0	0	0	0	0	0	0	0	0	0	0	0	0	0	0	0	0	0	0	0	0	0	0	0	0	0	0	0	0	0	0	0	3	0	0	0
k__Fungi;p__Ascomycota;c__Eurotiomycetes;o__Onygenales;f__unidentified;g__unidentified;s__unidentified	0	0	0	0	0	0	0	0	0	0	0	0	0	0	0	0	0	0	0	0	0	0	0	0	0	0	0	0	0	0	0	0	0	0	0	0	0	0	0	0	0	0	0	0	0	0	4	0	0
k__Fungi;p__Ascomycota;c__Eurotiomycetes;o__Phaeomoniellales;f__Phaeomoniellaceae;g__unidentified;s__unidentified	0	0	0	0	0	0	0	0	0	0	0	0	0	0	0	0	0	0	2	0	0	0	0	0	0	0	0	0	0	0	0	0	0	0	0	0	0	0	0	0	0	0	0	0	0	0	0	0	0
k__Fungi;p__Ascomycota;c__Eurotiomycetes;o__Verrucariales;f__unclassified_Verrucariales;g__unclassified_Verrucariales;s__uncultured_Verrucariales	0	0	0	0	0	0	0	0	0	0	0	0	0	0	0	0	0	0	0	0	0	0	0	0	0	0	0	0	0	0	0	0	0	0	0	0	0	0	0	0	0	0	0	0	0	0	0	0	0
k__Fungi;p__Ascomycota;c__Laboulbeniomycetes;o__Pyxidiophorales;f__Pyxidiophoraceae;g__Pyxidiophora;s__Pyxidiophora_arvernensis	0	0	0	0	0	0	0	0	0	0	0	0	0	0	0	0	0	0	0	0	0	0	0	0	0	0	0	0	0	0	0	0	0	0	0	0	0	0	0	0	0	0	0	0	0	0	0	0	0
k__Fungi;p__Ascomycota;c__Lecanoromycetes;o__Lecanorales;f__Lecanoraceae;g__Lecanora;s__Lecanora_laxa	0	0	0	0	0	0	0	0	0	0	0	0	0	0	0	0	0	0	0	0	0	0	0	0	0	0	0	0	0	0	0	0	0	0	0	0	0	0	0	0	0	0	0	0	0	0	0	0	0
k__Fungi;p__Ascomycota;c__Lecanoromycetes;o__Lecanorales;f__Ramalinaceae;g__Bacidia;s__Bacidia_chloroticula	0	0	0	0	0	0	0	0	0	0	0	0	0	0	0	0	0	0	0	0	0	0	0	0	0	0	0	0	0	0	0	0	0	0	0	0	0	0	0	0	0	0	0	0	0	0	0	0	0
k__Fungi;p__Ascomycota;c__Lecanoromycetes;o__Ostropales;f__Stictidaceae;g__Stictis;s__Stictis_confusa	0	0	0	0	0	0	0	0	0	0	0	0	0	0	0	0	0	0	0	0	0	0	0	0	0	0	0	0	0	0	0	0	0	0	0	0	0	0	0	0	0	0	0	0	0	0	0	0	0
k__Fungi;p__Ascomycota;c__Lecanoromycetes;o__Teloschistales;f__Teloschistaceae;g__Caloplaca;s__Caloplaca_cerinella	0	0	0	0	0	0	0	0	0	0	0	0	0	0	0	0	0	0	0	0	0	0	0	0	0	0	0	0	0	0	0	0	0	0	0	0	0	0	0	0	0	0	0	0	0	0	0	0	0
k__Fungi;p__Ascomycota;c__Lecanoromycetes;o__Teloschistales;f__Teloschistaceae;g__Caloplaca;s__Caloplaca_crenulatella	0	0	0	0	0	0	0	0	0	0	0	0	0	0	0	0	0	0	0	0	0	0	0	0	0	0	0	0	0	0	0	0	0	0	0	0	0	0	0	0	0	0	0	0	0	0	0	0	0
k__Fungi;p__Ascomycota;c__Lecanoromycetes;o__Teloschistales;f__Teloschistaceae;g__Caloplaca;s__Caloplaca_flavovirescens	0	0	0	0	0	0	0	0	0	0	0	0	0	0	0	0	0	0	0	0	0	0	0	0	0	0	0	0	0	0	0	0	0	0	0	0	0	0	0	0	0	0	0	0	0	0	0	0	0
k__Fungi;p__Ascomycota;c__Lecanoromycetes;o__Teloschistales;f__Teloschistaceae;g__Caloplaca;s__Caloplaca_holocarpa	0	0	0	0	0	0	0	0	0	0	0	0	0	0	0	0	0	0	0	0	0	0	0	0	0	0	0	0	0	0	0	0	0	0	0	0	0	0	0	0	0	0	0	0	0	0	0	0	0
k__Fungi;p__Ascomycota;c__Leotiomycetes	15	9	14	0	2	6	3	0	37	6	88	72	77	64	70	81	89	54	101	109	113	114	87	74	129	80	72	116	83	85	22	11	15	4	0	8	7	23	0	2	105	37	62	73	52	108	79	46	106
k__Fungi;p__Ascomycota;c__Leotiomycetes;o__Erysiphales;f__Erysiphaceae;g__Blumeria;s__Blumeria_graminis	0	0	0	0	0	0	0	0	0	0	0	0	0	0	0	0	0	0	0	0	0	5	0	0	0	0	0	0	3	2	0	0	0	0	0	0	0	0	0	0	6	0	3	0	0	6	0	2	0
k__Fungi;p__Ascomycota;c__Leotiomycetes;o__Erysiphales;f__Erysiphaceae;g__Blumeria;s__unidentified	0	0	0	0	0	0	0	0	0	0	3	0	0	0	0	0	0	0	0	0	0	0	2	3	4	0	0	2	6	2	0	0	0	0	0	0	0	0	0	0	3	0	0	2	3	0	3	0	0
k__Fungi;p__Ascomycota;c__Leotiomycetes;o__Erysiphales;f__Erysiphaceae;g__Erysiphe;s__Erysiphe_cruciferarum	0	0	0	0	0	0	0	0	0	0	0	0	0	0	0	0	0	0	0	0	0	0	0	0	0	2	0	0	0	0	0	0	0	0	0	0	0	0	0	0	0	0	0	0	0	0	0	0	0
k__Fungi;p__Ascomycota;c__Leotiomycetes;o__Erysiphales;f__Erysiphaceae;g__Neoerysiphe;s__Neoerysiphe_galeopsidis	0	0	0	0	0	0	0	0	0	0	0	0	0	0	0	0	0	0	0	0	0	0	0	0	0	0	0	0	0	0	0	0	0	0	0	0	0	0	0	0	0	0	0	0	0	0	0	0	0
k__Fungi;p__Ascomycota;c__Leotiomycetes;o__Erysiphales;f__Erysiphaceae;g__Podosphaera;s__Podosphaera_astericola	0	0	0	0	0	0	0	0	0	0	0	0	0	0	0	0	0	0	0	0	0	0	0	0	2	0	0	0	0	0	0	0	0	0	0	0	0	0	0	0	0	0	0	0	0	0	0	0	0
k__Fungi;p__Ascomycota;c__Leotiomycetes;o__Erysiphales;f__Erysiphaceae;g__unclassified_Erysiphaceae;s__Erysiphaceae_sp	0	0	0	0	0	0	0	0	0	0	0	0	0	0	0	0	0	0	0	0	0	0	0	0	0	0	0	0	0	0	0	0	0	0	0	0	0	0	0	0	0	0	0	0	0	0	0	0	0
k__Fungi;p__Ascomycota;c__Leotiomycetes;o__Helotiales	56	52	111	7	41	30	42	22	245	30	429	265	353	397	456	478	506	465	499	455	559	464	535	590	460	467	504	596	415	296	135	36	109	73	20	44	50	118	35	29	319	244	247	273	362	588	356	355	441
k__Fungi;p__Ascomycota;c__Leotiomycetes;o__Helotiales;f__Dermateaceae;g__Marssonina;s__Marssonina_brunnea_f_sp_multigermtubi	0	0	0	0	0	0	0	0	0	0	0	0	0	0	0	0	0	0	0	0	0	0	0	0	0	0	0	0	0	0	0	0	0	0	0	0	0	0	0	0	0	0	0	0	0	0	0	0	0
k__Fungi;p__Ascomycota;c__Leotiomycetes;o__Helotiales;f__Dermateaceae;g__Mollisia	0	0	0	0	0	0	9	0	0	0	0	0	0	0	0	0	0	0	0	0	0	0	0	0	0	0	0	0	0	0	0	0	0	0	0	0	0	0	0	0	0	0	0	0	0	0	0	0	0
k__Fungi;p__Ascomycota;c__Leotiomycetes;o__Helotiales;f__Dermateaceae;g__Mollisia;s__Mollisia_undulatodepressula	9	8	7	0	4	7	0	0	32	5	47	31	29	33	31	53	56	40	66	39	50	38	38	42	33	46	58	44	57	53	12	4	10	0	0	2	4	15	0	7	30	27	46	38	29	33	56	35	52
k__Fungi;p__Ascomycota;c__Leotiomycetes;o__Helotiales;f__Dermateaceae;g__Pezicula	0	0	0	0	0	0	0	0	0	0	0	0	0	0	0	0	0	0	0	4	0	0	0	0	0	0	0	0	0	0	0	0	0	0	0	0	0	0	0	0	0	0	0	0	0	0	0	0	0
k__Fungi;p__Ascomycota;c__Leotiomycetes;o__Helotiales;f__Dermateaceae;g__Pezicula;s__Pezicula_brunnea	0	0	0	0	0	0	0	0	0	0	0	0	0	0	0	0	0	0	0	0	0	0	0	0	2	0	0	0	0	0	0	0	0	0	0	0	0	0	0	0	0	0	0	0	0	0	0	0	0
k__Fungi;p__Ascomycota;c__Leotiomycetes;o__Helotiales;f__Dermateaceae;g__Pezicula;s__Pezicula_sporulosa	0	0	0	0	0	0	0	0	0	0	0	0	0	0	0	0	0	0	0	0	0	0	0	0	0	0	0	5	0	0	0	0	0	0	0	0	0	0	0	0	0	0	0	0	0	0	0	0	4
k__Fungi;p__Ascomycota;c__Leotiomycetes;o__Helotiales;f__Dermateaceae;g__Rhizodermea;s__Rhizodermea_veluwensis	0	0	3	0	0	0	0	0	0	0	0	5	6	0	0	4	7	4	0	5	0	0	11	8	0	0	0	0	0	4	0	0	0	0	0	0	0	0	0	0	0	0	0	0	0	0	0	0	0
k__Fungi;p__Ascomycota;c__Leotiomycetes;o__Helotiales;f__Helotiaceae;g__Articulospora;s__Articulospora_proliferata	0	0	0	0	0	0	0	0	0	0	0	0	0	0	0	0	0	0	0	6	0	0	0	0	0	0	0	0	0	0	0	0	0	0	0	0	0	0	0	0	0	0	0	4	0	4	0	0	0
k__Fungi;p__Ascomycota;c__Leotiomycetes;o__Helotiales;f__Helotiaceae;g__Articulospora;s__Articulospora_sp	0	0	0	0	0	0	0	0	0	0	0	0	0	0	0	0	0	0	0	0	0	0	0	0	0	0	0	0	0	0	0	0	0	0	0	0	0	0	0	0	0	0	0	0	0	0	0	0	0
k__Fungi;p__Ascomycota;c__Leotiomycetes;o__Helotiales;f__Helotiaceae;g__Crocicreas;s__Crocicreas_sp	0	0	0	0	0	0	0	0	0	0	0	0	0	0	0	0	0	0	0	0	0	0	0	0	0	0	0	0	0	0	0	0	0	0	0	0	0	0	0	0	0	0	0	0	0	0	0	0	0
k__Fungi;p__Ascomycota;c__Leotiomycetes;o__Helotiales;f__Helotiaceae;g__Hymenoscyphus;s__Hymenoscyphus_herbarum	0	0	0	0	0	0	0	0	0	0	0	0	0	0	0	2	0	0	0	0	0	0	0	0	0	0	0	0	0	0	0	0	0	0	0	0	0	0	0	0	0	0	0	0	0	0	0	0	0
k__Fungi;p__Ascomycota;c__Leotiomycetes;o__Helotiales;f__Helotiaceae;g__Phaeohelotium;s__Phaeohelotium_succineoguttulatum	0	0	0	0	0	0	0	0	0	0	2	3	0	0	0	0	2	8	0	0	0	0	0	0	6	0	2	0	0	0	0	0	0	0	0	0	0	0	0	0	0	0	0	0	4	14	3	4	4
k__Fungi;p__Ascomycota;c__Leotiomycetes;o__Helotiales;f__Helotiaceae;g__Scytalidium;s__unidentified	4	0	0	0	0	0	0	0	6	0	5	0	9	5	5	7	25	8	9	17	14	8	11	30	10	13	5	12	24	21	4	0	2	0	0	0	0	2	0	0	19	6	6	0	10	20	7	5	7
k__Fungi;p__Ascomycota;c__Leotiomycetes;o__Helotiales;f__Helotiaceae;g__Tetracladium;s__Tetracladium_setigerum	0	0	0	0	0	0	0	0	0	0	0	2	0	0	0	0	0	0	0	0	0	0	0	0	0	0	0	0	0	3	0	0	0	0	0	0	0	0	0	0	0	0	0	0	0	0	0	0	0
k__Fungi;p__Ascomycota;c__Leotiomycetes;o__Helotiales;f__Helotiales_fam_Incertae_sedis;g__Cadophora	0	0	0	0	0	0	0	0	0	0	0	0	0	0	0	0	0	0	0	0	0	0	0	0	0	0	0	0	0	0	0	0	0	0	0	0	0	0	0	0	0	0	0	0	0	0	0	0	0
k__Fungi;p__Ascomycota;c__Leotiomycetes;o__Helotiales;f__Helotiales_fam_Incertae_sedis;g__Coleophoma	0	0	0	0	0	0	0	0	10	0	11	6	16	9	13	25	24	13	0	0	13	0	11	17	13	7	8	11	8	0	0	0	6	0	0	0	0	0	0	0	0	0	0	0	0	10	13	18	10
k__Fungi;p__Ascomycota;c__Leotiomycetes;o__Helotiales;f__Helotiales_fam_Incertae_sedis;g__Cryptocline;s__unidentified	0	0	0	0	0	0	0	0	0	0	0	0	0	0	0	0	0	0	0	0	0	0	0	0	0	0	0	0	0	0	0	0	0	0	0	0	0	0	0	0	0	0	0	0	0	0	0	2	0
k__Fungi;p__Ascomycota;c__Leotiomycetes;o__Helotiales;f__Helotiales_fam_Incertae_sedis;g__Lauriomyces;s__Lauriomyces_bellulus	0	0	13	0	7	0	14	0	13	0	23	38	13	22	29	62	62	0	35	35	0	39	52	38	57	27	30	45	36	32	16	4	0	3	0	5	0	11	0	0	47	18	24	0	36	66	34	22	0
k__Fungi;p__Ascomycota;c__Leotiomycetes;o__Helotiales;f__Helotiales_fam_Incertae_sedis;g__Lauriomyces;s__Lauriomyces_cylindricus	0	0	0	0	0	0	0	0	0	0	0	0	0	0	0	0	0	0	0	0	0	0	0	2	0	0	0	0	0	0	0	0	0	0	0	0	0	0	0	0	0	0	0	0	0	0	0	0	0
k__Fungi;p__Ascomycota;c__Leotiomycetes;o__Helotiales;f__Helotiales_fam_Incertae_sedis;g__Leohumicola;s__Leohumicola_minima	10	0	10	0	0	0	0	0	21	0	24	20	23	14	30	31	35	17	31	19	30	18	28	19	14	40	29	35	15	21	12	0	10	0	8	0	0	0	5	0	19	13	24	10	14	14	18	22	35
k__Fungi;p__Ascomycota;c__Leotiomycetes;o__Helotiales;f__Helotiales_family_Incertae_sedis;g__Cadophora;s__Cadophora_sp	0	0	0	0	0	0	0	0	0	0	0	0	0	0	0	0	0	0	0	0	0	0	0	0	0	0	0	0	0	0	0	0	0	0	0	0	0	0	0	0	0	0	0	0	0	0	0	0	0
k__Fungi;p__Ascomycota;c__Leotiomycetes;o__Helotiales;f__Helotiales_family_Incertae_sedis;g__Leptodontidium;s__Leptodontidium_boreale	0	0	0	0	0	0	0	0	0	0	0	0	0	0	0	0	0	0	0	0	0	0	0	0	0	0	0	0	0	0	0	0	0	0	0	0	0	0	0	0	0	0	0	0	0	0	0	0	0
k__Fungi;p__Ascomycota;c__Leotiomycetes;o__Helotiales;f__Helotiales_family_Incertae_sedis;g__Leptodontidium;s__Leptodontidium_sp	0	0	0	0	0	0	0	0	0	0	0	0	0	0	0	0	0	0	0	0	0	0	0	0	0	0	0	0	0	0	0	0	0	0	0	0	0	0	0	0	0	0	0	0	0	0	0	0	0
k__Fungi;p__Ascomycota;c__Leotiomycetes;o__Helotiales;f__Helotiales_family_Incertae_sedis;g__Tetracladium;s__Tetracladium_maxilliforme	0	0	0	0	0	0	0	0	0	0	0	0	0	0	0	0	0	0	0	0	0	0	0	0	0	0	0	0	0	0	0	0	0	0	0	0	0	0	0	0	0	0	0	0	0	0	0	0	0
k__Fungi;p__Ascomycota;c__Leotiomycetes;o__Helotiales;f__Helotiales_family_Incertae_sedis;g__Tetracladium;s__Tetracladium_sp	0	0	0	0	0	0	0	0	0	0	0	0	0	0	0	0	0	0	0	0	0	0	0	0	0	0	0	0	0	0	0	0	0	0	0	0	0	0	0	0	0	0	0	0	0	0	0	0	0
k__Fungi;p__Ascomycota;c__Leotiomycetes;o__Helotiales;f__Helotiales_family_Incertae_sedis;g__Tetracladium;s__Tetracladium_sp_J3	0	0	0	0	0	0	0	0	0	0	0	0	0	0	0	0	0	0	0	0	0	0	0	0	0	0	0	0	0	0	0	0	0	0	0	0	0	0	0	0	0	0	0	0	0	0	0	0	0
k__Fungi;p__Ascomycota;c__Leotiomycetes;o__Helotiales;f__Hyaloscyphaceae	0	0	12	0	0	0	0	0	0	0	26	14	35	42	34	36	29	27	21	32	45	28	46	19	23	41	42	30	24	36	7	0	12	0	0	0	0	0	0	0	12	6	45	43	19	79	29	13	31
k__Fungi;p__Ascomycota;c__Leotiomycetes;o__Helotiales;f__Hyaloscyphaceae;g__Calycina;s__Calycina_lactea	0	0	0	0	0	0	0	0	0	0	0	0	0	0	0	0	0	0	0	0	0	0	0	0	0	0	0	0	0	0	0	0	0	0	0	0	0	0	0	0	0	0	0	0	0	0	0	0	0
k__Fungi;p__Ascomycota;c__Leotiomycetes;o__Helotiales;f__Hyaloscyphaceae;g__Cistella;s__Cistella_sp	0	0	0	0	0	0	0	0	0	0	0	0	0	0	0	0	0	0	0	0	0	0	0	0	0	0	0	0	0	0	0	0	0	0	0	0	0	0	0	0	0	0	0	0	0	0	0	0	0
k__Fungi;p__Ascomycota;c__Leotiomycetes;o__Helotiales;f__Hyaloscyphaceae;g__Cistella;s__Cistella_sp_KUS_F52527	0	0	0	0	0	0	0	0	0	0	0	0	0	0	0	0	0	0	0	0	0	0	0	0	0	0	0	0	0	0	0	0	0	0	0	0	0	0	0	0	0	0	0	0	0	0	0	0	0
k__Fungi;p__Ascomycota;c__Leotiomycetes;o__Helotiales;f__Hyaloscyphaceae;g__Glutinomyces;s__unidentified	0	0	16	0	10	0	0	0	65	0	109	59	54	70	66	122	109	91	61	97	85	56	88	72	91	120	91	78	71	38	17	0	13	0	0	0	9	0	0	0	46	39	43	76	49	98	59	35	79
k__Fungi;p__Ascomycota;c__Leotiomycetes;o__Helotiales;f__Hyaloscyphaceae;g__Gyoerffyella;s__Gyoerffyella_entomobryoides	0	0	0	0	0	0	0	0	0	0	0	0	0	0	0	0	0	2	0	0	0	0	0	0	0	0	0	0	0	0	0	0	0	0	0	0	0	0	0	0	0	0	0	0	0	0	0	0	0
k__Fungi;p__Ascomycota;c__Leotiomycetes;o__Helotiales;f__Hyaloscyphaceae;g__Hyaloscypha;s__Hyaloscypha_albohyalina	0	0	0	0	0	0	0	0	0	0	0	0	0	3	3	0	0	3	0	0	0	0	0	0	0	0	0	2	0	0	0	0	0	0	0	0	0	0	0	0	0	0	0	0	0	0	0	0	2
k__Fungi;p__Ascomycota;c__Leotiomycetes;o__Helotiales;f__Hyaloscyphaceae;g__Hyaloscypha;s__Hyaloscypha_vraolstadiae	0	0	0	0	0	0	0	0	0	0	0	0	0	0	0	3	0	0	0	0	0	0	0	0	2	0	0	0	0	0	0	0	0	0	0	0	0	0	0	0	4	0	0	0	0	0	0	0	0
k__Fungi;p__Ascomycota;c__Leotiomycetes;o__Helotiales;f__Hyaloscyphaceae;g__Lachnum;s__Lachnum_sp	0	0	0	0	0	0	0	0	0	0	0	0	0	0	0	0	0	0	0	0	0	0	0	0	0	0	0	0	0	0	0	0	0	0	0	0	0	0	0	0	0	0	0	0	0	0	0	0	0
k__Fungi;p__Ascomycota;c__Leotiomycetes;o__Helotiales;f__Hyaloscyphaceae;g__Mycoarthris;s__Mycoarthris_corallina	0	0	0	0	0	0	0	0	0	0	0	0	0	0	0	0	0	0	0	0	0	0	0	0	0	0	0	0	0	0	0	0	0	0	0	0	0	0	0	0	0	0	0	0	0	0	0	0	0
k__Fungi;p__Ascomycota;c__Leotiomycetes;o__Helotiales;f__Hyaloscyphaceae;g__Proliferodiscus;s__Proliferodiscus_earoleucus	0	0	0	0	0	0	0	0	0	0	5	0	0	2	0	8	5	2	3	0	0	3	13	0	18	0	4	12	0	4	0	0	0	0	0	0	0	0	0	0	0	0	0	0	0	3	0	0	4
k__Fungi;p__Ascomycota;c__Leotiomycetes;o__Helotiales;f__Hyaloscyphaceae;g__Trichopeziza;s__Trichopeziza_mollissima	0	0	0	0	0	0	0	0	0	0	0	0	0	0	0	0	0	0	0	0	0	0	0	0	0	0	0	0	0	0	0	0	0	0	0	0	0	0	0	0	0	0	0	0	0	0	0	0	0
k__Fungi;p__Ascomycota;c__Leotiomycetes;o__Helotiales;f__Hyaloscyphaceae;g__unidentified;s__unidentified	0	0	0	0	0	0	0	0	0	0	0	4	0	0	11	0	9	10	0	0	0	0	9	8	0	0	0	0	0	0	0	0	0	0	0	0	0	0	0	0	0	7	0	0	19	0	0	0	16
k__Fungi;p__Ascomycota;c__Leotiomycetes;o__Helotiales;f__Myxotrichaceae;g__Myxotrichum;s__Myxotrichum_setosum	0	0	0	0	0	0	0	0	0	0	0	0	0	0	0	0	0	0	0	0	0	0	0	0	0	0	0	0	2	0	0	0	0	0	0	0	0	0	0	0	0	0	0	0	0	0	0	0	0
k__Fungi;p__Ascomycota;c__Leotiomycetes;o__Helotiales;f__Myxotrichaceae;g__Oidiodendron	221	194	353	31	160	123	157	65	907	103	1145	823	1114	1223	1797	1731	1709	1370	1408	1030	1594	1557	1688	1855	1382	1622	1642	1407	1094	819	533	135	359	267	84	179	164	335	86	84	791	771	654	739	1286	1638	1029	899	1324
k__Fungi;p__Ascomycota;c__Leotiomycetes;o__Helotiales;f__Myxotrichaceae;g__Oidiodendron;s__Oidiodendron_cereale	0	0	0	0	0	0	0	0	0	0	0	0	0	0	0	0	0	0	0	0	0	0	0	0	0	0	0	0	0	0	3	0	0	0	0	0	0	0	0	0	0	0	0	0	0	0	0	0	0
k__Fungi;p__Ascomycota;c__Leotiomycetes;o__Helotiales;f__Myxotrichaceae;g__Oidiodendron;s__Oidiodendron_chlamydosporicum	0	46	80	0	0	18	24	7	72	16	207	134	217	249	277	338	348	307	225	184	306	286	259	304	308	279	283	273	231	159	103	27	70	43	0	33	0	77	15	15	158	126	122	119	224	323	232	150	244
k__Fungi;p__Ascomycota;c__Leotiomycetes;o__Helotiales;f__Myxotrichaceae;g__Oidiodendron;s__Oidiodendron_echinulatum	168	134	304	19	109	98	124	29	614	93	914	610	875	911	1329	1430	1171	1209	1201	862	1345	1273	1258	1550	1247	1300	1242	1131	869	687	443	106	294	181	62	125	136	291	65	74	685	659	470	587	972	1438	788	687	1126
k__Fungi;p__Ascomycota;c__Leotiomycetes;o__Helotiales;f__Myxotrichaceae;g__Oidiodendron;s__Oidiodendron_maius	3	0	0	0	0	0	0	0	7	0	8	8	12	0	15	10	8	7	0	16	0	13	13	7	8	14	14	7	9	7	7	0	6	0	0	0	0	0	0	0	8	10	12	5	12	4	13	6	17
k__Fungi;p__Ascomycota;c__Leotiomycetes;o__Helotiales;f__Myxotrichaceae;g__Oidiodendron;s__Oidiodendron_periconioides	6	0	13	0	6	0	0	0	29	0	41	23	36	45	54	53	59	75	46	46	57	72	61	68	78	54	52	65	62	37	14	0	16	12	0	7	0	14	0	0	30	40	26	29	63	59	35	30	65
k__Fungi;p__Ascomycota;c__Leotiomycetes;o__Helotiales;f__Myxotrichaceae;g__Oidiodendron;s__Oidiodendron_pilicola	0	0	0	0	0	0	0	0	0	0	0	0	0	0	0	0	0	0	0	0	0	0	0	0	0	0	0	0	0	0	0	0	0	0	0	0	0	0	0	0	0	6	0	0	0	0	0	0	0
k__Fungi;p__Ascomycota;c__Leotiomycetes;o__Helotiales;f__Myxotrichaceae;g__Oidiodendron;s__Oidiodendron_tenuissimum	0	0	0	0	0	0	0	0	0	0	0	0	0	0	0	0	0	7	4	0	0	0	0	0	0	0	11	0	0	0	0	0	0	0	0	0	0	0	0	0	0	0	0	0	0	0	0	0	0
k__Fungi;p__Ascomycota;c__Leotiomycetes;o__Helotiales;f__Myxotrichaceae;g__Oidiodendron;s__unidentified	28	26	57	0	16	20	12	0	95	24	218	106	180	152	286	252	262	234	205	190	238	280	240	300	211	309	311	206	155	166	68	24	47	32	0	21	37	35	11	13	134	109	109	132	187	291	149	132	206
k__Fungi;p__Ascomycota;c__Leotiomycetes;o__Helotiales;f__Phacidiaceae;g__Phacidium;s__Phacidium_lacerum	0	0	0	0	0	0	0	0	0	0	0	0	0	0	0	0	0	0	0	0	0	0	0	0	0	0	0	0	0	0	0	0	0	0	0	0	0	0	0	0	0	0	0	0	0	0	0	0	0
k__Fungi;p__Ascomycota;c__Leotiomycetes;o__Helotiales;f__Rutstroemiaceae;g__unclassified_Rutstroemiaceae;s__Rutstroemiaceae_sp	0	0	0	0	0	0	0	0	0	0	0	0	0	0	0	0	0	0	0	0	0	0	0	0	0	0	0	0	0	0	0	0	0	0	0	0	0	0	0	0	0	0	0	0	0	0	0	0	0
k__Fungi;p__Ascomycota;c__Leotiomycetes;o__Helotiales;f__Sclerotiniaceae	0	0	0	0	0	0	0	0	0	0	0	0	0	0	0	0	0	0	0	0	0	0	0	0	0	0	0	0	0	0	0	0	0	0	0	0	0	0	0	0	0	0	0	0	0	0	0	0	0
k__Fungi;p__Ascomycota;c__Leotiomycetes;o__Helotiales;f__Sclerotiniaceae;g__Botrytis;s__Botrytis_caroliniana	0	0	0	0	0	0	0	0	0	0	0	0	0	0	0	0	0	0	0	187	0	0	0	4	0	0	0	0	0	0	0	0	0	0	0	0	0	0	0	0	0	0	0	0	0	0	0	0	0
k__Fungi;p__Ascomycota;c__Leotiomycetes;o__Helotiales;f__Sclerotiniaceae;g__Sclerotinia;s__Sclerotinia_homoeocarpa	0	0	0	0	0	0	0	0	0	0	0	0	0	0	0	0	0	0	0	0	0	0	0	0	0	0	0	0	0	0	0	0	0	0	0	0	0	0	0	0	0	0	0	0	0	0	0	0	0
k__Fungi;p__Ascomycota;c__Leotiomycetes;o__Helotiales;f__Sclerotiniaceae;g__Sclerotinia;s__Sclerotinia_sclerotiorum	0	0	0	0	0	0	0	0	0	0	0	0	0	0	0	0	0	0	0	0	0	0	0	0	0	0	0	0	0	0	0	0	0	0	0	0	0	0	0	0	0	0	0	0	0	0	0	0	0
k__Fungi;p__Ascomycota;c__Leotiomycetes;o__Helotiales;f__unclassified_Helotiales;g__unclassified_Helotiales;s__grass_root_mycorrhizal_sp_PPO_3	0	0	0	0	0	0	0	0	0	0	0	0	0	0	0	0	0	0	0	0	0	0	0	0	0	0	0	0	0	0	0	0	0	0	0	0	0	0	0	0	0	0	0	0	0	0	0	0	0
k__Fungi;p__Ascomycota;c__Leotiomycetes;o__Helotiales;f__unclassified_Helotiales;g__unclassified_Helotiales;s__Helotiales_sp	0	0	0	0	0	0	0	0	0	0	0	0	0	0	0	0	0	0	0	0	0	0	0	0	0	0	0	0	0	0	0	0	0	0	0	0	0	0	0	0	0	0	0	0	0	0	0	0	0
k__Fungi;p__Ascomycota;c__Leotiomycetes;o__Helotiales;f__unclassified_Helotiales;g__unclassified_Helotiales;s__Helotiales_sp_JP2013	0	0	0	0	0	0	0	0	0	0	0	0	0	0	0	0	0	0	0	0	0	0	0	0	0	0	0	0	0	0	0	0	0	0	0	0	0	0	0	0	0	0	0	0	0	0	0	0	0
k__Fungi;p__Ascomycota;c__Leotiomycetes;o__Helotiales;f__unidentified;g__unidentified;s__unidentified	0	5	0	0	0	0	0	0	13	0	9	3	0	13	11	7	7	13	8	10	5	4	9	7	6	0	6	13	8	4	4	0	0	0	0	0	0	0	0	0	17	5	0	3	0	7	4	0	14
k__Fungi;p__Ascomycota;c__Leotiomycetes;o__Helotiales;f__Vibrisseaceae	0	0	0	0	0	0	0	0	0	0	0	0	0	0	0	0	0	0	0	0	0	0	0	0	0	0	0	0	0	0	0	0	0	0	0	0	0	0	0	0	0	0	0	0	0	0	0	0	0
k__Fungi;p__Ascomycota;c__Leotiomycetes;o__Helotiales;f__Vibrisseaceae;g__Phialocephala;s__Phialocephala_humicola	0	0	0	0	0	0	0	0	0	0	0	0	0	0	0	0	5	0	0	0	0	0	0	0	0	0	0	0	0	0	0	0	0	0	0	0	0	0	0	0	0	0	0	0	0	0	0	0	0
k__Fungi;p__Ascomycota;c__Leotiomycetes;o__Phacidiales;f__Phacidiaceae;g__Gremmenia;s__Gremmenia_infestans	0	0	0	0	0	0	0	0	0	0	0	0	0	0	0	0	0	0	0	0	0	0	0	0	0	0	0	0	0	0	0	0	0	0	0	0	0	0	0	0	0	0	0	0	0	0	0	0	0
k__Fungi;p__Ascomycota;c__Leotiomycetes;o__Rhytismatales;f__Rhytismatales_fam_Incertae_sedis;g__Fulvoflamma;s__Fulvoflamma_eucalypti	0	3	0	0	0	0	0	0	4	0	5	0	5	3	0	9	10	10	9	10	10	6	4	5	0	6	6	5	8	0	0	0	0	0	0	0	0	4	0	0	3	0	5	5	5	4	9	2	4
k__Fungi;p__Ascomycota;c__Leotiomycetes;o__Thelebolales;f__Pseudeurotiaceae	0	0	0	0	0	0	0	0	0	0	0	0	0	0	4	0	3	0	0	0	0	8	4	0	0	0	0	0	0	0	0	0	0	0	0	0	0	0	0	0	5	0	0	0	0	0	0	0	0
[truncated: 929 more rows]
[truncated: 114 more columns]

## Sheet: Table S4
Table S4 Species abundance tables at the phylum level
[truncated: 13 more rows]
[truncated: 21 more columns]

## Sheet: Table S5
Table S5 Species abundance tables at the genus level
[truncated: 378 more rows]
[truncated: 21 more columns]

## Sheet: Table S6
Table S6 Trophic modes of the fungal microbiome in the different crew groups (G1 and G2) and locations (CC, PC, and SC).
[truncated: 7 more rows]

[truncated: 1 more sheets: Table S7]
